# Supplementary material for: Crystal structure of 8-[7,8-bis­(4-chloro­benzo­yl)-7H-cyclo­penta­[a]ace­naphthylen-9-yl]naphthalene-1-carb­oxy­lic acid
Source: Acta Crystallogr E Crystallogr Commun. 2015 Jan 1;71(Pt 1):38–41. doi: 10.1107/S2056989014026334 (PMC4331862; doi:10.1107/S2056989014026334)
Supplement: Supplementary file 1 [file e-71-00038-sup1.cif]

##############################################################################
#                                                                            #
# This CIF contains the data in a paper accepted for publication in          #
# Acta Crystallographica Section E. It conforms to the requirements of       #
# Notes for Authors for Acta Crystallographica Section E, and has been       #
# peer reviewed under the auspices of the IUCr Commission on Journals.       #
#                                                                            #
# Full details of the Crystallographic Information File format               #
# are given in the paper "The Crystallographic Information File (CIF):       #
# a New Standard Archive File for Crystallography" by S. R. Hall, F. H.      #
# Allen and I. D. Brown [Acta Cryst. (1991), A47, 655-685].                  #
#                                                                            #
# The current version of the core CIF dictionary is obtainable from          #
# ftp://ftp.iucr.org/pub/cif_core.dic.                                       #
#                                                                            #
# Software is freely available for graphical display of the structure(s)     #
# in this CIF. For information consult the CIF software page                 #
# http://www.iucr.org/resources/cif/software.                                #
#                                                                            #
# This file may be used for bona fide research purposes within the           #
# scientific community so long as proper attribution is given to the journal # 
# article from which it was obtained.                                        #
#                                                                            #
##############################################################################
data_I
_database_code_depnum_ccdc_archive 'CCDC 1024474'
_audit_creation_method     SHELXL-2014
_journal_date_recd_electronic     2014-11-22
_journal_date_accepted     2014-12-01
_journal_name_full     'Acta Crystallographica, Section E'
_journal_year     2015
_journal_volume     71
_journal_issue      1
_journal_page_first     38
_journal_page_last     41
_journal_paper_category     GO
_journal_paper_doi     10.1107/S2056989014026334
_journal_coeditor_code     HB7324
_publ_contact_author_name     'M. Sithambaresan'
_publ_contact_author_address
;
Department of Chemistry
Faculty of Science
Eastern University
Chenkalady
Sri Lanka
;
_publ_contact_author_email     'msithambaresan@gmail.com'
_publ_contact_author_fax     '94-65-2240758'
_publ_contact_author_phone     '94-65-2240755'
_publ_section_title
;\
Crystal structure of
8-[7,8-bis(4-chlorobenzoyl)-7<i>H</i>-cyclopenta[<i>a</i>]acenaphthylen-9-yl]\
naphthalene-1-carboxylic acid
;
_publ_section_title_footnote     .
loop_
    _publ_author_name
    _publ_author_address
    'Jomon P. Jacob'
;
Department of Applied Chemistry
Cochin University of Science and Technology
Kochi 682 022
India
;
    'M. Sithambaresan'
;
Department of Chemistry
Faculty of Science
Eastern University
Chenkalady
Sri Lanka
;
    'Christy Kunjachan'
;
Department of Applied Chemistry
Cochin University of Science and Technology
Kochi 682 022
India
;
    'M. R. Prathapachandra Kurup'
;
Department of Applied Chemistry
Cochin University of Science and Technology
Kochi 682 022
India
;
_publ_section_synopsis
;
The title compound packs with a three-dimensional supramolecular architecture
<i>via</i> O---H...O, C---H...O and C---H...Cl hydrogen bonds and through
C---H...\p interactions.
;
_chemical_name_systematic
;
8-[7,8-Bis(4-chlorobenzoyl)-7<i>H</i>-cyclopenta[<i>a</i>]acenaphthylen-9-yl]\
naphthalene-1-carboxylic acid
;
_chemical_name_common     ?
_chemical_formula_moiety     'C40 H22 Cl2 O4'
_chemical_formula_sum     'C40 H22 Cl2 O4'
_chemical_formula_iupac     'C40 H22 Cl2 O4'
_chemical_formula_weight     637.47
_chemical_melting_point     ?
_shelx_space_group_comment
;
The symmetry employed for this shelxl refinement is uniquely defined
by the following loop, which should always be used as a source of
symmetry information in preference to the above space-group names.
They are only intended as comments.
;
_space_group_crystal_system     triclinic
_space_group_name_H-M_alt     'P -1'
_space_group_name_Hall     '-P 1'
loop_
    _space_group_symop_operation_xyz
    'x, y, z'
    '-x, -y, -z'
_cell_length_a     9.1617(6)
_cell_length_b     12.5518(8)
_cell_length_c     13.9305(8)
_cell_angle_alpha     84.669(3)
_cell_angle_beta     88.468(3)
_cell_angle_gamma     72.364(3)
_cell_volume     1520.05(17)
_cell_formula_units_Z     2
_cell_measurement_reflns_used     9963
_cell_measurement_theta_min     2.4405
_cell_measurement_theta_max     28.090
_cell_measurement_temperature     296(2)
_exptl_crystal_description     block
_exptl_crystal_colour     red
_exptl_crystal_size_max     0.350
_exptl_crystal_size_mid     0.300
_exptl_crystal_size_min     0.250
_exptl_crystal_density_diffrn     1.393
_exptl_crystal_density_meas     ?
_exptl_crystal_density_method     ?
_exptl_crystal_F_000     656
_exptl_absorpt_coefficient_mu     0.258
_exptl_absorpt_correction_type     multi-scan
_exptl_absorpt_process_details     '(SADABS; Bruker, 2004)'
_shelx_estimated_absorpt_T_min     0.915
_shelx_estimated_absorpt_T_max     0.938
_exptl_absorpt_correction_T_min     0.891
_exptl_absorpt_correction_T_max     0.908
_exptl_special_details     ?
_diffrn_ambient_temperature     296(2)
_diffrn_radiation_type     MoK\a
_diffrn_radiation_wavelength     0.71073
_diffrn_measurement_device_type     'Bruker axs kappa apex2 CCD Diffractometer'
_diffrn_measurement_method     '\w and \f scan'
_diffrn_detector_area_resol_mean     ?
_diffrn_reflns_number     19996
_diffrn_reflns_av_R_equivalents     0.0334
_diffrn_reflns_theta_min     2.152
_diffrn_reflns_theta_max     24.998
_diffrn_reflns_theta_full     25.242
_diffrn_measured_fraction_theta_max     0.988
_diffrn_measured_fraction_theta_full     0.965
_diffrn_reflns_limit_h_min     -10
_diffrn_reflns_limit_h_max     10
_diffrn_reflns_limit_k_min     -14
_diffrn_reflns_limit_k_max     14
_diffrn_reflns_limit_l_min     -16
_diffrn_reflns_limit_l_max     16
_refine_special_details     ?
_reflns_number_total     5287
_reflns_number_gt     4251
_reflns_threshold_expression     I>2\s(I)
_refine_ls_structure_factor_coef     Fsqd
_refine_ls_matrix_type     full
_refine_ls_R_factor_all     0.0706
_refine_ls_R_factor_gt     0.0546
_refine_ls_wR_factor_gt     0.1323
_refine_ls_wR_factor_ref     0.1537
_refine_ls_goodness_of_fit_ref     1.162
_refine_ls_restrained_S_all     1.162
_refine_ls_number_reflns     5287
_refine_ls_number_parameters     419
_refine_ls_number_restraints     1
_refine_ls_hydrogen_treatment     mixed
_refine_ls_weighting_scheme     calc
_refine_ls_weighting_details
              'w=1/[\s^2^(Fo^2^)+(0.0529P)^2^+1.3725P] where P=(Fo^2^+2Fc^2^)/3'
_atom_sites_solution_hydrogens     mixed
_atom_sites_solution_primary     ?
_atom_sites_solution_secondary     ?
_refine_ls_shift/su_max     0.000
_refine_ls_shift/su_mean     0.000
_refine_diff_density_max     0.507
_refine_diff_density_min     -0.784
_refine_ls_extinction_method     none
_refine_ls_extinction_coef     .
loop_
    _atom_type_symbol
    _atom_type_description
    _atom_type_scat_dispersion_real
    _atom_type_scat_dispersion_imag
    _atom_type_scat_source
    'C' 'C' 0.0033 0.0016
                         'International Tables Vol C Tables 4.2.6.8 and 6.1.1.4'
    'H' 'H' 0.0000 0.0000
                         'International Tables Vol C Tables 4.2.6.8 and 6.1.1.4'
    'O' 'O' 0.0106 0.0060
                         'International Tables Vol C Tables 4.2.6.8 and 6.1.1.4'
    'Cl' 'Cl' 0.1484 0.1585
                         'International Tables Vol C Tables 4.2.6.8 and 6.1.1.4'
_computing_data_collection
;
APEX2 (Bruker, 2004)
;
_computing_cell_refinement
;
APEX2 and SAINT (Bruker, 2004)
;
_computing_data_reduction
;
SAINT and XPREP (Bruker, 2004)
;
_computing_structure_solution
;
SHELXS97 (Sheldrick, 2008)
;
_computing_structure_refinement
;
SHELXL2014 (Sheldrick, 2008)
;
_computing_molecular_graphics
;
ORTEP-3 for Windows (Farrugia, 2012) and DIAMOND (Brandenburg,
2010)
;
_computing_publication_material
;
SHELXL97 (Sheldrick, 2008) and publCIF (Westrip, 2010)
;
loop_
    _atom_site_type_symbol
    _atom_site_label
    _atom_site_fract_x
    _atom_site_fract_y
    _atom_site_fract_z
    _atom_site_U_iso_or_equiv
    _atom_site_adp_type
    _atom_site_calc_flag
    _atom_site_occupancy
    _atom_site_disorder_assembly
    _atom_site_disorder_group
    C C1 0.3710(3) -0.0055(2) 1.14118(19) 0.0423(6) Uani d 1 . .
    H H1 0.4150 -0.0104 1.0802 0.051 Uiso calc 1 . .
    C C2 0.4574(3) -0.0622(2) 1.2201(2) 0.0494(7) Uani d 1 . .
    H H2 0.5584 -0.1061 1.2129 0.059 Uiso calc 1 . .
    C C3 0.3904(4) -0.0521(3) 1.3095(2) 0.0534(7) Uani d 1 . .
    C C4 0.2397(4) 0.0087(2) 1.32183(19) 0.0497(7) Uani d 1 . .
    H H4 0.1965 0.0132 1.3831 0.060 Uiso calc 1 . .
    C C5 0.1536(3) 0.0630(2) 1.24211(18) 0.0410(6) Uani d 1 . .
    H H5 0.0508 0.1027 1.2492 0.049 Uiso calc 1 . .
    C C6 0.2204(3) 0.0584(2) 1.15107(17) 0.0346(5) Uani d 1 . .
    C C7 0.1283(3) 0.1184(2) 1.06661(18) 0.0389(6) Uani d 1 . .
    C C8 0.1805(3) 0.1835(2) 0.99406(16) 0.0354(5) Uani d 1 . .
    C C9 0.1165(3) 0.2180(2) 0.89523(16) 0.0355(5) Uani d 1 . .
    H H9 0.1824 0.1478 0.8726 0.043 Uiso calc 1 . .
    C C10 -0.0153(3) 0.1981(2) 0.85791(18) 0.0429(6) Uani d 1 . .
    C C11 -0.0373(3) 0.2001(2) 0.75185(18) 0.0395(6) Uani d 1 . .
    C C12 -0.1801(3) 0.2556(2) 0.7114(2) 0.0491(7) Uani d 1 . .
    H H12 -0.2595 0.2938 0.7501 0.059 Uiso calc 1 . .
    C C13 -0.2052(3) 0.2546(3) 0.6143(2) 0.0525(7) Uani d 1 . .
    H H13 -0.2998 0.2939 0.5867 0.063 Uiso calc 1 . .
    C C14 -0.0878(3) 0.1946(2) 0.55900(19) 0.0476(7) Uani d 1 . .
    C C15 0.0539(3) 0.1368(3) 0.5976(2) 0.0494(7) Uani d 1 . .
    H H15 0.1315 0.0958 0.5592 0.059 Uiso calc 1 . .
    C C16 0.0788(3) 0.1407(2) 0.6946(2) 0.0458(6) Uani d 1 . .
    H H16 0.1745 0.1031 0.7215 0.055 Uiso calc 1 . .
    C C17 0.3071(3) 0.2282(2) 1.00154(16) 0.0356(5) Uani d 1 . .
    C C18 0.3212(3) 0.2850(2) 0.91319(17) 0.0370(6) Uani d 1 . .
    C C19 0.2079(3) 0.2776(2) 0.84755(16) 0.0369(6) Uani d 1 . .
    C C20 0.2216(3) 0.3468(2) 0.75736(17) 0.0395(6) Uani d 1 . .
    C C21 0.1484(4) 0.3781(2) 0.66922(19) 0.0513(7) Uani d 1 . .
    H H21 0.0674 0.3521 0.6547 0.062 Uiso calc 1 . .
    C C22 0.1988(4) 0.4506(3) 0.6011(2) 0.0585(8) Uani d 1 . .
    H H22 0.1514 0.4695 0.5411 0.070 Uiso calc 1 . .
    C C23 0.3133(4) 0.4933(3) 0.6199(2) 0.0620(9) Uani d 1 . .
    H H23 0.3423 0.5405 0.5729 0.074 Uiso calc 1 . .
    C C24 0.3892(4) 0.4669(2) 0.7103(2) 0.0500(7) Uani d 1 . .
    C C25 0.5021(4) 0.5104(3) 0.7430(3) 0.0631(9) Uani d 1 . .
    H H25 0.5372 0.5603 0.7022 0.076 Uiso calc 1 . .
    C C26 0.5604(4) 0.4798(3) 0.8343(3) 0.0616(8) Uani d 1 . .
    H H26 0.6338 0.5104 0.8544 0.074 Uiso calc 1 . .
    C C27 0.5130(3) 0.4036(2) 0.8989(2) 0.0491(7) Uani d 1 . .
    H H27 0.5551 0.3837 0.9604 0.059 Uiso calc 1 . .
    C C28 0.4040(3) 0.3594(2) 0.86951(17) 0.0390(6) Uani d 1 . .
    C C29 0.3416(3) 0.3925(2) 0.77553(18) 0.0410(6) Uani d 1 . .
    C C30 0.4027(3) 0.2227(2) 1.08743(17) 0.0359(5) Uani d 1 . .
    C C31 0.5582(3) 0.1748(3) 1.0823(2) 0.0483(7) Uani d 1 . .
    H H31 0.6034 0.1592 1.0226 0.058 Uiso calc 1 . .
    C C32 0.6509(3) 0.1488(3) 1.1650(2) 0.0596(8) Uani d 1 . .
    H H32 0.7566 0.1189 1.1595 0.072 Uiso calc 1 . .
    C C33 0.5861(3) 0.1672(3) 1.2529(2) 0.0560(8) Uani d 1 . .
    H H33 0.6466 0.1433 1.3080 0.067 Uiso calc 1 . .
    C C34 0.4282(3) 0.2221(2) 1.26200(18) 0.0424(6) Uani d 1 . .
    C C35 0.3591(4) 0.2439(3) 1.35317(19) 0.0553(8) Uani d 1 . .
    H H35 0.4190 0.2199 1.4085 0.066 Uiso calc 1 . .
    C C36 0.2086(4) 0.2987(3) 1.3618(2) 0.0601(9) Uani d 1 . .
    H H36 0.1642 0.3073 1.4225 0.072 Uiso calc 1 . .
    C C37 0.1190(4) 0.3425(2) 1.2789(2) 0.0529(7) Uani d 1 . .
    H H37 0.0163 0.3830 1.2850 0.063 Uiso calc 1 . .
    C C38 0.1818(3) 0.3261(2) 1.18879(17) 0.0376(6) Uani d 1 . .
    C C39 0.3359(3) 0.2582(2) 1.17763(16) 0.0337(5) Uani d 1 . .
    C C40 0.0952(3) 0.3994(2) 1.10642(19) 0.0402(6) Uani d 1 . .
    O O1 -0.1211(2) 0.1783(2) 0.90948(15) 0.0642(6) Uani d 1 . .
    O O2 -0.0068(2) 0.1055(2) 1.06624(14) 0.0571(6) Uani d 1 . .
    O O3 0.1576(2) 0.45386(16) 1.05156(14) 0.0489(5) Uani d 1 . .
    O O4 -0.0494(2) 0.40610(19) 1.10215(16) 0.0585(6) Uani d 1 . .
    Cl Cl1 -0.12238(12) 0.18916(9) 0.43778(6) 0.0775(3) Uani d 1 . .
    Cl Cl2 0.50109(14) -0.11781(11) 1.40953(8) 0.1010(4) Uani d 1 . .
    H H4' -0.082(5) 0.451(3) 1.053(2) 0.100(15) Uiso d 1 . .
loop_
    _atom_site_aniso_label
    _atom_site_aniso_U_11
    _atom_site_aniso_U_22
    _atom_site_aniso_U_33
    _atom_site_aniso_U_12
    _atom_site_aniso_U_13
    _atom_site_aniso_U_23
    C1 0.0453(15) 0.0426(14) 0.0383(14) -0.0109(12) 0.0040(11) -0.0090(11)
    C2 0.0440(16) 0.0444(15) 0.0557(17) -0.0074(13) -0.0055(13) -0.0022(13)
    C3 0.062(2) 0.0541(17) 0.0449(16) -0.0218(15) -0.0142(14) 0.0106(13)
    C4 0.0630(19) 0.0581(17) 0.0326(14) -0.0273(15) 0.0041(13) 0.0017(12)
    C5 0.0403(14) 0.0481(15) 0.0349(13) -0.0148(12) 0.0042(11) -0.0010(11)
    C6 0.0394(14) 0.0367(13) 0.0318(12) -0.0176(11) 0.0012(10) -0.0030(10)
    C7 0.0382(14) 0.0475(15) 0.0328(13) -0.0149(12) 0.0010(10) -0.0056(11)
    C8 0.0358(13) 0.0457(14) 0.0264(11) -0.0139(11) -0.0019(10) -0.0060(10)
    C9 0.0369(13) 0.0408(13) 0.0289(12) -0.0116(11) -0.0029(10) -0.0040(10)
    C10 0.0442(15) 0.0511(15) 0.0349(13) -0.0162(13) -0.0055(11) -0.0041(11)
    C11 0.0399(14) 0.0447(14) 0.0375(13) -0.0169(12) -0.0076(11) -0.0053(11)
    C12 0.0461(16) 0.0570(17) 0.0407(15) -0.0079(13) -0.0055(12) -0.0112(13)
    C13 0.0477(17) 0.0632(18) 0.0433(15) -0.0114(14) -0.0118(13) -0.0026(13)
    C14 0.0561(18) 0.0574(17) 0.0345(14) -0.0233(14) -0.0061(12) -0.0076(12)
    C15 0.0497(17) 0.0569(17) 0.0436(15) -0.0156(14) 0.0018(13) -0.0169(13)
    C16 0.0395(15) 0.0504(16) 0.0471(15) -0.0114(13) -0.0096(12) -0.0063(12)
    C17 0.0381(14) 0.0432(13) 0.0262(11) -0.0121(11) -0.0011(10) -0.0062(10)
    C18 0.0424(14) 0.0433(14) 0.0274(12) -0.0146(11) 0.0014(10) -0.0081(10)
    C19 0.0452(15) 0.0424(14) 0.0249(11) -0.0146(12) -0.0007(10) -0.0065(10)
    C20 0.0532(16) 0.0360(13) 0.0300(12) -0.0139(12) 0.0002(11) -0.0056(10)
    C21 0.071(2) 0.0480(16) 0.0335(14) -0.0162(15) -0.0075(13) -0.0021(12)
    C22 0.087(2) 0.0489(17) 0.0355(15) -0.0166(17) -0.0058(15) 0.0035(12)
    C23 0.093(3) 0.0475(17) 0.0427(16) -0.0210(17) 0.0091(16) 0.0076(13)
    C24 0.069(2) 0.0363(14) 0.0459(16) -0.0185(14) 0.0091(14) -0.0044(12)
    C25 0.080(2) 0.0496(17) 0.068(2) -0.0344(17) 0.0146(18) -0.0007(15)
    C26 0.069(2) 0.0560(18) 0.073(2) -0.0374(17) 0.0065(17) -0.0108(16)
    C27 0.0566(18) 0.0527(16) 0.0451(15) -0.0253(14) 0.0013(13) -0.0109(13)
    C28 0.0458(15) 0.0416(14) 0.0324(13) -0.0164(12) 0.0048(11) -0.0083(10)
    C29 0.0531(16) 0.0366(13) 0.0353(13) -0.0157(12) 0.0069(11) -0.0074(10)
    C30 0.0350(13) 0.0437(14) 0.0303(12) -0.0138(11) -0.0048(10) -0.0015(10)
    C31 0.0374(15) 0.0632(18) 0.0455(15) -0.0170(13) 0.0016(12) -0.0058(13)
    C32 0.0335(15) 0.079(2) 0.065(2) -0.0185(15) -0.0123(14) 0.0072(17)
    C33 0.0492(18) 0.069(2) 0.0524(18) -0.0242(15) -0.0258(14) 0.0110(15)
    C34 0.0545(17) 0.0419(14) 0.0343(13) -0.0204(13) -0.0119(12) 0.0024(11)
    C35 0.085(2) 0.0581(18) 0.0294(14) -0.0312(18) -0.0151(14) 0.0025(12)
    C36 0.093(3) 0.0601(19) 0.0286(14) -0.0247(19) 0.0057(15) -0.0093(13)
    C37 0.067(2) 0.0442(15) 0.0418(15) -0.0078(14) 0.0091(14) -0.0083(12)
    C38 0.0475(15) 0.0338(13) 0.0317(12) -0.0121(11) -0.0002(11) -0.0038(10)
    C39 0.0401(14) 0.0356(12) 0.0281(12) -0.0157(11) -0.0053(10) -0.0005(9)
    C40 0.0396(15) 0.0392(14) 0.0385(14) -0.0064(11) -0.0022(11) -0.0046(11)
    O1 0.0481(12) 0.1076(19) 0.0438(11) -0.0367(13) -0.0076(9) 0.0055(11)
    O2 0.0446(12) 0.0895(16) 0.0437(11) -0.0339(11) -0.0035(9) 0.0091(10)
    O3 0.0452(11) 0.0517(11) 0.0462(11) -0.0126(9) -0.0090(9) 0.0099(9)
    O4 0.0407(12) 0.0666(14) 0.0605(14) -0.0107(10) -0.0047(10) 0.0153(11)
    Cl1 0.0868(7) 0.1123(8) 0.0380(4) -0.0333(6) -0.0096(4) -0.0165(4)
    Cl2 0.0940(8) 0.1317(10) 0.0678(6) -0.0311(7) -0.0373(6) 0.0394(6)
_geom_special_details
;
 All esds (except the esd in the dihedral angle between two l.s. planes)
 are estimated using the full covariance matrix.  The cell esds are taken
 into account individually in the estimation of esds in distances, angles
 and torsion angles; correlations between esds in cell parameters are only
 used when they are defined by crystal symmetry.  An approximate (isotropic)
 treatment of cell esds is used for estimating esds involving l.s. planes.
;
loop_
    _geom_bond_atom_site_label_1
    _geom_bond_atom_site_label_2
    _geom_bond_site_symmetry_2
    _geom_bond_distance
    _geom_bond_publ_flag
    C1 C2 . 1.379(4) ?
    C1 C6 . 1.380(4) ?
    C1 H1 . 0.9300 ?
    C2 C3 . 1.373(4) ?
    C2 H2 . 0.9300 ?
    C3 C4 . 1.376(4) ?
    C3 Cl2 . 1.734(3) ?
    C4 C5 . 1.378(4) ?
    C4 H4 . 0.9300 ?
    C5 C6 . 1.392(3) ?
    C5 H5 . 0.9300 ?
    C6 C7 . 1.472(3) ?
    C7 O2 . 1.297(3) ?
    C7 C8 . 1.405(3) ?
    C8 C17 . 1.443(3) ?
    C8 C9 . 1.485(3) ?
    C9 C19 . 1.399(3) ?
    C9 C10 . 1.425(4) ?
    C9 H9 . 0.9800 ?
    C10 O1 . 1.262(3) ?
    C10 C11 . 1.493(3) ?
    C11 C16 . 1.381(4) ?
    C11 C12 . 1.389(4) ?
    C12 C13 . 1.381(4) ?
    C12 H12 . 0.9300 ?
    C13 C14 . 1.375(4) ?
    C13 H13 . 0.9300 ?
    C14 C15 . 1.377(4) ?
    C14 Cl1 . 1.738(3) ?
    C15 C16 . 1.385(4) ?
    C15 H15 . 0.9300 ?
    C16 H16 . 0.9300 ?
    C17 C18 . 1.387(3) ?
    C17 C30 . 1.486(3) ?
    C18 C19 . 1.431(3) ?
    C18 C28 . 1.455(4) ?
    C19 C20 . 1.485(3) ?
    C20 C21 . 1.381(4) ?
    C20 C29 . 1.423(4) ?
    C21 C22 . 1.418(4) ?
    C21 H21 . 0.9300 ?
    C22 C23 . 1.355(5) ?
    C22 H22 . 0.9300 ?
    C23 C24 . 1.418(4) ?
    C23 H23 . 0.9300 ?
    C24 C29 . 1.398(4) ?
    C24 C25 . 1.411(5) ?
    C25 C26 . 1.368(5) ?
    C25 H25 . 0.9300 ?
    C26 C27 . 1.408(4) ?
    C26 H26 . 0.9300 ?
    C27 C28 . 1.369(4) ?
    C27 H27 . 0.9300 ?
    C28 C29 . 1.417(4) ?
    C30 C31 . 1.372(4) ?
    C30 C39 . 1.431(3) ?
    C31 C32 . 1.403(4) ?
    C31 H31 . 0.9300 ?
    C32 C33 . 1.355(5) ?
    C32 H32 . 0.9300 ?
    C33 C34 . 1.409(4) ?
    C33 H33 . 0.9300 ?
    C34 C35 . 1.416(4) ?
    C34 C39 . 1.423(3) ?
    C35 C36 . 1.350(5) ?
    C35 H35 . 0.9300 ?
    C36 C37 . 1.403(4) ?
    C36 H36 . 0.9300 ?
    C37 C38 . 1.373(4) ?
    C37 H37 . 0.9300 ?
    C38 C39 . 1.424(4) ?
    C38 C40 . 1.484(4) ?
    C40 O3 . 1.222(3) ?
    C40 O4 . 1.305(3) ?
    O4 H4' . 0.842(10) ?
loop_
    _geom_angle_atom_site_label_1
    _geom_angle_atom_site_label_2
    _geom_angle_atom_site_label_3
    _geom_angle_site_symmetry_1
    _geom_angle_site_symmetry_3
    _geom_angle
    _geom_angle_publ_flag
    C2 C1 C6 . . 121.2(3) ?
    C2 C1 H1 . . 119.4 ?
    C6 C1 H1 . . 119.4 ?
    C3 C2 C1 . . 118.2(3) ?
    C3 C2 H2 . . 120.9 ?
    C1 C2 H2 . . 120.9 ?
    C2 C3 C4 . . 122.1(3) ?
    C2 C3 Cl2 . . 118.4(3) ?
    C4 C3 Cl2 . . 119.4(2) ?
    C3 C4 C5 . . 119.0(3) ?
    C3 C4 H4 . . 120.5 ?
    C5 C4 H4 . . 120.5 ?
    C4 C5 C6 . . 120.1(3) ?
    C4 C5 H5 . . 120.0 ?
    C6 C5 H5 . . 120.0 ?
    C1 C6 C5 . . 119.3(2) ?
    C1 C6 C7 . . 121.1(2) ?
    C5 C6 C7 . . 119.6(2) ?
    O2 C7 C8 . . 123.3(2) ?
    O2 C7 C6 . . 112.9(2) ?
    C8 C7 C6 . . 123.7(2) ?
    C7 C8 C17 . . 126.3(2) ?
    C7 C8 C9 . . 126.3(2) ?
    C17 C8 C9 . . 107.4(2) ?
    C19 C9 C10 . . 127.0(2) ?
    C19 C9 C8 . . 106.3(2) ?
    C10 C9 C8 . . 126.7(2) ?
    C19 C9 H9 . . 90.7 ?
    C10 C9 H9 . . 90.7 ?
    C8 C9 H9 . . 90.7 ?
    O1 C10 C9 . . 124.1(2) ?
    O1 C10 C11 . . 114.9(2) ?
    C9 C10 C11 . . 121.0(2) ?
    C16 C11 C12 . . 119.5(2) ?
    C16 C11 C10 . . 121.0(2) ?
    C12 C11 C10 . . 119.4(2) ?
    C13 C12 C11 . . 120.5(3) ?
    C13 C12 H12 . . 119.7 ?
    C11 C12 H12 . . 119.7 ?
    C14 C13 C12 . . 118.8(3) ?
    C14 C13 H13 . . 120.6 ?
    C12 C13 H13 . . 120.6 ?
    C13 C14 C15 . . 121.9(3) ?
    C13 C14 Cl1 . . 118.6(2) ?
    C15 C14 Cl1 . . 119.5(2) ?
    C14 C15 C16 . . 118.8(3) ?
    C14 C15 H15 . . 120.6 ?
    C16 C15 H15 . . 120.6 ?
    C11 C16 C15 . . 120.5(3) ?
    C11 C16 H16 . . 119.7 ?
    C15 C16 H16 . . 119.7 ?
    C18 C17 C8 . . 107.4(2) ?
    C18 C17 C30 . . 124.2(2) ?
    C8 C17 C30 . . 128.3(2) ?
    C17 C18 C19 . . 110.0(2) ?
    C17 C18 C28 . . 139.7(2) ?
    C19 C18 C28 . . 109.9(2) ?
    C9 C19 C18 . . 108.9(2) ?
    C9 C19 C20 . . 143.3(2) ?
    C18 C19 C20 . . 107.2(2) ?
    C21 C20 C29 . . 117.4(2) ?
    C21 C20 C19 . . 137.5(3) ?
    C29 C20 C19 . . 105.0(2) ?
    C20 C21 C22 . . 118.9(3) ?
    C20 C21 H21 . . 120.6 ?
    C22 C21 H21 . . 120.6 ?
    C23 C22 C21 . . 122.8(3) ?
    C23 C22 H22 . . 118.6 ?
    C21 C22 H22 . . 118.6 ?
    C22 C23 C24 . . 120.7(3) ?
    C22 C23 H23 . . 119.6 ?
    C24 C23 H23 . . 119.6 ?
    C29 C24 C25 . . 116.7(3) ?
    C29 C24 C23 . . 115.8(3) ?
    C25 C24 C23 . . 127.5(3) ?
    C26 C25 C24 . . 120.5(3) ?
    C26 C25 H25 . . 119.7 ?
    C24 C25 H25 . . 119.7 ?
    C25 C26 C27 . . 122.3(3) ?
    C25 C26 H26 . . 118.9 ?
    C27 C26 H26 . . 118.9 ?
    C28 C27 C26 . . 118.8(3) ?
    C28 C27 H27 . . 120.6 ?
    C26 C27 H27 . . 120.6 ?
    C27 C28 C29 . . 119.0(2) ?
    C27 C28 C18 . . 136.0(2) ?
    C29 C28 C18 . . 104.9(2) ?
    C24 C29 C28 . . 122.7(3) ?
    C24 C29 C20 . . 124.3(3) ?
    C28 C29 C20 . . 112.9(2) ?
    C31 C30 C39 . . 118.9(2) ?
    C31 C30 C17 . . 119.2(2) ?
    C39 C30 C17 . . 121.7(2) ?
    C30 C31 C32 . . 121.6(3) ?
    C30 C31 H31 . . 119.2 ?
    C32 C31 H31 . . 119.2 ?
    C33 C32 C31 . . 119.8(3) ?
    C33 C32 H32 . . 120.1 ?
    C31 C32 H32 . . 120.1 ?
    C32 C33 C34 . . 120.9(3) ?
    C32 C33 H33 . . 119.6 ?
    C34 C33 H33 . . 119.6 ?
    C33 C34 C35 . . 121.6(3) ?
    C33 C34 C39 . . 119.4(3) ?
    C35 C34 C39 . . 119.0(3) ?
    C36 C35 C34 . . 121.6(3) ?
    C36 C35 H35 . . 119.2 ?
    C34 C35 H35 . . 119.2 ?
    C35 C36 C37 . . 119.8(3) ?
    C35 C36 H36 . . 120.1 ?
    C37 C36 H36 . . 120.1 ?
    C38 C37 C36 . . 120.6(3) ?
    C38 C37 H37 . . 119.7 ?
    C36 C37 H37 . . 119.7 ?
    C37 C38 C39 . . 120.7(2) ?
    C37 C38 C40 . . 117.1(2) ?
    C39 C38 C40 . . 121.0(2) ?
    C34 C39 C38 . . 117.6(2) ?
    C34 C39 C30 . . 118.2(2) ?
    C38 C39 C30 . . 124.2(2) ?
    O3 C40 O4 . . 124.3(2) ?
    O3 C40 C38 . . 120.0(2) ?
    O4 C40 C38 . . 115.5(2) ?
    C40 O4 H4' . . 104(3) ?
loop_
    _geom_torsion_atom_site_label_1
    _geom_torsion_atom_site_label_2
    _geom_torsion_atom_site_label_3
    _geom_torsion_atom_site_label_4
    _geom_torsion_site_symmetry_1
    _geom_torsion_site_symmetry_2
    _geom_torsion_site_symmetry_3
    _geom_torsion_site_symmetry_4
    _geom_torsion
    _geom_torsion_publ_flag
    C6 C1 C2 C3 . . . . -1.0(4) ?
    C1 C2 C3 C4 . . . . 2.5(5) ?
    C1 C2 C3 Cl2 . . . . -177.0(2) ?
    C2 C3 C4 C5 . . . . -1.1(5) ?
    Cl2 C3 C4 C5 . . . . 178.4(2) ?
    C3 C4 C5 C6 . . . . -1.8(4) ?
    C2 C1 C6 C5 . . . . -1.8(4) ?
    C2 C1 C6 C7 . . . . -179.7(2) ?
    C4 C5 C6 C1 . . . . 3.2(4) ?
    C4 C5 C6 C7 . . . . -178.8(2) ?
    C1 C6 C7 O2 . . . . 133.8(3) ?
    C5 C6 C7 O2 . . . . -44.1(3) ?
    C1 C6 C7 C8 . . . . -46.5(4) ?
    C5 C6 C7 C8 . . . . 135.6(3) ?
    O2 C7 C8 C17 . . . . 161.1(3) ?
    C6 C7 C8 C17 . . . . -18.6(4) ?
    O2 C7 C8 C9 . . . . -19.6(4) ?
    C6 C7 C8 C9 . . . . 160.8(2) ?
    C7 C8 C9 C19 . . . . -177.7(2) ?
    C17 C8 C9 C19 . . . . 1.8(3) ?
    C7 C8 C9 C10 . . . . 4.5(4) ?
    C17 C8 C9 C10 . . . . -176.0(3) ?
    C19 C9 C10 O1 . . . . -155.4(3) ?
    C8 C9 C10 O1 . . . . 21.9(5) ?
    C19 C9 C10 C11 . . . . 24.2(4) ?
    C8 C9 C10 C11 . . . . -158.5(2) ?
    O1 C10 C11 C16 . . . . -131.2(3) ?
    C9 C10 C11 C16 . . . . 49.2(4) ?
    O1 C10 C11 C12 . . . . 44.0(4) ?
    C9 C10 C11 C12 . . . . -135.7(3) ?
    C16 C11 C12 C13 . . . . -2.0(4) ?
    C10 C11 C12 C13 . . . . -177.2(3) ?
    C11 C12 C13 C14 . . . . 2.2(5) ?
    C12 C13 C14 C15 . . . . -0.7(5) ?
    C12 C13 C14 Cl1 . . . . 177.5(2) ?
    C13 C14 C15 C16 . . . . -0.9(5) ?
    Cl1 C14 C15 C16 . . . . -179.1(2) ?
    C12 C11 C16 C15 . . . . 0.3(4) ?
    C10 C11 C16 C15 . . . . 175.5(3) ?
    C14 C15 C16 C11 . . . . 1.1(4) ?
    C7 C8 C17 C18 . . . . 178.7(2) ?
    C9 C8 C17 C18 . . . . -0.7(3) ?
    C7 C8 C17 C30 . . . . -4.5(4) ?
    C9 C8 C17 C30 . . . . 176.1(2) ?
    C8 C17 C18 C19 . . . . -0.6(3) ?
    C30 C17 C18 C19 . . . . -177.5(2) ?
    C8 C17 C18 C28 . . . . 170.7(3) ?
    C30 C17 C18 C28 . . . . -6.3(5) ?
    C10 C9 C19 C18 . . . . 175.7(3) ?
    C8 C9 C19 C18 . . . . -2.1(3) ?
    C10 C9 C19 C20 . . . . 5.2(6) ?
    C8 C9 C19 C20 . . . . -172.6(3) ?
    C17 C18 C19 C9 . . . . 1.8(3) ?
    C28 C18 C19 C9 . . . . -172.2(2) ?
    C17 C18 C19 C20 . . . . 175.8(2) ?
    C28 C18 C19 C20 . . . . 1.8(3) ?
    C9 C19 C20 C21 . . . . -7.3(6) ?
    C18 C19 C20 C21 . . . . -177.9(3) ?
    C9 C19 C20 C29 . . . . 169.8(3) ?
    C18 C19 C20 C29 . . . . -0.7(3) ?
    C29 C20 C21 C22 . . . . 1.8(4) ?
    C19 C20 C21 C22 . . . . 178.7(3) ?
    C20 C21 C22 C23 . . . . -2.0(5) ?
    C21 C22 C23 C24 . . . . 0.0(5) ?
    C22 C23 C24 C29 . . . . 2.0(5) ?
    C22 C23 C24 C25 . . . . -175.2(3) ?
    C29 C24 C25 C26 . . . . 0.1(5) ?
    C23 C24 C25 C26 . . . . 177.3(3) ?
    C24 C25 C26 C27 . . . . 0.8(5) ?
    C25 C26 C27 C28 . . . . -0.5(5) ?
    C26 C27 C28 C29 . . . . -0.6(4) ?
    C26 C27 C28 C18 . . . . -176.6(3) ?
    C17 C18 C28 C27 . . . . 3.0(6) ?
    C19 C18 C28 C27 . . . . 174.3(3) ?
    C17 C18 C28 C29 . . . . -173.4(3) ?
    C19 C18 C28 C29 . . . . -2.2(3) ?
    C25 C24 C29 C28 . . . . -1.2(4) ?
    C23 C24 C29 C28 . . . . -178.8(3) ?
    C25 C24 C29 C20 . . . . 175.4(3) ?
    C23 C24 C29 C20 . . . . -2.2(4) ?
    C27 C28 C29 C24 . . . . 1.5(4) ?
    C18 C28 C29 C24 . . . . 178.7(2) ?
    C27 C28 C29 C20 . . . . -175.5(2) ?
    C18 C28 C29 C20 . . . . 1.7(3) ?
    C21 C20 C29 C24 . . . . 0.3(4) ?
    C19 C20 C29 C24 . . . . -177.5(2) ?
    C21 C20 C29 C28 . . . . 177.2(2) ?
    C19 C20 C29 C28 . . . . -0.6(3) ?
    C18 C17 C30 C31 . . . . -61.0(4) ?
    C8 C17 C30 C31 . . . . 122.7(3) ?
    C18 C17 C30 C39 . . . . 123.9(3) ?
    C8 C17 C30 C39 . . . . -52.3(4) ?
    C39 C30 C31 C32 . . . . 7.0(4) ?
    C17 C30 C31 C32 . . . . -168.2(3) ?
    C30 C31 C32 C33 . . . . 2.4(5) ?
    C31 C32 C33 C34 . . . . -6.1(5) ?
    C32 C33 C34 C35 . . . . -178.8(3) ?
    C32 C33 C34 C39 . . . . 0.3(4) ?
    C33 C34 C35 C36 . . . . 178.6(3) ?
    C39 C34 C35 C36 . . . . -0.6(4) ?
    C34 C35 C36 C37 . . . . -4.6(5) ?
    C35 C36 C37 C38 . . . . 2.8(5) ?
    C36 C37 C38 C39 . . . . 4.2(4) ?
    C36 C37 C38 C40 . . . . -163.6(3) ?
    C33 C34 C39 C38 . . . . -171.9(2) ?
    C35 C34 C39 C38 . . . . 7.2(4) ?
    C33 C34 C39 C30 . . . . 8.9(4) ?
    C35 C34 C39 C30 . . . . -171.9(2) ?
    C37 C38 C39 C34 . . . . -9.1(4) ?
    C40 C38 C39 C34 . . . . 158.2(2) ?
    C37 C38 C39 C30 . . . . 170.0(3) ?
    C40 C38 C39 C30 . . . . -22.7(4) ?
    C31 C30 C39 C34 . . . . -12.4(4) ?
    C17 C30 C39 C34 . . . . 162.6(2) ?
    C31 C30 C39 C38 . . . . 168.5(2) ?
    C17 C30 C39 C38 . . . . -16.5(4) ?
    C37 C38 C40 O3 . . . . 125.5(3) ?
    C39 C38 C40 O3 . . . . -42.2(4) ?
    C37 C38 C40 O4 . . . . -50.1(3) ?
    C39 C38 C40 O4 . . . . 142.2(3) ?
loop_
    _geom_hbond_atom_site_label_D
    _geom_hbond_atom_site_label_H
    _geom_hbond_atom_site_label_A
    _geom_hbond_site_symmetry_A
    _geom_hbond_distance_DH
    _geom_hbond_distance_HA
    _geom_hbond_distance_DA
    _geom_hbond_angle_DHA
    O4 H4' O3 2_567 0.842(10) 1.807(11) 2.649(3) 177(5)
    C26 H26) O3 2_667 0.93 2.52 3.416(4) 163
    C32 H32 O2 1_655 0.93 2.47 3.301(4) 149
    C35 H35 Cl2 2_658 0.93 2.74 3.619(3) 157
    C2 H2 Cg1 2_657 0.93 2.87 3.577(3) 134
    C12 H12 Cg2 1_455 0.93 2.84 3.725(3) 160
    C21 H21 Cg3 . 0.93 2.57 3.425(3) 152
_shelx_hkl_file
;
  -2   0   0   33.81    1.25
  -2   0   0   31.50    1.25
  -2   0   0   32.58    1.72
   2   0   0   33.46    1.46
   2   0   0   34.31    1.72
  -3   0   0  111.41    4.30
  -3   0   0  113.93    5.90
  -3   0   0  117.89    4.31
   3   0   0  112.68    5.89
  -4   0   0   53.23    2.77
  -4   0   0   52.68    2.02
  -4   0   0   53.96    2.02
  -5   0   0    1.77    0.10
  -5   0   0    1.78    0.09
  -6   0   0    9.17    0.37
  -6   0   0    9.21    0.37
  -7   0   0    0.55    0.06
  -7   0   0    0.62    0.08
  -8   0   0    0.16    0.05
  -8   0   0    0.22    0.06
   8   0   0    0.16    0.05
  -9   0   0    1.14    0.11
  -9   0   0    1.10    0.12
 -10   0   0    0.81    0.12
 -10   0   0    0.59    0.08
 -11   0   0    0.44    0.08
 -11   0   0    0.53    0.08
 -11   1   0   -0.01    0.07
 -11   1   0    0.09    0.06
 -10   1   0    0.03    0.06
 -10   1   0    0.05    0.06
  -9   1   0    0.48    0.07
  -9   1   0    0.45    0.06
  -8   1   0    1.11    0.11
  -8   1   0    1.12    0.10
  -7   1   0    0.16    0.05
  -7   1   0    0.14    0.04
  -6   1   0   -0.04    0.04
  -6   1   0   -0.03    0.03
  -5   1   0    7.16    0.28
  -5   1   0    7.04    0.28
   3  -1   0   11.01    0.59
   2  -1   0    5.80    0.27
   2  -1   0    5.28    0.30
  -2   1   0    5.73    0.27
   1  -1   0  162.86    8.14
   1  -1   0  162.28    6.89
  -1   1   0  147.31    6.90
  -1  -1   0   40.42    1.80
   1   1   0   54.14    1.79
  -2  -1   0   73.08    2.57
  -2  -1   0   65.56    3.66
  -2  -1   0   70.78    2.67
  -2  -1   0   69.46    2.66
  -2  -1   0   72.01    2.57
   2   1   0   69.75    2.66
   2   1   0   73.78    2.57
   2   1   0   72.87    2.57
   2   1   0   70.27    3.65
   2   1   0   67.78    2.66
  -3  -1   0   18.78    0.74
  -3  -1   0   18.83    0.74
  -3  -1   0   19.37    1.02
   3   1   0   19.50    0.74
   3   1   0   19.25    0.74
   3   1   0   19.53    0.71
   3   1   0   20.06    0.71
   3   1   0   19.25    1.02
  -4  -1   0    7.07    0.28
  -4  -1   0    6.92    0.40
  -4  -1   0    6.83    0.28
   4   1   0    7.14    0.27
  -5  -1   0   14.74    0.83
  -5  -1   0   15.26    0.59
  -5  -1   0   15.10    0.59
   5   1   0   15.82    0.57
  -6  -1   0    3.40    0.16
  -6  -1   0    3.46    0.16
   6   1   0    3.59    0.15
  -7  -1   0   -0.09    0.04
  -7  -1   0   -0.05    0.04
   7   1   0    0.11    0.04
  -8  -1   0    5.72    0.26
  -8  -1   0    5.74    0.26
   8   1   0    6.11    0.25
  -9  -1   0    6.52    0.29
  -9  -1   0    6.19    0.29
 -10  -1   0   -0.05    0.06
 -10  -1   0    0.04    0.06
 -11  -1   0    0.05    0.07
 -11  -1   0    0.16    0.07
 -11   2   0    0.02    0.07
 -11   2   0    0.06    0.06
 -10   2   0    3.04    0.19
 -10   2   0    3.16    0.18
  -9   2   0    1.99    0.14
  -9   2   0    2.26    0.14
  -8   2   0    2.84    0.15
  -8   2   0    2.59    0.15
  -7   2   0    0.11    0.04
   4  -2   0   31.42    1.70
  -4   2   0   33.82    1.47
   3  -2   0   20.39    1.11
  -3   2   0   22.08    0.96
   2  -2   0   20.78    0.90
   2  -2   0   18.96    1.05
  -2   2   0   20.73    0.90
   1  -2   0  440.38   19.09
  -1   2   0  434.41   19.09
   0  -2   0   89.60    2.93
   0  -2   0   73.52    2.83
   0   2   0   73.69    2.93
   0   2   0   72.99    2.93
  -1  -2   0    8.46    0.39
  -1  -2   0    9.81    0.40
  -1  -2   0   10.06    0.39
   1   2   0   10.09    0.39
   1   2   0   10.15    0.39
   1   2   0    9.44    0.40
   1   2   0   10.13    0.40
   1   2   0   11.10    0.55
  -2  -2   0    9.79    0.54
  -2  -2   0    9.95    0.39
  -2  -2   0   10.48    0.38
  -2  -2   0   10.16    0.38
  -2  -2   0   10.07    0.39
   2   2   0   10.57    0.38
   2   2   0    9.73    0.39
   2   2   0   10.29    0.54
   2   2   0   10.17    0.38
  -3  -2   0   17.12    0.67
  -3  -2   0   16.58    0.67
  -3  -2   0   17.73    0.65
  -3  -2   0   17.99    0.64
  -3  -2   0   17.73    0.92
   3   2   0   17.20    0.67
   3   2   0   18.11    0.65
   3   2   0   17.74    0.92
   3   2   0   17.17    0.67
  -4  -2   0    4.84    0.29
  -4  -2   0    4.90    0.20
  -4  -2   0    4.56    0.20
   4   2   0    4.76    0.19
   4   2   0    4.65    0.20
  -5  -2   0   11.71    0.48
  -5  -2   0   12.02    0.48
  -5  -2   0   12.37    0.67
   5   2   0   12.07    0.46
  -6  -2   0    0.33    0.05
  -6  -2   0    0.47    0.07
  -6  -2   0    0.43    0.08
   6   2   0    0.40    0.04
  -7  -2   0    4.84    0.22
  -7  -2   0    4.84    0.22
   7   2   0    5.04    0.21
  -8  -2   0    0.71    0.10
  -8  -2   0    0.58    0.07
   8   2   0    0.71    0.10
  -9  -2   0    1.94    0.16
  -9  -2   0    2.15    0.15
   9   2   0    2.08    0.15
 -10  -2   0    0.00    0.06
 -10  -2   0   -0.02    0.06
 -11  -2   0    0.11    0.07
 -11  -2   0    0.30    0.08
 -10   3   0    0.08    0.05
 -10   3   0   -0.02    0.06
  -9   3   0   -0.01    0.05
  -9   3   0    0.04    0.05
  -8   3   0    0.03    0.04
   4  -3   0    0.00    0.04
  -4   3   0    0.09    0.05
   3  -3   0    0.30    0.04
  -3   3   0    0.45    0.07
  -2   3   0    4.50    0.24
   1  -3   0    5.27    0.25
  -1   3   0    4.64    0.24
   0  -3   0  232.55    9.04
   0  -3   0  261.27    9.38
   0  -3   0  256.80    9.05
   0  -3   0  235.12    9.37
   0   3   0  256.48   10.86
   0   3   0  234.70    9.38
   0   3   0  260.64    9.39
  -1  -3   0   36.70    1.39
  -1  -3   0   38.17    1.96
  -1  -3   0   40.22    1.38
  -1  -3   0   37.55    1.44
   1   3   0   36.60    1.44
   1   3   0   39.98    1.96
   1   3   0   37.72    1.39
   1   3   0   40.22    1.38
   1   3   0   33.28    1.43
  -2  -3   0  952.58   36.84
   2   3   0 1000.00   35.55
  -3  -3   0    6.11    0.35
  -3  -3   0    6.35    0.24
  -3  -3   0    5.94    0.25
  -3  -3   0    6.24    0.25
  -3  -3   0    6.24    0.24
   3   3   0    6.08    0.25
   3   3   0    6.60    0.24
   3   3   0    5.83    0.25
   3   3   0    6.50    0.35
  -4  -3   0   40.27    1.45
  -4  -3   0   42.57    1.51
  -4  -3   0   37.85    1.51
  -4  -3   0   37.92    2.07
  -4  -3   0   38.97    1.45
   4   3   0   40.52    1.45
   4   3   0   38.84    1.51
  -5  -3   0   59.74    2.18
  -5  -3   0   57.80    3.12
  -5  -3   0   57.13    2.27
  -5  -3   0   62.90    2.27
   5   3   0   61.16    2.19
  -6  -3   0    0.13    0.07
  -6  -3   0    0.08    0.04
  -6  -3   0    0.08    0.04
   6   3   0    0.13    0.04
  -7  -3   0    1.17    0.10
  -7  -3   0    1.32    0.10
   7   3   0    1.17    0.10
  -8  -3   0    0.87    0.11
  -8  -3   0    0.79    0.11
   8   3   0    0.77    0.11
  -9  -3   0    0.34    0.07
  -9  -3   0    0.35    0.07
   9   3   0    0.33    0.07
 -10  -3   0   -0.03    0.06
 -10  -3   0   -0.09    0.07
  10   3   0   -0.01    0.07
 -11  -3   0   -0.09    0.07
  -5   4   0   11.72    0.59
   4  -4   0    0.10    0.04
  -4   4   0    0.14    0.06
  -3   4   0   11.42    0.55
  -2   4   0    6.81    0.34
  -1   4   0    0.43    0.08
  -1   4   0    0.39    0.04
  -1   4   0    0.32    0.04
   0  -4   0   -0.03    0.02
   0  -4   0   -0.02    0.01
   0  -4   0    0.02    0.02
   0  -4   0    0.03    0.02
   0  -4   0    0.02    0.02
   0   4   0    0.02    0.03
  -1  -4   0  170.77    6.93
  -1  -4   0  176.19    6.69
  -1  -4   0  183.79    6.94
  -1  -4   0  199.84    6.69
  -1  -4   0  185.27    9.49
   1   4   0  183.41    6.70
   1   4   0  192.84    9.49
   1   4   0  180.39    6.94
   1   4   0  187.14    6.94
   1   4   0  175.25    6.70
  -2  -4   0  411.73   21.75
  -2  -4   0  418.68   15.91
  -2  -4   0  405.37   15.35
   2   4   0  404.91   15.91
   2   4   0  407.26   15.33
   2   4   0  427.86   15.34
   2   4   0  435.17   21.75
   2   4   0  455.25   15.92
  -3  -4   0    0.38    0.05
  -3  -4   0    0.26    0.05
  -3  -4   0    0.42    0.06
  -3  -4   0    0.28    0.03
   3   4   0    0.29    0.03
   3   4   0    0.23    0.04
  -4  -4   0    9.40    0.42
  -4  -4   0   10.69    0.41
  -4  -4   0   10.76    0.58
  -4  -4   0   11.16    0.41
  -4  -4   0   10.66    0.42
   4   4   0   10.89    0.42
   4   4   0   10.53    0.41
   4   4   0   10.66    0.42
  -5  -4   0    5.22    0.24
  -5  -4   0    6.00    0.34
  -5  -4   0    5.45    0.23
  -5  -4   0    5.58    0.24
  -5  -4   0    5.33    0.22
   5   4   0    5.28    0.24
   5   4   0    5.34    0.23
  -6  -4   0    0.19    0.05
  -6  -4   0    0.14    0.05
  -6  -4   0    0.34    0.08
   6   4   0    0.24    0.05
  -7  -4   0    0.09    0.09
  -7  -4   0    0.21    0.05
  -7  -4   0    0.23    0.05
   7   4   0    0.29    0.05
  -8  -4   0    0.05    0.06
  -8  -4   0    0.10    0.06
   8   4   0    0.07    0.06
  -9  -4   0   -0.07    0.06
 -10  -4   0    2.76    0.19
 -10  -4   0    3.06    0.20
  10   4   0    2.81    0.18
 -11  -4   0    0.11    0.07
 -12  -4   0    0.16    0.08
  -6   5   0    6.16    0.38
  -5   5   0    5.12    0.32
  -4   5   0   11.43    0.57
  -3   5   0    2.04    0.17
  -2   5   0    0.59    0.05
  -2   5   0    0.90    0.11
  -1   5   0   65.25    2.49
  -1   5   0   68.93    2.90
  -1   5   0   63.56    2.49
   0  -5   0   22.91    0.86
   0  -5   0   23.20    0.98
   0   5   0   22.62    0.89
   0   5   0   24.82    1.05
   0   5   0   23.02    0.89
  -1  -5   0    0.87    0.07
  -1  -5   0    1.03    0.08
   1   5   0    1.01    0.07
   1   5   0    1.01    0.07
   1   5   0    0.77    0.08
   1   5   0    1.19    0.08
  -2  -5   0   51.03    1.89
  -2  -5   0   52.25    1.96
  -2  -5   0   50.18    2.67
   2   5   0   46.84    1.95
   2   5   0   51.25    1.96
   2   5   0   54.60    1.88
   2   5   0   53.84    2.67
  -3  -5   0    4.26    0.19
  -3  -5   0    4.10    0.26
  -3  -5   0    4.20    0.18
  -3  -5   0    4.41    0.19
   3   5   0    4.89    0.20
   3   5   0    4.31    0.18
  -4  -5   0   61.30    2.30
  -4  -5   0   60.52    2.30
  -4  -5   0   59.29    2.22
  -4  -5   0   60.35    3.15
   4   5   0   52.94    2.30
   4   5   0   66.12    2.30
   4   5   0   62.92    2.22
  -5  -5   0    7.07    0.31
  -5  -5   0    7.29    0.43
  -5  -5   0    7.30    0.29
  -5  -5   0    7.81    0.31
   5   5   0    6.95    0.29
   5   5   0    7.46    0.31
  -6  -5   0    6.72    0.27
  -6  -5   0    6.52    0.42
  -6  -5   0    6.82    0.29
  -6  -5   0    6.84    0.30
  -6  -5   0    6.92    0.27
   6   5   0    6.44    0.28
  -7  -5   0    2.96    0.16
  -7  -5   0    2.70    0.26
  -7  -5   0    3.12    0.17
  -7  -5   0    2.96    0.13
   7   5   0    2.85    0.16
  -8  -5   0    0.38    0.07
  -8  -5   0    0.35    0.07
   8   5   0    0.39    0.07
  -9  -5   0   -0.10    0.06
 -10  -5   0    3.63    0.22
  10   5   0    3.74    0.21
 -11  -5   0    0.06    0.07
  11   5   0   -0.04    0.07
 -12  -5   0   -0.05    0.08
  -6   6   0    1.86    0.23
  -5   6   0    0.14    0.10
  -4   6   0    4.91    0.31
  -3   6   0    7.85    0.41
  -2   6   0   11.11    0.45
  -2   6   0   11.06    0.44
  -2   6   0   12.11    0.56
   1  -6   0    1.04    0.07
  -1   6   0    1.08    0.07
  -1   6   0    0.94    0.07
  -1   6   0    1.26    0.12
   0  -6   0    1.50    0.09
   0  -6   0    1.75    0.10
   0   6   0    1.63    0.09
   0   6   0    1.31    0.09
   0   6   0    1.69    0.13
  -1  -6   0    6.10    0.28
  -1  -6   0    6.29    0.35
  -1  -6   0    6.42    0.25
  -1  -6   0    5.70    0.26
   1   6   0    6.37    0.35
   1   6   0    5.91    0.24
   1   6   0    6.58    0.25
   1   6   0    6.50    0.26
   1   6   0    6.53    0.26
  -2  -6   0   23.41    0.89
  -2  -6   0   24.69    0.93
  -2  -6   0   22.98    0.92
  -2  -6   0   23.99    1.26
   2   6   0   23.80    0.93
   2   6   0   22.91    0.89
   2   6   0   25.75    1.26
   2   6   0   23.98    0.93
  -3  -6   0    0.82    0.08
  -3  -6   0    0.94    0.08
   3   6   0    0.87    0.08
   3   6   0    0.67    0.08
   3   6   0    0.79    0.09
  -4  -6   0    1.30    0.11
  -4  -6   0    1.26    0.10
  -4  -6   0    1.41    0.10
  -4  -6   0    1.38    0.16
   4   6   0    1.26    0.10
   4   6   0    1.02    0.11
  -5  -6   0   -0.02    0.04
  -5  -6   0   -0.03    0.06
  -5  -6   0    0.00    0.03
  -5  -6   0   -0.05    0.04
   5   6   0   -0.01    0.04
   5   6   0   -0.05    0.04
  -6  -6   0    7.76    0.32
  -6  -6   0    7.09    0.32
  -6  -6   0    7.45    0.30
  -6  -6   0    7.06    0.45
   6   6   0    7.05    0.30
   6   6   0    7.44    0.32
  -7  -6   0    4.22    0.33
  -7  -6   0    4.22    0.21
  -7  -6   0    4.49    0.19
  -7  -6   0    4.55    0.23
   7   6   0    4.48    0.21
  -8  -6   0    0.27    0.06
  -8  -6   0    0.28    0.07
   8   6   0    0.28    0.07
  -9  -6   0    0.57    0.08
   9   6   0    0.47    0.08
 -10  -6   0    0.19    0.07
  10   6   0    0.20    0.07
 -11  -6   0    0.49    0.09
  11   6   0    0.56    0.09
  12   6   0   -0.09    0.08
   7  -7   0    0.37    0.11
  -6   7   0    4.88    0.34
  -5   7   0    0.10    0.10
  -4   7   0    2.63    0.24
  -3   7   0   12.18    0.47
  -3   7   0   11.39    0.48
  -3   7   0   12.80    0.61
  -2   7   0    2.62    0.20
  -2   7   0    2.19    0.12
  -2   7   0    1.92    0.12
   1  -7   0    0.06    0.05
   1  -7   0    0.00    0.03
  -1   7   0   -0.05    0.03
  -1   7   0   -0.04    0.06
  -1   7   0   -0.06    0.03
   0  -7   0    7.21    0.30
   0  -7   0    7.81    0.35
   0   7   0    8.18    0.39
   0   7   0    7.57    0.31
   0   7   0    7.18    0.31
  -1  -7   0    3.03    0.18
  -1  -7   0    3.01    0.14
  -1  -7   0    2.61    0.14
   1   7   0    3.13    0.18
   1   7   0    2.60    0.14
   1   7   0    2.62    0.13
   1   7   0    2.38    0.14
  -2  -7   0   34.25    1.71
  -2  -7   0   32.40    1.26
  -2  -7   0   32.30    1.22
   2   7   0   32.46    1.26
   2   7   0   36.61    1.72
   2   7   0   30.36    1.21
   2   7   0   30.89    1.26
  -3  -7   0   78.14    3.92
  -3  -7   0   79.96    2.87
  -3  -7   0   75.98    2.77
  -3  -7   0   68.23    2.87
   3   7   0   78.33    2.77
   3   7   0   70.84    2.87
   3   7   0   77.15    2.87
  -4  -7   0   36.50    1.34
  -4  -7   0   34.45    1.82
  -4  -7   0   34.32    1.29
   4   7   0   31.74    1.33
   4   7   0   34.04    1.28
   4   7   0   36.55    1.34
  -5  -7   0    3.19    0.17
  -5  -7   0    2.98    0.24
  -5  -7   0    3.15    0.15
  -5  -7   0    3.18    0.16
   5   7   0    2.58    0.16
   5   7   0    2.98    0.16
   5   7   0    2.71    0.17
  -6  -7   0    8.49    0.36
  -6  -7   0    8.73    0.36
  -6  -7   0    7.75    0.50
  -6  -7   0    8.40    0.34
   6   7   0    8.43    0.36
   6   7   0    8.09    0.34
  -7  -7   0   34.61    1.30
  -7  -7   0   36.29    1.37
  -7  -7   0   33.47    1.88
  -7  -7   0   37.35    1.37
   7   7   0   33.83    1.31
  -8  -7   0    2.63    0.28
  -8  -7   0    2.92    0.15
  -8  -7   0    2.87    0.18
   8   7   0    2.81    0.18
  -9  -7   0   -0.15    0.06
 -10  -7   0    0.60    0.09
  10   7   0    0.63    0.10
  11   7   0   -0.06    0.08
   6  -8   0    0.10    0.10
  -6   8   0    0.03    0.11
   5  -8   0    0.18    0.10
  -5   8   0    0.19    0.12
   4  -8   0    3.56    0.25
  -4   8   0    3.59    0.17
  -4   8   0    3.41    0.18
  -4   8   0    4.10    0.29
   3  -8   0    0.10    0.07
  -3   8   0    0.12    0.04
  -3   8   0    0.07    0.09
  -3   8   0    0.13    0.05
   2  -8   0    2.10    0.17
  -2   8   0    1.91    0.20
  -2   8   0    1.73    0.12
  -2   8   0    2.06    0.12
   1  -8   0   32.83    1.24
   1  -8   0   33.02    1.43
  -1   8   0   32.45    1.29
  -1   8   0   33.43    1.29
  -1   8   0   36.02    1.52
   0  -8   0    0.69    0.08
   0  -8   0    0.90    0.09
   0   8   0    0.66    0.08
   0   8   0    0.78    0.08
   0   8   0    0.78    0.14
  -1  -8   0    1.38    0.09
  -1  -8   0    1.23    0.09
   1   8   0    1.11    0.10
   1   8   0    1.52    0.10
  -2  -8   0    0.52    0.05
  -2  -8   0    0.42    0.05
   2   8   0    0.30    0.05
   2   8   0    0.38    0.06
   2   8   0    0.43    0.06
  -3  -8   0   48.21    2.45
  -3  -8   0   46.78    1.74
  -3  -8   0   45.08    1.79
   3   8   0   47.14    1.80
   3   8   0   48.27    1.80
   3   8   0   46.06    1.73
  -4  -8   0    2.77    0.24
  -4  -8   0    3.04    0.18
  -4  -8   0    3.12    0.16
   4   8   0    3.19    0.16
   4   8   0    2.83    0.17
   4   8   0    2.87    0.18
  -5  -8   0    7.87    0.34
  -5  -8   0    8.22    0.49
  -5  -8   0    8.20    0.35
  -5  -8   0    8.39    0.36
   5   8   0    8.57    0.36
   5   8   0    7.79    0.34
  -6  -8   0    0.37    0.06
  -6  -8   0    0.47    0.06
  -6  -8   0    0.36    0.07
  -6  -8   0    0.20    0.10
   6   8   0    0.41    0.06
   6   8   0    0.48    0.07
  -7  -8   0   16.00    0.62
  -7  -8   0   14.25    0.86
  -7  -8   0   15.35    0.59
   7   8   0   14.92    0.60
  -8  -8   0    4.13    0.23
  -8  -8   0    4.38    0.34
  -8  -8   0    4.21    0.20
   8   8   0    4.00    0.22
  -9  -8   0   -0.02    0.04
  -9  -8   0    0.03    0.11
  -9  -8   0   -0.04    0.07
   9   8   0    0.00    0.07
  11   8   0   -0.18    0.08
  -7   9   0    0.27    0.14
   6  -9   0    0.08    0.10
  -6   9   0    0.00    0.12
   5  -9   0    1.31    0.19
  -5   9   0    1.42    0.22
  -5   9   0    1.26    0.10
  -5   9   0    1.13    0.11
   4  -9   0    1.36    0.19
  -4   9   0    1.81    0.24
  -4   9   0    1.46    0.11
  -4   9   0    1.22    0.12
   3  -9   0    4.67    0.29
  -3   9   0    4.84    0.33
  -3   9   0    4.76    0.22
  -3   9   0    4.86    0.22
   2  -9   0    0.55    0.09
   2  -9   0    0.64    0.08
  -2   9   0    0.70    0.09
  -2   9   0    0.45    0.06
  -2   9   0    0.48    0.11
   1  -9   0    6.53    0.33
   1  -9   0    6.42    0.27
  -1   9   0    7.25    0.39
  -1   9   0    6.61    0.29
  -1   9   0    6.50    0.29
   0  -9   0    0.23    0.06
   0  -9   0    0.30    0.05
   0   9   0    0.26    0.05
   0   9   0    0.26    0.09
   0   9   0    0.22    0.05
  -1  -9   0    0.42    0.06
  -1  -9   0    0.40    0.05
   1   9   0    0.37    0.06
   1   9   0    0.28    0.06
   1   9   0    0.48    0.09
  -2  -9   0    0.31    0.06
  -2  -9   0    0.24    0.05
   2   9   0    0.16    0.04
   2   9   0    0.40    0.06
   2   9   0    0.23    0.06
  -3  -9   0   15.06    0.59
  -3  -9   0   15.64    0.83
  -3  -9   0   13.93    0.60
   3   9   0   15.36    0.58
   3   9   0   15.59    0.61
   3   9   0   15.53    0.62
  -4  -9   0    5.57    0.35
  -4  -9   0    5.52    0.25
  -4  -9   0    5.07    0.25
   4   9   0    5.56    0.26
   4   9   0    5.47    0.27
   4   9   0    5.75    0.25
  -5  -9   0    0.13    0.05
  -5  -9   0    0.23    0.08
  -5  -9   0    0.06    0.06
   5   9   0    0.14    0.06
   5   9   0    0.05    0.07
   5   9   0    0.10    0.06
  -6  -9   0    0.09    0.05
  -6  -9   0    0.06    0.06
   6   9   0    0.12    0.06
  -7  -9   0    3.64    0.32
  -7  -9   0    3.74    0.20
  -7  -9   0    3.93    0.21
   7   9   0    3.73    0.21
  -8  -9   0    0.77    0.11
  -8  -9   0    0.63    0.13
   8   9   0    0.63    0.09
  -9  -9   0    3.50    0.32
  -9  -9   0    3.33    0.18
   9   9   0    3.08    0.20
  11   9   0    0.00    0.09
  -7  10   0    0.06    0.13
  -6  10   0    0.50    0.16
   5 -10   0    0.02    0.09
  -5  10   0    0.09    0.06
  -5  10   0    0.12    0.12
  -5  10   0    0.07    0.05
   4 -10   0    0.06    0.09
  -4  10   0    0.02    0.06
  -4  10   0    0.01    0.05
  -4  10   0    0.09    0.12
   3 -10   0    6.16    0.35
  -3  10   0    5.83    0.28
  -3  10   0    5.96    0.27
  -3  10   0    6.32    0.40
   2 -10   0    4.99    0.29
   2 -10   0    4.90    0.22
  -2  10   0    4.94    0.23
  -2  10   0    4.98    0.35
  -2  10   0    4.71    0.24
   1 -10   0    2.09    0.17
   1 -10   0    2.21    0.13
  -1  10   0    1.97    0.14
  -1  10   0    2.26    0.14
  -1  10   0    2.19    0.24
   0 -10   0    0.33    0.08
   0 -10   0    0.40    0.06
   0  10   0    0.41    0.06
   0  10   0    0.45    0.06
   0  10   0    0.52    0.11
  -1 -10   0    0.37    0.06
  -1 -10   0    0.32    0.05
   1  10   0    0.28    0.06
   1  10   0    0.23    0.06
   1  10   0    0.31    0.10
  -2 -10   0    5.01    0.28
  -2 -10   0    4.35    0.21
   2  10   0    3.81    0.20
   2  10   0    4.19    0.22
   2  10   0    4.48    0.20
   2  10   0    4.48    0.22
  -3 -10   0    3.94    0.20
  -3 -10   0    4.34    0.28
   3  10   0    3.80    0.22
   3  10   0    3.73    0.19
   3  10   0    4.20    0.21
  -4 -10   0    7.31    0.33
  -4 -10   0    7.78    0.45
  -4 -10   0    7.55    0.32
   4  10   0    7.71    0.35
   4  10   0    6.80    0.31
   4  10   0    7.39    0.33
  -5 -10   0   17.95    0.72
  -5 -10   0   19.61    1.02
   5  10   0   18.90    0.72
   5  10   0   18.05    0.75
  -6 -10   0   10.45    0.43
  -6 -10   0   10.58    0.63
   6  10   0   10.52    0.43
  -7 -10   0    2.87    0.17
  -7 -10   0    3.14    0.28
   7  10   0    2.67    0.18
  -8 -10   0    1.46    0.23
  -8 -10   0    1.29    0.12
   8  10   0    1.21    0.15
  -9 -10   0    0.52    0.07
  -9 -10   0    0.53    0.14
   9  10   0    0.50    0.10
 -10 -10   0   -0.02    0.05
  10  10   0   -0.14    0.08
  11  10   0   -0.18    0.09
  -6  11   0    0.09    0.06
  -6  11   0    0.06    0.13
   5 -11   0    0.69    0.13
  -5  11   0    0.84    0.10
  -5  11   0    0.83    0.12
  -5  11   0    0.46    0.16
   4 -11   0    0.37    0.11
  -4  11   0    0.29    0.06
  -4  11   0    0.20    0.07
  -4  11   0    0.41    0.14
   3 -11   0    0.19    0.09
  -3  11   0    0.02    0.07
  -3  11   0    0.14    0.12
  -3  11   0    0.14    0.06
   2 -11   0    3.66    0.25
  -2  11   0    3.84    0.20
  -2  11   0    3.47    0.20
  -2  11   0    3.93    0.32
   1 -11   0    1.25    0.11
   1 -11   0    1.04    0.15
  -1  11   0    0.95    0.16
  -1  11   0    1.30    0.12
  -1  11   0    1.23    0.13
   0 -11   0   -0.05    0.05
   0  11   0   -0.14    0.09
   0  11   0   -0.07    0.05
   0  11   0   -0.08    0.06
  -1 -11   0    0.14    0.05
   1  11   0    0.15    0.10
   1  11   0    0.15    0.06
   1  11   0    0.13    0.06
  -2 -11   0    0.30    0.06
  -2 -11   0    0.40    0.07
   2  11   0    0.17    0.07
   2  11   0    0.30    0.07
  -3 -11   0    0.50    0.07
   3  11   0    0.56    0.08
   3  11   0    0.41    0.07
   3  11   0    0.35    0.08
  -4 -11   0   -0.09    0.06
  -5 -11   0    8.11    0.36
  -5 -11   0    8.83    0.51
   5  11   0    7.81    0.35
  -6 -11   0    1.78    0.24
  -6 -11   0    1.35    0.14
   6  11   0    1.34    0.15
  -7 -11   0    2.79    0.27
  -7 -11   0    2.46    0.17
   7  11   0    2.36    0.18
  -8 -11   0    0.35    0.12
  -8 -11   0    0.30    0.07
   8  11   0    0.26    0.08
  -9 -11   0    1.80    0.15
   9  11   0    1.47    0.16
 -10 -11   0   -0.03    0.06
  10  11   0   -0.08    0.09
  11  11   0   -0.14    0.09
  -5  12   0    0.05    0.13
  -5  12   0    0.01    0.07
  -5  12   0    0.07    0.06
   4 -12   0    0.15    0.10
  -4  12   0    0.07    0.07
  -4  12   0    0.14    0.06
  -4  12   0    0.06    0.14
   3 -12   0    0.40    0.11
  -3  12   0    0.50    0.15
  -3  12   0    0.40    0.07
  -3  12   0    0.28    0.08
   2 -12   0    0.78    0.12
  -2  12   0    0.88    0.17
  -2  12   0    1.18    0.13
  -2  12   0    1.10    0.14
   1 -12   0    2.43    0.15
   1 -12   0    2.01    0.19
  -1  12   0    2.29    0.17
  -1  12   0    2.68    0.28
  -1  12   0    2.57    0.17
   0 -12   0    0.17    0.08
   0 -12   0    0.24    0.06
   0  12   0    0.24    0.07
   0  12   0    0.24    0.07
   0  12   0    0.18    0.12
  -1 -12   0   -0.04    0.05
   1  12   0    0.01    0.06
   1  12   0   -0.09    0.06
   1  12   0   -0.06    0.10
  -2 -12   0   -0.03    0.06
   2  12   0    0.06    0.10
   2  12   0    0.00    0.06
   2  12   0   -0.09    0.06
  -3 -12   0    2.56    0.21
  -3 -12   0    2.17    0.16
   3  12   0    2.14    0.17
   3  12   0    1.65    0.14
  -4 -12   0    4.92    0.32
  -4 -12   0    4.26    0.23
   4  12   0    4.46    0.25
   4  12   0    3.99    0.22
  -5 -12   0    0.34    0.08
   5  12   0    0.49    0.08
  -6 -12   0    0.14    0.10
  -6 -12   0   -0.03    0.06
   6  12   0   -0.08    0.07
  -7 -12   0    2.87    0.28
  -7 -12   0    2.47    0.17
   7  12   0    2.21    0.18
  -8 -12   0   -0.13    0.11
  -8 -12   0    0.01    0.06
   8  12   0   -0.08    0.07
  -9 -12   0    0.09    0.06
   9  12   0   -0.10    0.08
 -10 -12   0    0.04    0.07
  10  12   0   -0.09    0.09
  -4  13   0    0.04    0.06
  -4  13   0   -0.05    0.07
  -4  13   0   -0.06    0.14
  -3  13   0    0.02    0.07
  -3  13   0   -0.03    0.07
  -3  13   0    0.00    0.13
  -2  13   0    0.43    0.09
  -2  13   0    0.45    0.08
  -2  13   0    0.68    0.17
  -1  13   0    3.19    0.21
  -1  13   0    3.46    0.21
  -1  13   0    3.63    0.34
   0 -13   0    0.04    0.06
   0  13   0    0.09    0.07
   0  13   0    0.00    0.07
   0  13   0   -0.02    0.13
  -1 -13   0   -0.07    0.06
   1  13   0    0.01    0.12
   1  13   0    0.01    0.07
  -2 -13   0   -0.04    0.06
   2  13   0    0.09    0.12
   2  13   0    0.06    0.07
  -3 -13   0    1.32    0.14
   3  13   0    1.11    0.11
   3  13   0    1.41    0.15
  -4 -13   0    6.71    0.32
  -4 -13   0    7.56    0.44
   4  13   0    6.45    0.31
  -5 -13   0    2.81    0.26
  -5 -13   0    2.25    0.18
   5  13   0    2.30    0.17
  -6 -13   0    1.19    0.22
  -6 -13   0    0.94    0.14
   6  13   0    0.99    0.14
  -7 -13   0    0.02    0.07
  -7 -13   0    0.06    0.11
   7  13   0    0.06    0.08
  -8 -13   0   -0.04    0.06
   8  13   0    0.04    0.08
  -9 -13   0    1.29    0.15
   9  13   0    0.87    0.12
  10  13   0   -0.04    0.09
  -3  14   0    0.35    0.08
  -3  14   0    0.44    0.17
  -2  14   0    0.10    0.15
  -2  14   0    0.00    0.08
  -1  14   0    0.21    0.08
  -1  14   0    0.14    0.15
   0 -14   0    0.10    0.07
   0  14   0    0.13    0.07
   0  14   0   -0.12    0.14
  -1 -14   0    0.14    0.07
   1  14   0    0.13    0.08
   1  14   0    0.03    0.14
  -2 -14   0   -0.10    0.07
   2  14   0   -0.04    0.13
   2  14   0   -0.08    0.07
  -3 -14   0   -0.06    0.07
   3  14   0    0.20    0.13
  -4 -14   0    0.43    0.09
   4  14   0    0.37    0.07
  -5 -14   0    0.42    0.09
   5  14   0    0.45    0.09
  -6 -14   0    0.48    0.09
   6  14   0    0.41    0.09
  -7 -14   0    0.17    0.07
   7  14   0    0.21    0.08
  -8 -14   0    1.08    0.15
   8  14   0    0.72    0.11
  -9 -14   0    0.03    0.07
   9  14   0    0.03    0.09
  -1  15   0    1.16    0.16
   0  15   0    2.94    0.35
   0  15   0    2.61    0.20
  -1 -15   0    0.53    0.09
   1  15   0    0.58    0.10
   1  15   0    0.48    0.17
  -2 -15   0    0.00    0.08
   2  15   0    0.04    0.14
  -3 -15   0    0.05    0.08
   3  15   0    0.17    0.14
  -4 -15   0    0.09    0.08
  -5 -15   0    0.67    0.10
   5  15   0    0.68    0.09
  -6 -15   0    0.05    0.07
   6  15   0    0.11    0.08
  -7 -15   0    0.05    0.07
   7  15   0    0.10    0.08
  -8 -15   0    0.09    0.08
   8  15   0   -0.03    0.08
  -1 -16   0   -0.01    0.08
   1  16   0   -0.08    0.15
  -2 -16   0    0.18    0.09
   2  16   0    0.20    0.17
  -3 -16   0    0.23    0.09
   3  16   0    0.26    0.17
  -4 -16   0    0.01    0.08
   4  16   0    0.00    0.15
  -5 -16   0   -0.03    0.07
   5  16   0    0.13    0.07
  -6 -16   0    0.72    0.11
   6  16   0    1.23    0.15
   6  16  -1    1.35    0.17
  -6 -16   1    1.31    0.17
   5  16  -1    0.27    0.07
  -5 -16   1    0.23    0.09
   4  16  -1   -0.01    0.15
  -4 -16   1    0.09    0.08
   3  16  -1    0.19    0.16
  -3 -16   1    0.23    0.09
   2  16  -1    0.69    0.19
  -2 -16   1    0.61    0.10
   1  16  -1    0.34    0.18
   8  15  -1    0.21    0.09
  -8 -15   1    0.19    0.08
   7  15  -1    0.09    0.08
  -7 -15   1    0.09    0.12
  -7 -15   1    0.04    0.07
   6  15  -1    0.20    0.08
  -6 -15   1    0.24    0.12
  -6 -15   1    0.07    0.07
   5  15  -1    0.03    0.07
  -5 -15   1   -0.01    0.07
  -4 -15   1    0.01    0.08
   3  15  -1   -0.14    0.14
  -3 -15   1   -0.07    0.07
   2  15  -1    1.59    0.28
  -2 -15   1    1.46    0.16
   1  15  -1    0.39    0.17
   1  15  -1    0.35    0.09
  -1 -15   1    0.31    0.08
   0  15  -1    0.09    0.09
   0  15  -1    0.09    0.16
  -1  15  -1    0.60    0.18
  -1  15  -1    0.51    0.10
   9  14  -1    0.43    0.10
  -9 -14   1    0.38    0.09
   8  14  -1    0.16    0.09
  -8 -14   1    0.03    0.07
  -8 -14   1    0.25    0.13
   7  14  -1    0.73    0.10
  -7 -14   1    0.53    0.09
  -7 -14   1    0.68    0.14
   6  14  -1    0.46    0.09
  -6 -14   1    0.50    0.12
  -6 -14   1    0.45    0.09
   5  14  -1    1.44    0.16
  -5 -14   1    1.46    0.16
   4  14  -1    0.20    0.07
  -4 -14   1    0.42    0.10
  -4 -14   1    0.26    0.08
   3  14  -1    0.88    0.17
  -3 -14   1    1.00    0.14
   2  14  -1   -0.02    0.07
   2  14  -1   -0.13    0.13
  -2 -14   1   -0.05    0.07
   1  14  -1    1.06    0.19
   1  14  -1    1.48    0.16
  -1 -14   1    1.43    0.15
   0  14  -1    0.28    0.16
   0  14  -1    0.34    0.08
   0 -14   1    0.27    0.07
  -1  14  -1    1.49    0.16
  -1  14  -1    1.35    0.21
  -2  14  -1    0.05    0.08
  -2  14  -1    0.15    0.14
   9  13  -1    0.21    0.10
  -9 -13   1    0.24    0.08
  -9 -13   1    0.35    0.14
   8  13  -1    0.11    0.08
  -8 -13   1    0.01    0.12
  -8 -13   1    0.05    0.06
   7  13  -1    1.14    0.15
  -7 -13   1    0.98    0.14
  -7 -13   1    1.18    0.24
   6  13  -1    0.38    0.08
  -6 -13   1    0.25    0.08
  -6 -13   1    0.34    0.11
   5  13  -1    0.30    0.08
  -5 -13   1    0.44    0.11
  -5 -13   1    0.35    0.08
   4  13  -1    2.12    0.17
  -4 -13   1    2.50    0.18
  -4 -13   1    3.04    0.26
   3  13  -1   -0.02    0.07
   3  13  -1   -0.12    0.05
  -3 -13   1    0.00    0.08
  -3 -13   1   -0.05    0.06
   2  13  -1    0.06    0.07
   2  13  -1    0.02    0.12
  -2 -13   1    0.01    0.06
   1  13  -1    0.41    0.14
   1  13  -1    0.39    0.08
  -1 -13   1    0.33    0.07
   0  13  -1    1.92    0.27
   0  13  -1    2.08    0.16
   0 -13   1    2.09    0.16
  -1  13  -1    0.10    0.08
  -1  13  -1    0.18    0.14
  -1  13  -1    0.23    0.08
  -2  13  -1    2.05    0.17
  -2  13  -1    1.77    0.18
  -2  13  -1    2.62    0.29
  -3  13  -1    0.22    0.14
  -3  13  -1    0.07    0.08
  -3  13  -1    0.12    0.07
  -4  13  -1   -0.05    0.07
  -4  13  -1    0.07    0.07
  -4  13  -1    0.01    0.14
  10  12  -1    0.25    0.10
 -10 -12   1    0.44    0.08
   9  12  -1   -0.07    0.08
  -9 -12   1    0.02    0.06
  -9 -12   1    0.07    0.12
   8  12  -1    0.49    0.09
  -8 -12   1    0.42    0.13
  -8 -12   1    0.44    0.08
   7  12  -1    0.35    0.09
  -7 -12   1    0.41    0.08
  -7 -12   1    0.48    0.12
   6  12  -1    0.00    0.07
  -6 -12   1    0.05    0.07
  -6 -12   1    0.13    0.10
   5  12  -1    6.07    0.31
  -5 -12   1    6.71    0.32
  -5 -12   1    7.61    0.45
   4  12  -1   -0.15    0.06
  -4 -12   1    0.16    0.09
  -4 -12   1   -0.01    0.06
   3  12  -1   -0.13    0.05
   3  12  -1    0.00    0.07
  -3 -12   1   -0.08    0.06
  -3 -12   1   -0.03    0.07
   2  12  -1    1.86    0.15
   2  12  -1    1.54    0.21
  -2 -12   1    1.63    0.14
  -2 -12   1    1.69    0.18
   1  12  -1   -0.05    0.06
   1  12  -1   -0.03    0.06
   1  12  -1   -0.11    0.10
  -1 -12   1   -0.05    0.05
   0  12  -1    0.33    0.07
   0  12  -1    0.35    0.08
   0  12  -1    0.35    0.13
   0 -12   1    0.24    0.08
   0 -12   1    0.34    0.07
  -1  12  -1    1.65    0.16
  -1  12  -1    2.12    0.27
  -1  12  -1    1.91    0.15
   1 -12   1    1.81    0.15
   1 -12   1    1.68    0.18
  -2  12  -1    1.38    0.14
  -2  12  -1    1.86    0.26
  -2  12  -1    0.96    0.14
   2 -12   1    1.09    0.17
  -3  12  -1    0.06    0.08
  -3  12  -1    0.15    0.07
  -3  12  -1    0.27    0.13
   3 -12   1    0.22    0.10
  -4  12  -1    0.02    0.07
  -4  12  -1   -0.02    0.13
  -4  12  -1    0.08    0.06
   4 -12   1    0.01    0.10
  -5  12  -1    0.00    0.07
  -5  12  -1   -0.02    0.13
  -5  12  -1    0.07    0.06
  10  11  -1   -0.15    0.09
 -10 -11   1    0.11    0.13
 -10 -11   1   -0.09    0.06
   9  11  -1    0.16    0.09
  -9 -11   1    0.28    0.13
  -9 -11   1    0.14    0.06
   8  11  -1    0.05    0.08
  -8 -11   1    0.10    0.06
  -8 -11   1    0.16    0.12
   7  11  -1    1.57    0.16
  -7 -11   1    1.67    0.15
  -7 -11   1    1.94    0.24
   6  11  -1    0.37    0.09
  -6 -11   1    0.61    0.12
  -6 -11   1    0.42    0.08
   5  11  -1    3.45    0.21
  -5 -11   1    3.66    0.21
   4  11  -1   13.00    0.55
   4  11  -1   11.89    0.52
  -4 -11   1   14.38    0.73
  -4 -11   1   12.71    0.53
   3  11  -1    4.42    0.23
   3  11  -1    4.72    0.26
   3  11  -1    5.20    0.26
  -3 -11   1    5.22    0.25
  -3 -11   1    5.79    0.33
   2  11  -1   -0.09    0.06
   2  11  -1   -0.02    0.06
  -2 -11   1    0.00    0.05
  -2 -11   1    0.03    0.06
   1  11  -1    1.46    0.20
   1  11  -1    1.29    0.13
   1  11  -1    1.37    0.13
  -1 -11   1    1.41    0.12
  -1 -11   1    1.32    0.11
   0  11  -1    3.20    0.26
   0  11  -1    3.04    0.18
   0  11  -1    2.90    0.18
   0 -11   1    3.03    0.19
   0 -11   1    3.04    0.17
  -1  11  -1    0.29    0.06
  -1  11  -1    0.23    0.07
  -1  11  -1    0.30    0.12
   1 -11   1    0.21    0.06
   1 -11   1    0.17    0.08
  -2  11  -1    0.06    0.11
  -2  11  -1    0.00    0.06
  -2  11  -1   -0.08    0.07
   2 -11   1    0.02    0.08
  -3  11  -1   -0.01    0.06
  -3  11  -1    0.03    0.06
  -3  11  -1    0.09    0.11
   3 -11   1    0.01    0.09
  -4  11  -1    0.02    0.06
  -4  11  -1    0.13    0.12
  -4  11  -1    0.04    0.06
   4 -11   1    0.06    0.10
  -5  11  -1    0.20    0.14
  -5  11  -1    0.26    0.06
  -5  11  -1    0.24    0.07
   5 -11   1    0.20    0.11
  -6  11  -1    0.68    0.16
  -6  11  -1    0.48    0.07
  11  10  -1    0.04    0.09
  10  10  -1   -0.09    0.08
 -10 -10   1    0.04    0.05
 -10 -10   1   -0.09    0.12
   9  10  -1   -0.09    0.08
  -9 -10   1    0.06    0.12
  -9 -10   1   -0.01    0.05
   8  10  -1    0.44    0.09
  -8 -10   1    0.46    0.07
  -8 -10   1    0.50    0.13
   7  10  -1   -0.05    0.07
  -7 -10   1    0.04    0.05
  -7 -10   1    0.06    0.10
   6  10  -1    7.49    0.34
  -6 -10   1    7.40    0.34
  -6 -10   1    8.47    0.49
   5  10  -1   25.90    0.98
   5  10  -1   25.59    1.02
  -5 -10   1   24.94    0.98
  -5 -10   1   26.55    1.38
   4  10  -1    0.10    0.07
   4  10  -1   -0.04    0.06
  -4 -10   1    0.14    0.07
  -4 -10   1   -0.09    0.05
   3  10  -1    0.82    0.08
   3  10  -1    0.98    0.11
   3  10  -1    0.75    0.09
  -3 -10   1    0.94    0.11
   2  10  -1    1.31    0.11
   2  10  -1    1.13    0.13
   2  10  -1    1.45    0.13
  -2 -10   1    1.29    0.12
  -2 -10   1    1.65    0.15
   1  10  -1   -0.04    0.05
   1  10  -1   -0.07    0.05
   1  10  -1   -0.08    0.08
  -1 -10   1   -0.02    0.04
  -1 -10   1    0.00    0.05
   0  10  -1    6.15    0.27
   0  10  -1    5.82    0.27
   0  10  -1    6.51    0.36
   0 -10   1    5.78    0.30
   0 -10   1    5.96    0.26
  -1  10  -1    0.30    0.06
  -1  10  -1    0.22    0.06
  -1  10  -1    0.25    0.10
   1 -10   1    0.26    0.07
   1 -10   1    0.25    0.05
  -2  10  -1   -0.02    0.06
  -2  10  -1    0.00    0.05
  -2  10  -1    0.13    0.11
   2 -10   1   -0.06    0.04
   2 -10   1   -0.06    0.07
  -3  10  -1    0.04    0.06
  -3  10  -1    0.12    0.06
  -3  10  -1    0.33    0.12
   3 -10   1    0.13    0.10
  -4  10  -1    0.45    0.13
  -4  10  -1    0.29    0.06
  -4  10  -1    0.25    0.06
   4 -10   1    0.26    0.10
  -5  10  -1   -0.01    0.05
  -5  10  -1    0.00    0.11
  -5  10  -1    0.02    0.06
   5 -10   1   -0.08    0.09
  -6  10  -1    1.46    0.12
  -6  10  -1    1.57    0.13
  -6  10  -1    1.87    0.26
  11   9  -1    0.91    0.12
  10   9  -1   -0.19    0.08
 -10  -9   1   -0.17    0.12
   9   9  -1   -0.01    0.07
  -9  -9   1    0.04    0.05
  -9  -9   1    0.17    0.12
   8   9  -1    3.34    0.20
  -8  -9   1    3.51    0.19
  -8  -9   1    3.61    0.31
   7   9  -1    2.63    0.18
  -7  -9   1    2.80    0.27
  -7  -9   1    2.80    0.18
  -7  -9   1    2.62    0.16
   6   9  -1    5.42    0.25
  -6  -9   1    4.79    0.26
  -6  -9   1    5.08    0.25
  -6  -9   1    5.67    0.38
   5   9  -1    5.03    0.25
   5   9  -1    5.33    0.27
  -5  -9   1    5.64    0.35
  -5  -9   1    5.43    0.27
  -5  -9   1    5.33    0.25
   4   9  -1   -0.11    0.05
   4   9  -1   -0.01    0.05
  -4  -9   1   -0.01    0.05
  -4  -9   1    0.01    0.07
  -4  -9   1   -0.04    0.05
   3   9  -1   28.75    1.11
   3   9  -1   27.48    1.11
   3   9  -1   27.51    1.06
  -3  -9   1   29.72    1.10
  -3  -9   1   28.57    1.50
  -3  -9   1   28.28    1.07
   2   9  -1    0.01    0.05
   2   9  -1    0.00    0.05
   2   9  -1   -0.03    0.04
  -2  -9   1   -0.01    0.05
  -2  -9   1    0.00    0.04
   1   9  -1    7.98    0.33
   1   9  -1    6.93    0.32
  -1  -9   1    7.73    0.43
  -1  -9   1    7.68    0.34
  -1  -9   1    7.68    0.31
   0   9  -1    3.34    0.18
   0   9  -1    3.46    0.17
   0   9  -1    3.64    0.25
   0  -9   1    3.04    0.19
   0  -9   1    3.23    0.16
  -1   9  -1    1.55    0.11
  -1   9  -1    1.24    0.12
  -1   9  -1    1.49    0.18
   1  -9   1    1.39    0.14
   1  -9   1    1.26    0.10
  -2   9  -1    0.04    0.09
  -2   9  -1    0.00    0.05
  -2   9  -1    0.03    0.05
   2  -9   1   -0.02    0.04
   2  -9   1    0.01    0.07
  -3   9  -1    0.44    0.06
  -3   9  -1    0.60    0.12
  -3   9  -1    0.43    0.07
   3  -9   1    0.45    0.10
  -4   9  -1    2.07    0.14
  -4   9  -1    2.27    0.13
  -5   9  -1    0.08    0.11
  -5   9  -1    0.05    0.05
  -5   9  -1   -0.01    0.05
   5  -9   1   -0.05    0.09
  -6   9  -1    0.43    0.06
  -6   9  -1    0.48    0.07
  -6   9  -1    0.60    0.15
   6  -9   1    0.52    0.12
  11   8  -1    0.07    0.09
 -10  -8   1   -0.08    0.12
   9   8  -1    1.08    0.13
   9   8  -1    0.98    0.14
  -9  -8   1    1.10    0.14
  -9  -8   1    1.08    0.10
   8   8  -1    0.71    0.11
   8   8  -1    0.42    0.09
  -8  -8   1    0.59    0.12
  -8  -8   1    0.82    0.10
  -8  -8   1    0.60    0.08
   7   8  -1    0.52    0.08
   7   8  -1    0.40    0.07
  -7  -8   1    0.48    0.07
  -7  -8   1    0.51    0.12
  -7  -8   1    0.48    0.08
   6   8  -1   12.95    0.54
   6   8  -1   13.90    0.57
  -6  -8   1   13.07    0.78
  -6  -8   1   14.28    0.57
  -6  -8   1   13.49    0.54
  -6  -8   1   14.63    0.56
   5   8  -1   -0.08    0.06
   5   8  -1   -0.03    0.05
   5   8  -1    0.00    0.02
  -5  -8   1    0.01    0.05
  -5  -8   1    0.04    0.05
  -5  -8   1    0.03    0.04
  -5  -8   1    0.09    0.07
   4   8  -1    4.88    0.24
   4   8  -1    4.42    0.22
   4   8  -1    4.88    0.23
  -4  -8   1    5.06    0.32
  -4  -8   1    4.94    0.24
  -4  -8   1    4.70    0.22
   3   8  -1   17.40    0.74
   3   8  -1   18.96    0.74
   3   8  -1   18.28    0.71
  -3  -8   1   19.02    0.71
  -3  -8   1   17.56    0.73
  -3  -8   1   20.32    1.00
   2   8  -1    0.16    0.05
   2   8  -1    0.15    0.05
  -2  -8   1    0.17    0.05
  -2  -8   1    0.17    0.04
  -2  -8   1    0.28    0.06
   1   8  -1    0.25    0.04
   1   8  -1    0.36    0.06
   1   8  -1    0.32    0.05
   1   8  -1    0.23    0.05
   1   8  -1    0.36    0.04
  -1  -8   1    0.23    0.04
  -1  -8   1    0.27    0.04
  -1  -8   1    0.22    0.05
   0   8  -1    0.27    0.05
   0   8  -1    0.29    0.08
   0   8  -1    0.21    0.05
   0  -8   1    0.23    0.04
   0  -8   1    0.27    0.05
  -1   8  -1    0.03    0.04
  -1   8  -1   -0.04    0.05
  -1   8  -1    0.14    0.07
   1  -8   1   -0.02    0.04
  -2   8  -1    1.01    0.09
  -2   8  -1    0.98    0.16
  -2   8  -1    0.90    0.10
   2  -8   1    0.94    0.08
  -3   8  -1    1.58    0.20
  -3   8  -1    1.47    0.11
  -3   8  -1    1.56    0.11
  -4   8  -1    0.36    0.06
  -4   8  -1    0.56    0.12
  -4   8  -1    0.44    0.05
  -5   8  -1   -0.01    0.04
  -5   8  -1    0.00    0.05
  -5   8  -1    0.02    0.10
  -6   8  -1    0.73    0.15
  11   7  -1    0.28    0.09
  10   7  -1   -0.08    0.07
  10   7  -1   -0.08    0.08
 -10  -7   1   -0.06    0.07
 -10  -7   1   -0.12    0.12
   9   7  -1    0.14    0.07
   9   7  -1    0.09    0.08
  -9  -7   1   -0.03    0.11
  -9  -7   1    0.21    0.07
   8   7  -1    2.10    0.16
  -8  -7   1    2.19    0.16
  -8  -7   1    2.20    0.13
  -8  -7   1    2.08    0.26
   7   7  -1    8.01    0.35
  -7  -7   1    8.34    0.37
  -7  -7   1    7.82    0.52
  -7  -7   1    8.38    0.36
  -7  -7   1    7.98    0.33
   6   7  -1    1.81    0.14
   6   7  -1    1.53    0.13
  -6  -7   1    1.75    0.12
  -6  -7   1    1.53    0.20
  -6  -7   1    1.76    0.14
  -6  -7   1    1.80    0.12
   5   7  -1   14.24    0.58
   5   7  -1   13.79    0.56
  -5  -7   1   14.41    0.80
  -5  -7   1   15.19    0.59
  -5  -7   1   14.49    0.56
  -5  -7   1   14.95    0.58
   4   7  -1    3.07    0.19
   4   7  -1    3.70    0.17
  -4  -7   1    3.92    0.25
  -4  -7   1    3.44    0.17
  -4  -7   1    3.49    0.19
  -4  -7   1    2.91    0.17
   3   7  -1   83.36    3.28
   3   7  -1   94.27    3.41
   3   7  -1   88.45    3.41
  -3  -7   1   92.27    3.41
  -3  -7   1   86.45    3.28
  -3  -7   1   93.18    4.65
   2   7  -1   25.41    0.96
   2   7  -1   25.20    0.96
   2   7  -1   23.43    0.92
  -2  -7   1   25.38    0.93
  -2  -7   1   22.75    0.95
  -2  -7   1   26.26    1.30
   1   7  -1    0.01    0.04
   1   7  -1    0.07    0.05
   1   7  -1   -0.02    0.03
   1   7  -1    0.08    0.03
   1   7  -1    0.12    0.04
  -1  -7   1    0.09    0.03
  -1  -7   1    0.03    0.04
  -1  -7   1    0.02    0.03
   0   7  -1    0.53    0.08
   0   7  -1    0.40    0.05
   0  -7   1    0.52    0.07
  -1   7  -1    0.17    0.07
  -1   7  -1    0.29    0.04
  -1   7  -1    0.50    0.07
   1  -7   1    0.31    0.03
  -2   7  -1    0.19    0.04
  -2   7  -1    0.16    0.04
  -2   7  -1    0.20    0.07
   2  -7   1    0.18    0.03
  -3   7  -1    0.18    0.05
  -3   7  -1    0.34    0.09
  -3   7  -1    0.26    0.04
  -4   7  -1    1.19    0.20
  -4   7  -1    0.95    0.10
  -4   7  -1    1.24    0.09
  -5   7  -1    0.00    0.09
  -5   7  -1   -0.01    0.04
  -6   7  -1    3.90    0.30
  11   6  -1    0.10    0.08
  11   6  -1    0.13    0.10
 -11  -6   1    0.18    0.08
  10   6  -1   -0.09    0.08
  10   6  -1   -0.09    0.07
 -10  -6   1   -0.14    0.11
 -10  -6   1    0.01    0.07
   9   6  -1    1.34    0.14
  -9  -6   1    1.60    0.14
  -9  -6   1    0.94    0.16
   8   6  -1    0.45    0.07
  -8  -6   1    0.45    0.07
  -8  -6   1    0.39    0.07
   7   6  -1    1.08    0.12
  -7  -6   1    1.04    0.09
  -7  -6   1    1.13    0.12
  -7  -6   1    0.96    0.12
   6   6  -1    6.73    0.29
  -6  -6   1    6.98    0.31
  -6  -6   1    6.97    0.28
  -6  -6   1    6.89    0.30
  -6  -6   1    7.03    0.43
   5   6  -1    3.00    0.16
   5   6  -1    2.76    0.15
  -5  -6   1    3.07    0.14
  -5  -6   1    3.13    0.15
  -5  -6   1    2.69    0.23
  -5  -6   1    3.18    0.16
   4   6  -1    0.24    0.05
   4   6  -1    0.27    0.05
  -4  -6   1    0.31    0.04
  -4  -6   1    0.25    0.05
  -4  -6   1    0.27    0.04
   3   6  -1   68.41    2.62
   3   6  -1   71.60    2.53
   3   6  -1   61.39    2.62
  -3  -6   1   69.74    3.58
  -3  -6   1   74.66    2.62
  -3  -6   1   67.95    2.53
   2   6  -1    1.58    0.11
   2   6  -1    1.81    0.10
   2   6  -1    1.63    0.10
  -2  -6   1    1.81    0.11
  -2  -6   1    1.49    0.10
  -2  -6   1    1.81    0.10
   1   6  -1  110.51    5.28
   1   6  -1   96.56    3.87
   1   6  -1   96.93    3.73
   1   6  -1  102.64    3.87
   1   6  -1  105.54    3.73
  -1  -6   1  102.51    3.73
  -1  -6   1  108.92    5.28
  -1  -6   1   93.99    3.86
   0   6  -1    5.22    0.22
   0   6  -1    5.52    0.27
   0   6  -1    5.11    0.22
   0  -6   1    5.03    0.21
  -1   6  -1    0.09    0.03
  -1   6  -1    0.05    0.03
  -1   6  -1   -0.07    0.05
   1  -6   1    0.03    0.02
  -2   6  -1    7.78    0.33
  -2   6  -1    7.91    0.32
  -2   6  -1    8.52    0.42
  -3   6  -1    0.08    0.06
  -3   6  -1   -0.04    0.03
  -3   6  -1    0.04    0.03
  -4   6  -1    0.22    0.04
  -4   6  -1    0.31    0.09
  -5   6  -1    4.09    0.29
  -6   6  -1    0.09    0.10
 -12  -5   1    0.21    0.08
  11   5  -1    0.14    0.10
  11   5  -1    0.03    0.07
 -11  -5   1    0.08    0.08
  10   5  -1    0.23    0.08
 -10  -5   1    0.28    0.08
   9   5  -1    2.89    0.18
  -9  -5   1    3.01    0.18
  -9  -5   1    3.10    0.19
   8   5  -1   -0.03    0.05
  -8  -5   1   -0.08    0.05
  -8  -5   1   -0.01    0.05
   7   5  -1   16.02    0.63
  -7  -5   1   17.33    0.66
  -7  -5   1   15.99    0.92
  -7  -5   1   16.73    0.66
   6   5  -1    4.09    0.20
  -6  -5   1    4.28    0.19
  -6  -5   1    4.38    0.30
  -6  -5   1    4.55    0.19
  -6  -5   1    4.41    0.21
  -6  -5   1    4.41    0.21
   5   5  -1   -0.03    0.04
   5   5  -1   -0.01    0.04
  -5  -5   1   -0.03    0.04
  -5  -5   1    0.00    0.03
  -5  -5   1   -0.03    0.04
  -5  -5   1    0.04    0.06
   4   5  -1   17.30    0.67
   4   5  -1   16.71    0.70
   4   5  -1   19.00    0.70
  -4  -5   1   17.92    0.70
  -4  -5   1   17.81    0.70
  -4  -5   1   17.95    0.67
  -4  -5   1   18.09    0.96
   3   5  -1    0.19    0.03
   3   5  -1    0.20    0.04
   3   5  -1    0.17    0.03
  -3  -5   1    0.22    0.03
  -3  -5   1    0.20    0.03
  -3  -5   1    0.24    0.04
  -3  -5   1    0.21    0.05
   2   5  -1    0.17    0.05
   2   5  -1    0.09    0.04
   2   5  -1    0.07    0.03
   2   5  -1    0.14    0.03
  -2  -5   1    0.19    0.03
  -2  -5   1    0.14    0.04
  -2  -5   1    0.11    0.03
   1   5  -1   45.89    1.82
   1   5  -1   54.29    2.58
   1   5  -1   51.44    1.82
   1   5  -1   49.48    1.89
   1   5  -1   48.84    1.89
  -1  -5   1   52.69    2.58
  -1  -5   1   51.16    1.89
  -1  -5   1   49.03    1.83
  -1  -5   1   45.13    1.89
   0   5  -1   18.11    0.75
   0   5  -1   19.72    0.75
   0   5  -1   20.55    0.88
   0  -5   1   18.09    0.75
   0  -5   1   21.19    1.02
   0  -5   1   19.57    0.73
  -1   5  -1    0.48    0.05
  -1   5  -1    0.38    0.04
   1  -5   1    0.33    0.05
  -2   5  -1   26.97    1.05
  -2   5  -1   28.60    1.24
  -2   5  -1   27.06    1.05
  -3   5  -1    0.24    0.03
  -3   5  -1    0.25    0.07
  -3   5  -1    0.20    0.03
   4  -5   1    0.64    0.12
  -5   5  -1    8.59    0.46
 -12  -4   1   -0.06    0.08
  11   4  -1    1.38    0.20
 -11  -4   1    1.50    0.15
  10   4  -1    0.10    0.07
 -10  -4   1    0.13    0.07
 -10  -4   1    0.10    0.07
   9   4  -1    0.29    0.07
  -9  -4   1    0.33    0.07
  -9  -4   1    0.27    0.07
   8   4  -1    0.16    0.06
  -8  -4   1    0.19    0.06
  -8  -4   1    0.25    0.06
   7   4  -1    1.02    0.10
  -7  -4   1    1.05    0.11
  -7  -4   1    1.07    0.11
   6   4  -1   16.87    0.65
  -6  -4   1   16.91    0.94
  -6  -4   1   17.85    0.68
  -6  -4   1   16.97    0.68
   5   4  -1   22.09    0.83
  -5  -4   1   22.57    0.86
  -5  -4   1   21.61    1.18
  -5  -4   1   22.27    0.82
  -5  -4   1   21.84    0.86
  -5  -4   1   22.57    0.82
   4   4  -1    0.06    0.03
   4   4  -1    0.11    0.03
   4   4  -1    0.03    0.04
  -4  -4   1    0.10    0.05
  -4  -4   1    0.14    0.03
  -4  -4   1    0.10    0.03
  -4  -4   1    0.12    0.03
  -4  -4   1    0.15    0.03
   3   4  -1    6.22    0.24
   3   4  -1    5.97    0.23
  -3  -4   1    5.53    0.23
  -3  -4   1    5.44    0.33
  -3  -4   1    5.50    0.24
  -3  -4   1    5.59    0.24
   2   4  -1   -0.06    0.03
   2   4  -1    0.07    0.04
  -2  -4   1    0.07    0.04
  -2  -4   1    0.07    0.03
   1   4  -1  240.20    8.59
   1   4  -1  210.73    8.29
   1   4  -1  221.42    8.59
   1   4  -1  246.81   11.75
   1   4  -1  231.45    8.29
  -1  -4   1  225.24    8.29
  -1  -4   1  229.49    8.59
  -1  -4   1  209.64    8.59
  -1  -4   1  230.08   11.75
   0   4  -1   -0.01    0.02
   0   4  -1    0.04    0.03
   0   4  -1   -0.02    0.02
   0  -4   1    0.03    0.02
   0  -4   1   -0.01    0.02
  -1   4  -1   21.57    0.82
  -1   4  -1   20.84    0.82
  -1   4  -1   23.12    0.97
   1  -4   1   21.03    0.79
   1  -4   1   21.46    0.79
  -2   4  -1    2.43    0.10
  -2   4  -1    2.26    0.11
  -2   4  -1    2.55    0.16
  -3   4  -1   21.36    0.98
   3  -4   1   21.40    1.12
  -4   4  -1    3.68    0.23
   4  -4   1    3.70    0.23
  -5   4  -1    0.08    0.07
  -8   4  -1    0.01    0.05
  -8   4  -1    0.02    0.04
 -10   4  -1    0.21    0.07
 -10   4  -1    0.19    0.06
  11   3  -1    0.05    0.10
 -11  -3   1    0.01    0.07
 -10  -3   1    0.03    0.07
 -10  -3   1   -0.05    0.06
   9   3  -1    0.90    0.12
  -9  -3   1    1.18    0.13
  -9  -3   1    1.02    0.12
   8   3  -1    1.50    0.12
  -8  -3   1    1.44    0.12
  -8  -3   1    1.41    0.12
   7   3  -1    1.93    0.12
  -7  -3   1    1.81    0.12
  -7  -3   1    1.81    0.12
   6   3  -1    0.67    0.08
  -6  -3   1    0.41    0.05
  -6  -3   1    0.76    0.15
  -6  -3   1    0.55    0.08
   5   3  -1    5.49    0.23
  -5  -3   1    5.42    0.24
  -5  -3   1    5.47    0.24
  -5  -3   1    6.12    0.35
   4   3  -1   19.85    0.77
   4   3  -1   20.02    0.74
  -4  -3   1   19.78    0.77
  -4  -3   1   19.98    0.74
  -4  -3   1   19.37    1.06
  -4  -3   1   20.72    0.77
  -4  -3   1   20.40    0.74
   3   3  -1    6.76    0.37
   3   3  -1    6.34    0.26
   3   3  -1    6.64    0.25
   3   3  -1    5.96    0.26
  -3  -3   1    6.48    0.25
  -3  -3   1    6.31    0.26
  -3  -3   1    7.11    0.26
  -3  -3   1    6.38    0.25
  -3  -3   1    6.34    0.36
   2   3  -1    0.39    0.05
   2   3  -1    0.31    0.03
   2   3  -1    0.36    0.03
  -2  -3   1    0.35    0.05
  -2  -3   1    0.28    0.03
  -2  -3   1    0.20    0.03
  -2  -3   1    0.24    0.03
   1   3  -1  685.75   25.06
   1   3  -1  653.43   25.97
   1   3  -1  717.02   25.97
   1   3  -1  733.20   35.51
  -1  -3   1  670.35   25.97
  -1  -3   1  667.82   25.06
   0   3  -1    1.36    0.07
   0   3  -1    1.65    0.07
   0   3  -1    1.69    0.08
   0  -3   1    1.70    0.08
   0  -3   1    1.75    0.08
  -1   3  -1   -0.03    0.03
  -1   3  -1   -0.05    0.02
  -1   3  -1   -0.01    0.01
   1  -3   1   -0.01    0.02
  -2   3  -1    3.26    0.14
  -2   3  -1    3.36    0.18
  -3   3  -1    5.00    0.26
   3  -3   1    4.85    0.28
  -4   3  -1    0.71    0.12
  -7   3  -1    4.88    0.22
  -8   3  -1    0.40    0.06
  -8   3  -1    0.65    0.08
  -9   3  -1    0.10    0.06
  -9   3  -1    0.14    0.05
 -10   3  -1    1.27    0.12
 -10   3  -1    1.15    0.14
  11   2  -1    0.19    0.11
 -11  -2   1    0.19    0.07
 -11  -2   1    0.14    0.07
 -10  -2   1    0.47    0.08
 -10  -2   1    0.42    0.07
   9   2  -1    1.25    0.13
  -9  -2   1    1.18    0.13
  -9  -2   1    1.07    0.13
   8   2  -1    0.07    0.05
  -8  -2   1   -0.02    0.05
  -8  -2   1    0.02    0.05
   7   2  -1    0.26    0.04
  -7  -2   1    0.13    0.08
  -7  -2   1    0.26    0.05
  -7  -2   1    0.20    0.05
   6   2  -1    2.88    0.13
  -6  -2   1    2.84    0.14
  -6  -2   1    2.71    0.14
  -6  -2   1    2.66    0.23
   5   2  -1   38.26    1.41
  -5  -2   1   37.76    2.02
  -5  -2   1   37.27    1.47
  -5  -2   1   40.29    1.47
   4   2  -1   24.46    0.88
  -4  -2   1   23.54    1.27
  -4  -2   1   23.33    0.92
  -4  -2   1   24.35    0.92
   3   2  -1    2.28    0.10
   3   2  -1    2.48    0.16
   3   2  -1    2.29    0.10
   3   2  -1    2.07    0.10
  -3  -2   1    2.23    0.10
  -3  -2   1    2.35    0.15
  -3  -2   1    2.20    0.10
  -3  -2   1    2.37    0.10
  -3  -2   1    2.34    0.10
   2   2  -1  114.19    4.05
   2   2  -1  107.56    3.90
   2   2  -1  109.18    3.92
   2   2  -1  107.01    5.54
  -2  -2   1  102.73    5.55
  -2  -2   1  110.50    4.06
  -2  -2   1  108.60    3.91
  -2  -2   1  103.93    3.91
  -2  -2   1  100.77    4.05
   1   2  -1   26.76    0.91
   1   2  -1   26.33    1.29
   1   2  -1   26.11    0.94
   1   2  -1   24.95    0.91
  -1  -2   1   23.86    0.91
  -1  -2   1   23.27    0.94
  -1  -2   1   24.62    0.91
  -1  -2   1   21.25    1.29
   0   2  -1    0.89    0.04
   0   2  -1    1.07    0.04
   0   2  -1    0.88    0.04
   0   2  -1    0.83    0.04
   0  -2   1    0.80    0.04
   0  -2   1    0.79    0.04
   0  -2   1    1.07    0.05
   0  -2   1    1.09    0.04
   0  -2   1    0.97    0.06
  -1   2  -1    1.06    0.05
  -1   2  -1    1.14    0.05
  -1   2  -1    1.25    0.08
   1  -2   1    1.36    0.08
  -2   2  -1    0.09    0.03
   2  -2   1    0.09    0.03
  -3   2  -1    5.05    0.26
   3  -2   1    4.97    0.29
  -5   2  -1    2.78    0.13
  -6   2  -1    0.23    0.04
  -6   2  -1    0.25    0.04
  -7   2  -1    1.03    0.09
  -7   2  -1    0.91    0.10
  -8   2  -1    3.62    0.18
  -8   2  -1    3.36    0.18
  -9   2  -1    0.01    0.05
  -9   2  -1   -0.05    0.06
 -10   2  -1    0.19    0.07
 -10   2  -1    0.27    0.06
 -11  -1   1    0.03    0.07
 -11  -1   1   -0.07    0.07
 -10  -1   1    0.11    0.06
 -10  -1   1    0.10    0.06
  -9  -1   1   15.94    0.63
  -9  -1   1   15.06    0.62
   8   1  -1    1.31    0.11
  -8  -1   1    1.04    0.11
  -8  -1   1    1.26    0.11
   7   1  -1   13.33    0.48
  -7  -1   1   12.41    0.50
  -7  -1   1   11.89    0.71
  -7  -1   1   12.40    0.50
   6   1  -1   15.52    0.57
  -6  -1   1   14.98    0.59
  -6  -1   1   14.62    0.83
  -6  -1   1   15.34    0.59
   5   1  -1   62.20    2.23
  -5  -1   1   61.00    3.18
  -5  -1   1   60.34    2.31
  -5  -1   1   60.28    2.31
   4   1  -1   28.46    1.03
  -4  -1   1   28.11    1.07
  -4  -1   1   26.54    1.47
  -4  -1   1   28.82    1.07
   3   1  -1   44.55    1.61
   3   1  -1   42.39    2.22
   3   1  -1   44.17    1.56
   3   1  -1   42.43    1.56
  -3  -1   1   40.72    1.61
  -3  -1   1   43.52    1.61
  -3  -1   1   40.58    2.22
   2   1  -1  220.45   11.49
   2   1  -1  225.53    8.09
   2   1  -1  227.89    8.10
   2   1  -1  220.32    8.39
   2   1  -1  229.99    8.39
  -2  -1   1  227.14    8.39
  -2  -1   1  229.16    8.09
  -2  -1   1  213.21    8.39
  -2  -1   1  205.52   11.50
   1   1  -1   11.34    0.44
   1   1  -1   13.48    0.44
  -1  -1   1   10.71    0.44
   0  -1   1   18.82    0.71
  -1   1  -1    1.82    0.10
   1  -1   1    1.90    0.10
   1  -1   1    2.00    0.08
   1  -1   1    1.88    0.08
  -2   1  -1   -0.04    0.02
  -2   1  -1    0.00    0.01
   2  -1   1   -0.04    0.02
  -3   1  -1   45.43    1.71
  -3   1  -1   45.07    1.71
   3  -1   1   44.90    2.35
  -4   1  -1   21.62    0.82
  -4   1  -1   21.63    0.83
  -5   1  -1    0.04    0.03
  -5   1  -1    0.04    0.03
  -6   1  -1   14.14    0.55
  -6   1  -1   14.16    0.55
  -7   1  -1    3.52    0.17
  -7   1  -1    3.45    0.17
  -8   1  -1    0.04    0.05
  -8   1  -1    0.05    0.05
  -9   1  -1    0.13    0.06
  -9   1  -1    0.20    0.06
 -10   1  -1    0.03    0.07
 -10   1  -1    0.11    0.06
 -11   1  -1    0.42    0.07
 -11   1  -1    0.32    0.08
 -11   0   1    0.05    0.06
 -11   0   1   -0.05    0.07
 -10   0   1    0.00    0.06
 -10   0   1   -0.07    0.06
  -9   0   1    2.49    0.16
  -9   0   1    2.44    0.15
  -8   0   1    0.03    0.05
  -8   0   1    0.05    0.05
  -7   0   1    9.71    0.39
  -7   0   1    9.44    0.39
  -6   0   1    0.41    0.08
  -6   0   1    0.25    0.04
  -6   0   1    0.30    0.04
  -5   0   1   10.17    0.39
  -5   0   1    9.96    0.39
  -5   0   1    9.68    0.56
  -4   0   1   53.88    2.77
  -4   0   1   53.10    2.01
  -4   0   1   52.76    2.01
   3   0  -1   34.03    1.75
  -3   0   1   34.43    1.27
  -3   0   1   33.09    1.75
  -3   0   1   33.02    1.27
   2   0  -1   20.10    1.06
   2   0  -1   21.04    0.90
  -2   0   1   20.09    0.77
  -2   0   1   19.76    1.06
  -1   0   1   10.51    0.40
   0   0   1   -0.06    0.00
  -1   0  -1    9.82    0.39
  -1   0  -1    9.54    0.39
   1   0   1   11.43    0.39
   1   0   1   11.76    0.40
   1   0   1   10.36    0.39
  -2   0  -1    1.23    0.06
  -2   0  -1    1.25    0.06
   2   0   1    1.24    0.05
   2   0   1    1.22    0.05
   2   0   1    1.23    0.05
  -3   0  -1   25.63    0.95
  -3   0  -1   24.82    0.95
   3   0   1   24.61    1.31
  -4   0  -1   10.76    0.42
  -4   0  -1   10.79    0.42
  -5   0  -1   10.45    0.41
  -5   0  -1   10.49    0.41
  -6   0  -1    2.50    0.13
  -6   0  -1    2.30    0.13
  -7   0  -1    3.33    0.16
  -7   0  -1    2.96    0.17
   7   0   1    3.26    0.15
  -8   0  -1    1.12    0.11
  -8   0  -1    0.88    0.11
   8   0   1    0.95    0.11
  -9   0  -1   -0.01    0.05
  -9   0  -1   -0.09    0.06
 -10   0  -1   -0.02    0.06
 -11   0  -1    0.18    0.08
 -11   0  -1    0.30    0.07
 -11   1   1    1.30    0.13
 -11   1   1    0.93    0.14
 -10   1   1    1.32    0.13
 -10   1   1    1.49    0.13
  -9   1   1    0.06    0.05
  -9   1   1    0.07    0.05
  -8   1   1    0.20    0.05
  -8   1   1    0.13    0.05
  -7   1   1    1.82    0.11
  -7   1   1    1.70    0.10
  -6   1   1    3.57    0.16
  -5   1   1    2.09    0.18
  -4   1   1    4.29    0.26
   3  -1  -1    0.11    0.03
  -3   1   1    0.06    0.04
  -3   1   1    0.08    0.03
   2  -1  -1   18.47    0.98
   2  -1  -1   19.22    0.84
  -2   1   1   19.06    0.84
  -2   1   1   18.26    0.98
   1  -1  -1  559.03   24.37
   0  -1  -1   -0.22    0.00
   0   1   1   -0.22    0.01
   0   1   1   -0.21    0.01
   0   1   1   -0.22    0.00
  -1  -1  -1   92.43    3.19
  -1  -1  -1   82.24    3.19
  -1  -1  -1   89.70    3.31
   1   1   1   84.41    3.30
   1   1   1   86.95    3.18
  -2  -1  -1   31.62    1.20
  -2  -1  -1   30.61    1.15
  -2  -1  -1   32.44    1.15
  -2  -1  -1   30.42    1.20
   2   1   1   31.92    1.64
   2   1   1   31.44    1.20
   2   1   1   30.83    1.19
   2   1   1   31.83    1.15
   2   1   1   32.63    1.15
  -3  -1  -1   17.61    0.68
  -3  -1  -1   18.10    0.69
   3   1   1   17.84    0.66
   3   1   1   17.79    0.68
   3   1   1   17.68    0.68
   3   1   1   17.89    0.94
   3   1   1   18.09    0.66
  -4  -1  -1   32.68    1.25
  -4  -1  -1   33.40    1.25
   4   1   1   32.61    1.21
  -5  -1  -1   56.92    2.15
  -5  -1  -1   55.85    2.15
   5   1   1   56.98    2.07
  -6  -1  -1    0.39    0.05
  -6  -1  -1    0.37    0.05
   6   1   1    0.48    0.07
  -7  -1  -1    0.93    0.10
  -7  -1  -1    1.16    0.10
   7   1   1    1.04    0.09
  -8  -1  -1   -0.05    0.05
  -8  -1  -1   -0.03    0.05
   8   1   1   -0.11    0.05
  -9  -1  -1    3.14    0.18
  -9  -1  -1    2.80    0.18
 -10  -1  -1   -0.11    0.06
 -10  -1  -1   -0.07    0.06
 -11  -1  -1    0.25    0.08
 -11  -1  -1    0.36    0.08
 -11   2   1    1.61    0.14
 -11   2   1    1.39    0.14
 -10   2   1   -0.10    0.05
  -9   2   1    0.23    0.06
  -9   2   1    0.26    0.05
  -8   2   1    0.19    0.05
   4  -2  -1    2.94    0.22
  -4   2   1    3.83    0.22
   3  -2  -1   24.60    1.29
  -3   2   1   23.58    1.29
  -3   2   1   25.92    1.12
   2  -2  -1  218.32   11.33
  -2   2   1  222.96    9.62
  -2   2   1  215.88   11.33
   1  -2  -1  191.21    8.06
   1  -2  -1  175.17    7.66
  -1   2   1  184.72    8.08
   0  -2  -1    6.53    0.25
   0  -2  -1    6.30    0.24
   0  -2  -1    7.00    0.25
   0  -2  -1    6.23    0.24
   0  -2  -1    6.80    0.28
   0   2   1    6.50    0.30
   0   2   1    5.80    0.25
   0   2   1    6.66    0.28
  -1  -2  -1  122.70    4.43
  -1  -2  -1  115.19    4.43
  -1  -2  -1  121.20    4.59
   1   2   1  107.67    4.59
   1   2   1  111.91    4.59
   1   2   1  127.44    4.43
   1   2   1  131.34    6.28
   1   2   1  131.96    4.43
  -2  -2  -1   38.00    2.02
  -2  -2  -1   41.21    1.48
  -2  -2  -1   38.26    1.43
  -2  -2  -1   40.45    1.43
  -2  -2  -1   39.03    1.48
   2   2   1   39.47    2.03
   2   2   1   39.45    1.43
   2   2   1   39.30    1.43
   2   2   1   35.11    1.48
  -3  -2  -1   36.85    1.40
  -3  -2  -1   37.08    1.40
  -3  -2  -1   36.11    1.35
  -3  -2  -1   37.27    1.35
  -3  -2  -1   37.61    1.92
   3   2   1   37.67    1.35
   3   2   1   36.68    1.92
   3   2   1   36.68    1.40
   3   2   1   36.15    1.40
  -4  -2  -1   25.12    0.98
  -4  -2  -1   25.90    0.94
  -4  -2  -1   24.84    0.98
  -4  -2  -1   25.53    0.94
  -4  -2  -1   25.90    1.35
   4   2   1   24.85    0.98
   4   2   1   26.56    0.94
  -5  -2  -1   19.70    0.76
  -5  -2  -1   18.95    0.76
   5   2   1   19.99    0.73
  -6  -2  -1    2.80    0.15
  -6  -2  -1    2.80    0.15
   6   2   1    3.11    0.14
  -7  -2  -1    0.00    0.04
  -7  -2  -1   -0.02    0.04
   7   2   1    0.03    0.04
  -8  -2  -1    1.42    0.13
  -8  -2  -1    1.50    0.12
   8   2   1    1.51    0.13
  -9  -2  -1    4.02    0.22
  -9  -2  -1    4.18    0.22
   9   2   1    4.19    0.21
 -10  -2  -1    0.02    0.07
 -10  -2  -1    0.14    0.07
 -11  -2  -1    0.17    0.08
 -11  -2  -1    0.27    0.08
 -10   3   1    0.15    0.06
 -10   3   1    0.10    0.06
   9  -3  -1    0.01    0.09
  -5   3   1   21.55    1.01
   4  -3  -1   13.02    0.73
  -4   3   1   14.27    0.66
   3  -3  -1    1.73    0.14
  -2   3   1   17.03    0.78
   1  -3  -1  217.76    9.65
   1  -3  -1  237.93   10.14
  -1   3   1  239.53   10.17
   0  -3  -1   22.22    0.85
   0  -3  -1   22.74    0.82
   0  -3  -1   22.38    0.86
   0  -3  -1   22.25    0.83
   0  -3  -1   22.74    0.94
   0   3   1   22.93    1.00
   0   3   1   22.02    0.86
   0   3   1   23.41    0.94
   0   3   1   21.90    0.86
  -1  -3  -1  383.49   14.05
  -1  -3  -1  385.00   14.57
  -1  -3  -1  390.45   19.91
  -1  -3  -1  413.14   14.05
   1   3   1  379.55   14.56
   1   3   1  368.68   14.04
   1   3   1  399.28   19.91
   1   3   1  351.62   14.57
   1   3   1  398.31   14.05
  -2  -3  -1   58.63    2.19
  -2  -3  -1   58.87    2.26
  -2  -3  -1   58.83    3.10
  -2  -3  -1   64.13    2.18
  -2  -3  -1   59.89    2.26
   2   3   1   60.83    2.19
   2   3   1   59.34    3.10
   2   3   1   54.91    2.26
   2   3   1   62.06    2.18
  -3  -3  -1    2.89    0.18
  -3  -3  -1    2.83    0.13
  -3  -3  -1    2.70    0.12
  -3  -3  -1    2.80    0.12
  -3  -3  -1    2.42    0.12
   3   3   1    2.88    0.12
   3   3   1    2.70    0.13
   3   3   1    2.42    0.12
   3   3   1    2.95    0.18
  -4  -3  -1    0.09    0.03
   4   3   1    0.07    0.03
  -5  -3  -1    1.98    0.12
  -5  -3  -1    1.85    0.11
  -5  -3  -1    1.90    0.09
  -5  -3  -1    1.63    0.18
  -6  -3  -1    2.03    0.12
  -6  -3  -1    2.39    0.13
  -7  -3  -1    0.23    0.05
  -7  -3  -1    0.28    0.05
   7   3   1    0.39    0.05
  -8  -3  -1    0.31    0.07
  -8  -3  -1    0.34    0.06
   8   3   1    0.29    0.06
  -9  -3  -1    2.49    0.17
  -9  -3  -1    2.27    0.17
   9   3   1    2.32    0.16
 -10  -3  -1    2.01    0.16
 -10  -3  -1    2.08    0.17
  10   3   1    1.94    0.16
 -11  -3  -1   -0.03    0.07
   8  -4  -1    0.43    0.12
  -5   4   1    1.49    0.18
   4  -4  -1    1.48    0.14
  -4   4   1    1.79    0.16
  -3   4   1    2.26    0.18
  -2   4   1   37.23    1.66
   1  -4  -1   23.38    1.01
  -1   4   1   23.01    0.91
  -1   4   1   23.86    0.91
  -1   4   1   25.61    1.08
   0  -4  -1    3.78    0.17
   0  -4  -1    3.88    0.16
   0  -4  -1    4.18    0.17
   0  -4  -1    4.63    0.20
   0  -4  -1    4.22    0.17
   0   4   1    4.09    0.17
   0   4   1    4.09    0.17
   0   4   1    4.85    0.22
  -1  -4  -1  462.83   15.97
  -1  -4  -1  432.91   16.56
  -1  -4  -1  433.86   22.64
  -1  -4  -1  425.50   15.98
  -1  -4  -1  405.60   16.56
   1   4   1  456.76   15.98
   1   4   1  453.71   16.57
   1   4   1  435.75   22.64
   1   4   1  439.36   18.14
   1   4   1  447.40   15.97
   1   4   1  429.09   16.57
  -2  -4  -1  223.41   11.47
  -2  -4  -1  222.42    8.39
  -2  -4  -1  214.74    8.08
   2   4   1  228.85    8.09
   2   4   1  216.80    8.39
   2   4   1  213.86    8.39
   2   4   1  231.29   11.47
   2   4   1  221.97    8.10
  -3  -4  -1    9.92    0.53
  -3  -4  -1    8.81    0.38
  -3  -4  -1    9.73    0.37
  -3  -4  -1    9.56    0.38
   3   4   1   10.06    0.38
   3   4   1    9.69    0.37
  -4  -4  -1    0.13    0.03
  -4  -4  -1    0.12    0.04
  -4  -4  -1    0.08    0.04
   4   4   1    0.08    0.03
   4   4   1    0.05    0.04
  -5  -4  -1   51.26    2.75
  -5  -4  -1   51.87    1.93
  -5  -4  -1   54.83    1.93
  -5  -4  -1   53.84    2.01
  -5  -4  -1   50.85    2.00
   5   4   1   51.76    2.00
   5   4   1   53.31    1.93
  -6  -4  -1   47.53    1.77
  -6  -4  -1   48.97    1.77
  -6  -4  -1   45.87    2.54
  -6  -4  -1   51.05    1.85
  -6  -4  -1   48.93    1.85
   6   4   1   47.39    1.78
  -7  -4  -1    7.12    0.31
  -7  -4  -1    7.14    0.31
   7   4   1    6.83    0.29
  -8  -4  -1    0.05    0.06
  -8  -4  -1   -0.04    0.06
   8   4   1   -0.07    0.06
  -9  -4  -1    1.07    0.14
  -9  -4  -1    1.31    0.14
   9   4   1    0.89    0.13
 -10  -4  -1    0.16    0.07
 -10  -4  -1    0.24    0.07
  10   4   1    0.18    0.07
 -11  -4  -1    0.02    0.07
 -12  -4  -1   -0.10    0.07
   8  -5  -1    0.33    0.11
   7  -5  -1   -0.04    0.08
  -6   5   1    1.43    0.21
  -5   5   1    3.24    0.25
  -4   5   1    3.66    0.25
  -3   5   1    0.48    0.08
   2  -5  -1    0.18    0.06
   1  -5  -1    7.27    0.33
  -1   5   1    7.17    0.28
  -1   5   1    7.68    0.36
  -1   5   1    6.66    0.28
   0  -5  -1   19.57    0.83
   0  -5  -1   19.23    0.73
   0   5   1   19.96    0.75
   0   5   1   19.23    0.75
   0   5   1   20.27    0.89
  -1  -5  -1   87.91    3.29
  -1  -5  -1   84.44    3.17
  -1  -5  -1   88.12    4.49
  -1  -5  -1   89.14    3.28
   1   5   1   88.08    4.49
   1   5   1   85.03    3.29
   1   5   1   79.29    3.17
   1   5   1   88.85    3.17
   1   5   1   89.76    3.29
   1   5   1   87.93    3.61
  -2  -5  -1   21.19    0.79
  -2  -5  -1   20.37    0.76
  -2  -5  -1   20.20    1.08
   2   5   1   19.43    0.76
   2   5   1   20.39    0.79
   2   5   1   22.31    0.77
   2   5   1   20.38    1.08
   2   5   1   19.62    0.79
  -3  -5  -1    1.47    0.09
  -3  -5  -1    1.56    0.13
  -3  -5  -1    1.44    0.09
  -3  -5  -1    1.29    0.09
   3   5   1    1.66    0.09
   3   5   1    1.19    0.09
   3   5   1    1.35    0.09
  -4  -5  -1    9.81    0.44
  -4  -5  -1   10.90    0.42
  -4  -5  -1   10.44    0.61
  -4  -5  -1   11.39    0.44
   4   5   1   11.96    0.44
   4   5   1   11.10    0.42
  -5  -5  -1    0.80    0.07
  -5  -5  -1    0.77    0.09
  -5  -5  -1    0.83    0.09
  -5  -5  -1    1.07    0.15
   5   5   1    0.79    0.08
   5   5   1    0.75    0.08
  -6  -5  -1    1.53    0.19
  -6  -5  -1    1.87    0.13
  -6  -5  -1    1.84    0.12
  -6  -5  -1    1.86    0.10
   6   5   1    1.67    0.12
  -7  -5  -1    1.22    0.11
  -7  -5  -1    1.34    0.08
  -7  -5  -1    1.17    0.11
  -7  -5  -1    1.22    0.09
   7   5   1    1.31    0.11
  -8  -5  -1    0.35    0.07
  -8  -5  -1    0.22    0.07
   8   5   1    0.25    0.07
  -9  -5  -1    0.61    0.09
  -9  -5  -1    0.69    0.09
   9   5   1    0.47    0.08
 -10  -5  -1    0.02    0.07
  10   5   1    0.11    0.07
 -11  -5  -1    0.01    0.07
  11   5   1   -0.03    0.07
 -12  -5  -1   -0.08    0.08
   7  -6  -1    0.06    0.10
   6  -6  -1    3.06    0.25
  -6   6   1    3.42    0.28
   5  -6  -1    6.65    0.37
  -5   6   1    7.39    0.42
   4  -6  -1    0.93    0.13
  -4   6   1    0.84    0.12
   3  -6  -1    0.24    0.07
  -3   6   1    0.21    0.08
   2  -6  -1    5.90    0.30
  -2   6   1    5.89    0.24
  -2   6   1    5.66    0.24
  -2   6   1    6.76    0.33
   1  -6  -1    6.25    0.29
  -1   6   1    6.60    0.33
  -1   6   1    6.10    0.25
  -1   6   1    5.70    0.25
   0  -6  -1    8.73    0.34
   0  -6  -1    9.03    0.40
   0   6   1    8.88    0.36
   0   6   1    9.34    0.44
   0   6   1    8.80    0.36
  -1  -6  -1    4.49    0.20
  -1  -6  -1    4.88    0.20
   1   6   1    4.55    0.21
   1   6   1    5.05    0.21
   1   6   1    5.19    0.19
   1   6   1    5.01    0.20
  -2  -6  -1   17.54    0.67
  -2  -6  -1   17.50    0.90
  -2  -6  -1   17.15    0.64
  -2  -6  -1   15.59    0.66
   2   6   1   17.45    0.67
   2   6   1   17.13    0.67
   2   6   1   16.84    0.64
   2   6   1   17.28    0.91
  -3  -6  -1    0.08    0.03
  -3  -6  -1   -0.03    0.05
  -3  -6  -1    0.03    0.03
   3   6   1    0.05    0.04
   3   6   1    0.06    0.04
   3   6   1    0.03    0.03
  -4  -6  -1   13.69    0.72
  -4  -6  -1   12.16    0.52
  -4  -6  -1   12.86    0.53
  -4  -6  -1   13.45    0.51
   4   6   1   13.42    0.53
   4   6   1   13.41    0.50
  -5  -6  -1    5.61    0.24
  -5  -6  -1    5.58    0.25
  -5  -6  -1    5.57    0.35
  -5  -6  -1    5.93    0.25
   5   6   1    5.68    0.25
   5   6   1    5.49    0.24
  -6  -6  -1    2.76    0.16
  -6  -6  -1    2.94    0.16
  -6  -6  -1    2.43    0.23
  -6  -6  -1    2.74    0.14
   6   6   1    2.94    0.16
   6   6   1    2.76    0.15
  -7  -6  -1    5.13    0.24
  -7  -6  -1    5.36    0.22
  -7  -6  -1    5.73    0.25
  -7  -6  -1    4.40    0.36
   7   6   1    5.24    0.23
  -8  -6  -1    0.42    0.07
  -8  -6  -1    0.52    0.08
  -8  -6  -1    0.45    0.05
   8   6   1    0.36    0.07
 -10  -6  -1    0.26    0.08
  10   6   1    0.36    0.08
 -11  -6  -1   -0.05    0.07
  11   6   1   -0.06    0.07
  12   6   1    0.24    0.09
   7  -7  -1    0.05    0.10
  -7   7   1    0.14    0.12
   6  -7  -1    0.05    0.10
  -6   7   1    0.13    0.11
   5  -7  -1    4.15    0.28
  -5   7   1    4.21    0.32
   4  -7  -1    2.31    0.19
  -4   7   1    2.41    0.23
   3  -7  -1    4.38    0.26
  -3   7   1    4.81    0.30
   2  -7  -1   12.71    0.58
  -2   7   1   12.70    0.50
  -2   7   1   12.50    0.50
  -2   7   1   13.22    0.63
   1  -7  -1    0.06    0.05
  -1   7   1    0.05    0.06
   0  -7  -1    0.51    0.05
   0   7   1    0.44    0.05
   0   7   1    0.52    0.05
  -1  -7  -1    4.28    0.19
   1   7   1    4.36    0.19
   1   7   1    3.81    0.17
   1   7   1    4.38    0.19
  -2  -7  -1    1.58    0.11
  -2  -7  -1    2.03    0.15
  -2  -7  -1    1.41    0.11
   2   7   1    1.59    0.11
   2   7   1    1.58    0.10
   2   7   1    1.77    0.12
   2   7   1    1.67    0.12
   2   7   1    1.82    0.16
  -3  -7  -1   96.31    3.55
  -3  -7  -1   94.24    4.85
  -3  -7  -1   90.68    3.42
  -3  -7  -1   85.67    3.54
   3   7   1   93.95    3.55
   3   7   1  101.49    3.42
   3   7   1   92.00    3.55
  -4  -7  -1   12.05    0.71
  -4  -7  -1   12.38    0.50
  -4  -7  -1   13.62    0.52
   4   7   1   12.72    0.52
   4   7   1   13.56    0.52
   4   7   1   12.42    0.49
  -5  -7  -1    2.58    0.15
  -5  -7  -1    2.67    0.14
  -5  -7  -1    2.15    0.21
  -5  -7  -1    2.49    0.14
   5   7   1    2.31    0.13
   5   7   1    2.50    0.16
  -6  -7  -1    0.32    0.06
  -6  -7  -1    0.25    0.08
  -6  -7  -1    0.25    0.05
  -6  -7  -1    0.44    0.06
   6   7   1    0.29    0.06
   6   7   1    0.33    0.06
  -7  -7  -1    1.96    0.13
  -7  -7  -1    1.98    0.14
  -7  -7  -1    2.04    0.16
   7   7   1    2.30    0.15
  -8  -7  -1   -0.09    0.06
 -10  -7  -1   -0.06    0.07
  10   7   1   -0.08    0.07
  11   7   1   -0.12    0.08
  -7   8   1   -0.04    0.11
   6  -8  -1   -0.07    0.09
  -6   8   1   -0.05    0.11
   5  -8  -1    2.07    0.21
  -5   8   1    1.92    0.24
   4  -8  -1    3.51    0.25
  -4   8   1    3.74    0.29
   3  -8  -1    1.82    0.17
  -3   8   1    1.97    0.11
  -3   8   1    1.79    0.11
  -3   8   1    1.86    0.21
   2  -8  -1    3.37    0.21
  -2   8   1    3.29    0.16
  -2   8   1    2.91    0.16
  -2   8   1    3.55    0.25
   1  -8  -1    2.39    0.12
   1  -8  -1    2.18    0.17
  -1   8   1    2.64    0.21
  -1   8   1    2.41    0.13
  -1   8   1    2.35    0.13
   0  -8  -1    0.58    0.08
   0  -8  -1    0.43    0.05
   0   8   1    0.48    0.09
   0   8   1    0.40    0.05
   0   8   1    0.34    0.05
  -1  -8  -1    5.34    0.22
   1   8   1    5.40    0.23
   1   8   1    4.98    0.23
  -2  -8  -1    8.13    0.34
  -2  -8  -1    9.14    0.46
   2   8   1    8.55    0.33
   2   8   1    9.23    0.47
   2   8   1    7.82    0.35
   2   8   1    7.34    0.33
   2   8   1    8.12    0.35
  -3  -8  -1   10.93    0.48
  -3  -8  -1   11.57    0.47
  -3  -8  -1   12.32    0.66
   3   8   1   12.48    0.47
   3   8   1   12.24    0.49
   3   8   1   12.50    0.49
  -4  -8  -1    8.84    0.36
  -4  -8  -1    8.44    0.51
  -4  -8  -1    9.31    0.38
   4   8   1    9.26    0.38
   4   8   1    8.53    0.36
   4   8   1    8.52    0.38
  -5  -8  -1    0.99    0.10
  -5  -8  -1    0.89    0.12
  -5  -8  -1    0.96    0.10
  -5  -8  -1    0.94    0.17
   5   8   1    0.77    0.10
   5   8   1    0.79    0.09
  -6  -8  -1    0.01    0.05
  -6  -8  -1    0.05    0.04
  -6  -8  -1    0.03    0.05
   6   8   1    0.01    0.05
   6   8   1    0.03    0.05
  -7  -8  -1    1.92    0.14
  -7  -8  -1    2.00    0.15
   7   8   1    2.09    0.15
  -8  -8  -1    5.75    0.29
  -8  -8  -1    6.00    0.26
   8   8   1    5.85    0.28
  -9  -8  -1    0.87    0.10
   9   8   1    0.80    0.10
  10   8   1    0.03    0.08
  11   8   1   -0.12    0.08
  -7   9   1    0.86    0.17
   6  -9  -1   -0.07    0.09
  -6   9   1    0.03    0.12
   5  -9  -1    0.52    0.12
  -5   9   1    0.46    0.14
   4  -9  -1    2.44    0.22
  -4   9   1    2.76    0.27
  -4   9   1    2.41    0.13
  -4   9   1    2.41    0.14
  -3   9   1    0.79    0.10
  -3   9   1    0.76    0.09
  -3   9   1    0.43    0.12
   2  -9  -1    6.62    0.35
   2  -9  -1    6.64    0.27
  -2   9   1    6.60    0.28
  -2   9   1    6.52    0.29
  -2   9   1    6.99    0.40
   1  -9  -1    3.03    0.15
   1  -9  -1    3.02    0.19
  -1   9   1    3.15    0.16
  -1   9   1    3.50    0.25
  -1   9   1    2.94    0.16
   0  -9  -1    1.61    0.11
   0  -9  -1    1.75    0.13
   0   9   1    1.83    0.19
   0   9   1    1.71    0.12
   0   9   1    1.81    0.12
  -1  -9  -1    2.62    0.14
   1   9   1    2.84    0.21
   1   9   1    2.32    0.15
   1   9   1    2.64    0.15
  -2  -9  -1    1.23    0.10
  -2  -9  -1    1.47    0.14
   2   9   1    1.22    0.10
   2   9   1    0.99    0.11
   2   9   1    1.26    0.11
   2   9   1    1.07    0.10
  -3  -9  -1    0.23    0.05
  -3  -9  -1    0.26    0.05
   3   9   1    0.32    0.06
  -4  -9  -1    6.12    0.39
  -4  -9  -1    6.15    0.28
  -4  -9  -1    6.17    0.28
   4   9   1    6.93    0.28
   4   9   1    6.37    0.29
   4   9   1    6.43    0.30
  -5  -9  -1    6.32    0.28
  -5  -9  -1    6.35    0.40
   5   9   1    6.76    0.31
   5   9   1    6.27    0.28
   5   9   1    6.32    0.29
  -6  -9  -1    5.15    0.24
  -6  -9  -1    4.89    0.23
   6   9   1    4.98    0.24
  -7  -9  -1    1.15    0.23
  -7  -9  -1    1.65    0.14
  -7  -9  -1    1.46    0.13
   7   9   1    1.57    0.14
  -8  -9  -1    2.48    0.15
   8   9   1    2.37    0.17
  -9  -9  -1    0.89    0.11
   9   9   1    0.66    0.10
  11   9   1   -0.19    0.08
  -7  10   1    1.89    0.28
  -6  10   1    0.11    0.13
   5 -10  -1    0.19    0.10
  -5  10   1    0.11    0.05
  -5  10   1    0.30    0.12
   4 -10  -1    0.42    0.11
  -4  10   1    0.27    0.06
  -4  10   1    0.40    0.06
  -4  10   1    0.30    0.13
   3 -10  -1    1.68    0.19
  -3  10   1    2.05    0.25
  -3  10   1    2.10    0.13
  -3  10   1    1.96    0.13
   2 -10  -1    1.08    0.09
   2 -10  -1    0.67    0.11
  -2  10   1    0.79    0.11
  -2  10   1    1.09    0.10
  -2  10   1    0.72    0.14
   1 -10  -1    0.04    0.07
   1 -10  -1    0.07    0.04
  -1  10   1    0.02    0.05
  -1  10   1   -0.02    0.10
  -1  10   1    0.07    0.05
   0 -10  -1    0.93    0.11
   0 -10  -1    1.07    0.10
   0  10   1    1.01    0.17
   0  10   1    1.00    0.11
   0  10   1    0.85    0.11
  -1 -10  -1    4.26    0.21
   1  10   1    4.61    0.30
   1  10   1    4.56    0.22
   1  10   1    4.25    0.22
  -2 -10  -1    6.79    0.30
   2  10   1    6.63    0.28
   2  10   1    6.95    0.31
   2  10   1    7.24    0.31
   2  10   1    7.28    0.28
  -3 -10  -1    0.13    0.07
  -3 -10  -1    0.02    0.05
   3  10   1   -0.03    0.06
   3  10   1    0.04    0.06
   3  10   1    0.09    0.05
  -4 -10  -1    4.27    0.22
  -4 -10  -1    4.13    0.21
  -4 -10  -1    4.63    0.30
   4  10   1    4.15    0.22
   4  10   1    4.14    0.20
   4  10   1    4.03    0.24
  -5 -10  -1    9.10    0.55
  -5 -10  -1    8.98    0.38
   5  10   1    9.35    0.38
   5  10   1    8.97    0.40
  -6 -10  -1    1.64    0.14
   6  10   1    1.91    0.15
  -7 -10  -1    0.01    0.06
  -7 -10  -1    0.10    0.10
   7  10   1   -0.01    0.06
  -8 -10  -1   -0.02    0.06
   8  10   1   -0.02    0.07
  -9 -10  -1    0.11    0.06
   9  10   1   -0.04    0.08
 -10 -10  -1   -0.10    0.05
  11  10   1   -0.12    0.09
  -6  11   1    0.08    0.14
   5 -11  -1   -0.07    0.09
  -5  11   1   -0.09    0.12
  -5  11   1    0.03    0.06
  -5  11   1    0.03    0.05
   4 -11  -1    1.75    0.20
  -4  11   1    1.33    0.13
  -4  11   1    1.99    0.26
  -4  11   1    1.61    0.12
   3 -11  -1    3.05    0.23
  -3  11   1    3.28    0.31
  -3  11   1    2.71    0.17
  -3  11   1    2.92    0.17
   2 -11  -1    0.59    0.11
  -2  11   1    1.03    0.12
  -2  11   1    1.00    0.11
  -2  11   1    0.65    0.16
   1 -11  -1    1.05    0.15
   1 -11  -1    1.55    0.12
  -1  11   1    1.45    0.12
  -1  11   1    1.32    0.23
  -1  11   1    1.66    0.13
   0 -11  -1    2.29    0.14
   0 -11  -1    2.20    0.16
   0  11   1    2.18    0.15
   0  11   1    2.03    0.15
   0  11   1    2.65    0.24
  -1 -11  -1   -0.07    0.04
   1  11   1   -0.04    0.09
   1  11   1   -0.12    0.06
   1  11   1   -0.05    0.05
  -2 -11  -1    1.32    0.12
   2  11   1    1.15    0.12
   2  11   1    1.12    0.13
  -3 -11  -1    1.97    0.14
   3  11   1    1.70    0.16
   3  11   1    2.10    0.15
   3  11   1    1.73    0.14
  -4 -11  -1   28.45    1.07
  -4 -11  -1   29.23    1.50
   4  11   1   28.47    1.11
   4  11   1   26.29    1.05
  -5 -11  -1    5.57    0.38
  -5 -11  -1    5.29    0.26
   5  11   1    5.50    0.26
  -6 -11  -1   10.85    0.64
  -6 -11  -1   10.64    0.45
   6  11   1   10.82    0.45
  -7 -11  -1    0.86    0.12
   7  11   1    0.74    0.09
  -8 -11  -1    0.04    0.06
   8  11   1   -0.08    0.07
  -9 -11  -1    0.31    0.07
   9  11   1    0.30    0.09
 -10 -11  -1    0.96    0.13
  10  11   1    0.58    0.11
  11  11   1    0.09    0.10
  -5  12   1   -0.03    0.06
  -5  12   1    0.06    0.05
  -5  12   1   -0.02    0.13
   4 -12  -1    0.03    0.10
  -4  12   1    0.02    0.13
  -4  12   1    0.06    0.06
  -4  12   1    0.01    0.06
   3 -12  -1    0.05    0.09
  -3  12   1    0.07    0.07
  -3  12   1    0.11    0.06
  -3  12   1    0.09    0.13
   2 -12  -1    0.21    0.10
  -2  12   1    0.41    0.07
  -2  12   1    0.43    0.07
  -2  12   1    0.33    0.15
   1 -12  -1    3.15    0.17
   1 -12  -1    2.84    0.22
  -1  12   1    3.26    0.30
  -1  12   1    3.29    0.19
  -1  12   1    3.19    0.19
   0 -12  -1    0.46    0.09
   0 -12  -1    0.80    0.10
   0  12   1    0.51    0.08
   0  12   1    0.51    0.07
   0  12   1    0.47    0.14
  -1 -12  -1    1.66    0.13
   1  12   1    1.64    0.23
   1  12   1    1.57    0.15
   1  12   1    1.62    0.14
  -2 -12  -1    0.49    0.07
   2  12   1    0.49    0.08
   2  12   1    0.36    0.08
   2  12   1    0.54    0.13
  -3 -12  -1    2.99    0.19
   3  12   1    2.85    0.16
   3  12   1    3.22    0.19
  -4 -12  -1    1.86    0.16
   4  12   1    2.09    0.15
   4  12   1    1.96    0.17
  -5 -12  -1    9.36    0.40
   5  12   1    9.16    0.39
  -6 -12  -1    0.06    0.07
   6  12   1    0.07    0.07
  -7 -12  -1    3.53    0.20
   7  12   1    3.22    0.20
  -8 -12  -1    0.38    0.08
   8  12   1    0.34    0.09
  -9 -12  -1    0.93    0.13
   9  12   1    0.64    0.11
 -10 -12  -1    1.62    0.15
  10  12   1    1.34    0.17
  -4  13   1    0.40    0.08
  -4  13   1    0.48    0.08
  -4  13   1    0.49    0.17
  -3  13   1    0.36    0.15
  -3  13   1    0.37    0.08
  -3  13   1    0.48    0.08
  -2  13   1    0.21    0.14
  -2  13   1    0.07    0.07
  -2  13   1    0.10    0.07
  -1  13   1    0.91    0.18
  -1  13   1    1.07    0.13
  -1  13   1    1.08    0.14
   0 -13  -1    0.51    0.08
   0  13   1    0.51    0.09
   0  13   1    0.58    0.08
   0  13   1    0.45    0.15
  -1 -13  -1    0.21    0.07
   1  13   1    0.14    0.13
   1  13   1    0.19    0.07
  -2 -13  -1    1.43    0.14
   2  13   1    1.63    0.15
   2  13   1    1.65    0.23
  -3 -13  -1    1.22    0.14
   3  13   1    1.42    0.15
  -4 -13  -1    0.13    0.07
   4  13   1    0.08    0.06
  -5 -13  -1    1.87    0.16
   5  13   1    1.94    0.16
  -6 -13  -1    0.19    0.08
   6  13   1    0.36    0.08
  -7 -13  -1    0.10    0.07
   7  13   1    0.05    0.08
  -8 -13  -1    0.08    0.07
   8  13   1    0.07    0.08
  -9 -13  -1    0.30    0.08
   9  13   1    0.19    0.09
 -10 -13  -1    0.03    0.07
  10  13   1    0.02    0.10
  -3  14   1    0.07    0.08
  -3  14   1    0.14    0.07
  -3  14   1    0.10    0.15
  -2  14   1    2.77    0.21
  -2  14   1    3.03    0.20
  -2  14   1    3.24    0.35
  -1  14   1    1.06    0.14
  -1  14   1    0.95    0.19
   0 -14  -1    0.25    0.07
   0  14   1    0.21    0.08
   0  14   1    0.22    0.16
  -1 -14  -1    0.73    0.09
   1  14   1    0.63    0.09
   1  14   1    0.73    0.17
  -2 -14  -1    0.31    0.08
   2  14   1    0.49    0.15
   2  14   1    0.27    0.08
  -3 -14  -1    0.28    0.08
   3  14   1    0.41    0.14
  -4 -14  -1    1.32    0.15
   4  14   1    1.16    0.13
  -5 -14  -1    2.59    0.19
   5  14   1    2.34    0.18
  -6 -14  -1    0.34    0.09
   6  14   1    0.31    0.09
  -7 -14  -1    0.28    0.08
   7  14   1    0.32    0.09
  -8 -14  -1    0.17    0.07
   8  14   1    0.24    0.09
  -9 -14  -1    0.22    0.08
   9  14   1    0.30    0.10
  -1  15   1    0.33    0.09
  -1  15   1    0.35    0.18
   0  15   1    0.21    0.17
   0  15   1    0.27    0.09
  -1 -15  -1   -0.08    0.07
   1  15   1   -0.02    0.08
   1  15   1   -0.11    0.14
  -2 -15  -1    0.07    0.08
   2  15   1    0.21    0.15
  -3 -15  -1    0.04    0.08
   3  15   1    0.32    0.15
  -4 -15  -1   -0.03    0.08
  -5 -15  -1    0.02    0.08
   5  15   1    0.01    0.07
  -6 -15  -1    0.42    0.09
   6  15   1    0.53    0.09
  -7 -15  -1    0.40    0.09
   7  15   1    0.60    0.10
  -8 -15  -1    0.13    0.08
   8  15   1    0.22    0.09
  -1 -16  -1    0.23    0.09
   1  16   1    0.13    0.16
  -2 -16  -1   -0.08    0.08
   2  16   1   -0.04    0.15
  -3 -16  -1    0.03    0.08
   3  16   1    0.08    0.15
  -4 -16  -1    0.34    0.09
   4  16   1    0.50    0.17
  -5 -16  -1    0.55    0.10
  -6 -16  -1    0.08    0.08
   6  16   1    0.29    0.08
   5  16  -2    0.17    0.07
  -5 -16   2    0.04    0.08
   4  16  -2   -0.23    0.14
  -4 -16   2    0.08    0.08
   3  16  -2    0.11    0.16
  -3 -16   2    0.28    0.09
   2  16  -2   -0.20    0.15
  -2 -16   2    0.01    0.07
   7  15  -2    0.10    0.09
  -7 -15   2    0.11    0.12
  -7 -15   2    0.09    0.07
   6  15  -2    0.05    0.08
  -6 -15   2    0.16    0.12
  -6 -15   2    0.07    0.07
   5  15  -2   -0.02    0.07
  -5 -15   2   -0.04    0.07
   4  15  -2    0.91    0.13
   4  15  -2    0.54    0.16
  -4 -15   2    0.65    0.10
   3  15  -2    0.72    0.17
  -3 -15   2    0.71    0.10
   2  15  -2    1.56    0.28
  -2 -15   2    1.77    0.17
   1  15  -2    0.36    0.17
  -1 -15   2    0.39    0.09
   0  15  -2    5.70    0.44
   0  15  -2    5.17    0.29
   0 -15   2    4.83    0.27
  -1  15  -2    0.26    0.09
  -1  15  -2    0.38    0.17
   8  14  -2    0.08    0.08
  -8 -14   2    0.10    0.12
  -8 -14   2    0.06    0.07
   7  14  -2    1.65    0.17
  -7 -14   2    1.54    0.16
  -7 -14   2    1.56    0.26
   6  14  -2    1.44    0.17
  -6 -14   2    1.46    0.16
  -6 -14   2    1.97    0.25
   5  14  -2    1.72    0.17
  -5 -14   2    2.41    0.25
  -5 -14   2    1.78    0.17
   4  14  -2   -0.06    0.06
  -4 -14   2    0.02    0.07
  -4 -14   2    0.16    0.09
   3  14  -2    0.67    0.16
  -3 -14   2    0.68    0.09
   2  14  -2    0.86    0.17
  -2 -14   2    0.65    0.09
   1  14  -2    2.88    0.21
   1  14  -2    3.24    0.31
  -1 -14   2    2.82    0.19
   0  14  -2    1.11    0.15
   0  14  -2    0.70    0.17
   0 -14   2    0.97    0.14
  -1  14  -2    0.19    0.15
  -1  14  -2    0.14    0.08
  -2  14  -2    0.28    0.08
  -2  14  -2    0.29    0.15
   9  13  -2   -0.02    0.09
  -9 -13   2    0.10    0.13
  -9 -13   2   -0.09    0.07
   8  13  -2    0.69    0.10
  -8 -13   2    0.46    0.09
  -8 -13   2    0.52    0.14
   7  13  -2    0.20    0.08
  -7 -13   2    0.03    0.06
  -7 -13   2    0.08    0.11
   6  13  -2    1.57    0.16
  -6 -13   2    1.95    0.25
  -6 -13   2    1.61    0.16
   5  13  -2   -0.04    0.07
  -5 -13   2    0.00    0.07
  -5 -13   2    0.05    0.10
   4  13  -2    0.32    0.08
  -4 -13   2    0.35    0.10
  -4 -13   2    0.40    0.08
   3  13  -2    1.27    0.13
  -3 -13   2    1.79    0.20
  -3 -13   2    1.60    0.15
   2  13  -2    0.59    0.14
   2  13  -2    0.62    0.09
  -2 -13   2    0.63    0.08
   1  13  -2    2.07    0.17
   1  13  -2    1.84    0.25
  -1 -13   2    1.95    0.15
   0  13  -2    0.05    0.07
   0  13  -2   -0.10    0.12
   0 -13   2    0.02    0.06
  -1  13  -2    0.00    0.12
  -1  13  -2    0.01    0.07
   1 -13   2   -0.04    0.06
  -2  13  -2   -0.05    0.07
  -2  13  -2    0.04    0.13
  -3  13  -2    0.08    0.07
  -3  13  -2   -0.02    0.08
  -3  13  -2    0.05    0.13
  -4  13  -2    0.22    0.08
  -4  13  -2    0.19    0.14
  10  12  -2   -0.03    0.09
 -10 -12   2    0.01    0.06
 -10 -12   2    0.07    0.14
   9  12  -2    0.03    0.09
  -9 -12   2    0.08    0.07
  -9 -12   2    0.20    0.13
   8  12  -2    2.68    0.19
  -8 -12   2    2.32    0.29
  -8 -12   2    2.37    0.17
   7  12  -2   -0.01    0.07
  -7 -12   2    0.04    0.06
  -7 -12   2    0.12    0.11
   6  12  -2    0.49    0.09
  -6 -12   2    0.57    0.12
  -6 -12   2    0.45    0.08
   5  12  -2   -0.13    0.07
  -5 -12   2    0.13    0.09
  -5 -12   2   -0.08    0.06
   4  12  -2    4.03    0.22
  -4 -12   2    4.27    0.23
  -4 -12   2    4.52    0.32
   3  12  -2   -0.04    0.06
   3  12  -2    0.05    0.07
  -3 -12   2   -0.07    0.06
   2  12  -2    0.03    0.07
   2  12  -2   -0.01    0.10
  -2 -12   2   -0.01    0.06
  -2 -12   2   -0.03    0.07
   1  12  -2    0.59    0.08
   1  12  -2    0.60    0.13
  -1 -12   2    0.59    0.07
   0  12  -2    4.15    0.24
   0  12  -2    4.68    0.33
   0  12  -2    4.50    0.24
   0 -12   2    4.35    0.22
  -1  12  -2    0.32    0.08
  -1  12  -2    0.39    0.08
  -1  12  -2    0.51    0.14
   1 -12   2    0.37    0.07
   1 -12   2    0.50    0.10
  -2  12  -2    3.81    0.22
  -2  12  -2    3.77    0.23
  -2  12  -2    4.34    0.34
   2 -12   2    4.08    0.28
  -3  12  -2    0.06    0.07
  -3  12  -2    0.05    0.12
  -3  12  -2    0.03    0.08
   3 -12   2    0.05    0.10
  -4  12  -2    0.07    0.07
  -4  12  -2    0.02    0.06
  -4  12  -2   -0.05    0.11
   4 -12   2   -0.13    0.09
  -5  12  -2    0.06    0.07
  -5  12  -2    0.06    0.06
  -5  12  -2    0.01    0.13
  10  11  -2    0.06    0.09
 -10 -11   2    0.24    0.07
 -10 -11   2    0.27    0.14
   9  11  -2   -0.11    0.08
  -9 -11   2    0.03    0.06
  -9 -11   2    0.04    0.12
   8  11  -2    0.76    0.10
  -8 -11   2    0.97    0.12
  -8 -11   2    0.66    0.14
   7  11  -2    0.00    0.07
  -7 -11   2    0.08    0.10
  -7 -11   2    0.04    0.06
   6  11  -2    0.04    0.07
  -6 -11   2    0.10    0.06
  -6 -11   2    0.28    0.10
   5  11  -2    6.47    0.33
  -5 -11   2    7.50    0.34
  -5 -11   2    8.69    0.48
   4  11  -2    0.62    0.09
   4  11  -2    0.84    0.10
  -4 -11   2    0.89    0.13
   3  11  -2    0.15    0.07
   3  11  -2   -0.07    0.06
  -3 -11   2    0.13    0.07
  -3 -11   2    0.12    0.06
   2  11  -2    0.54    0.08
   2  11  -2    0.53    0.08
   2  11  -2    0.67    0.12
   2  11  -2    0.55    0.06
  -2 -11   2    0.52    0.07
  -2 -11   2    0.49    0.08
   1  11  -2    0.17    0.06
   1  11  -2    0.13    0.10
   1  11  -2    0.17    0.06
  -1 -11   2    0.09    0.05
  -1 -11   2    0.25    0.06
   0  11  -2   -0.02    0.06
   0  11  -2    0.03    0.06
   0  11  -2   -0.01    0.09
   0 -11   2    0.01    0.05
   0 -11   2    0.02    0.06
  -1  11  -2    0.30    0.08
  -1  11  -2    0.46    0.13
  -1  11  -2    0.38    0.07
   1 -11   2    0.40    0.06
   1 -11   2    0.21    0.09
  -2  11  -2    4.34    0.32
  -2  11  -2    3.89    0.21
  -2  11  -2    3.79    0.22
   2 -11   2    3.95    0.26
   2 -11   2    3.82    0.20
  -3  11  -2    2.32    0.25
  -3  11  -2    1.91    0.16
  -3  11  -2    2.13    0.15
   3 -11   2    1.98    0.21
  -4  11  -2    0.31    0.07
  -4  11  -2    0.39    0.07
  -4  11  -2    0.53    0.15
   4 -11   2    0.28    0.11
  -5  11  -2    0.02    0.06
  -5  11  -2    0.11    0.12
  -5  11  -2    0.17    0.07
   5 -11   2   -0.02    0.11
  -6  11  -2    0.00    0.06
  11  10  -2    0.09    0.09
 -11 -10   2    0.02    0.14
  10  10  -2    0.10    0.09
 -10 -10   2    0.21    0.06
 -10 -10   2    0.10    0.13
   9  10  -2   -0.01    0.08
  -9 -10   2    0.00    0.05
  -9 -10   2    0.01    0.12
   8  10  -2    0.10    0.08
  -8 -10   2    0.13    0.06
  -8 -10   2    0.10    0.11
   7  10  -2   -0.07    0.06
  -7 -10   2    0.02    0.06
  -7 -10   2    0.02    0.09
   4  10  -2    5.66    0.28
   4  10  -2    6.60    0.30
  -4 -10   2    6.40    0.29
  -4 -10   2    7.02    0.40
   3  10  -2   -0.09    0.05
   3  10  -2   -0.01    0.06
   3  10  -2   -0.08    0.06
  -3 -10   2   -0.04    0.05
  -3 -10   2    0.02    0.07
   2  10  -2    0.23    0.06
   2  10  -2    0.31    0.06
   2  10  -2    0.21    0.05
  -2 -10   2    0.34    0.07
  -2 -10   2    0.25    0.06
   1  10  -2   -0.06    0.08
   1  10  -2    0.08    0.05
   1  10  -2    0.06    0.05
  -1 -10   2    0.06    0.05
  -1 -10   2   -0.04    0.05
  -1 -10   2    0.05    0.05
   0  10  -2   10.76    0.45
   0  10  -2   10.39    0.45
   0  10  -2   10.96    0.55
   0 -10   2   10.50    0.43
   0 -10   2   10.63    0.49
  -1  10  -2    0.44    0.07
  -1  10  -2    0.32    0.11
  -1  10  -2    0.34    0.07
   1 -10   2    0.28    0.05
   1 -10   2    0.43    0.08
  -2  10  -2    2.68    0.16
  -2  10  -2    2.95    0.25
  -2  10  -2    2.41    0.17
   2 -10   2    2.50    0.15
  -3  10  -2    2.17    0.16
  -3  10  -2    3.02    0.25
  -3  10  -2    2.36    0.15
  -4  10  -2    0.16    0.11
  -4  10  -2    0.12    0.06
  -4  10  -2    0.07    0.06
  -5  10  -2    0.03    0.05
  -5  10  -2    0.03    0.11
  -5  10  -2    0.03    0.06
  -6  10  -2    0.05    0.06
  -6  10  -2    0.08    0.12
  -6  10  -2   -0.03    0.06
  11   9  -2    0.51    0.10
 -11  -9   2    0.38    0.16
  10   9  -2   -0.08    0.08
 -10  -9   2   -0.12    0.12
   9   9  -2    0.22    0.08
  -9  -9   2    0.24    0.13
  -9  -9   2    0.28    0.06
   8   9  -2    3.67    0.21
  -8  -9   2    3.73    0.19
  -8  -9   2    3.83    0.32
   7   9  -2    0.77    0.09
  -7  -9   2    0.90    0.11
  -7  -9   2    0.98    0.20
   6   9  -2   54.13    2.00
  -6  -9   2   52.35    2.00
  -6  -9   2   54.82    2.08
  -6  -9   2   55.02    2.85
   5   9  -2    1.18    0.13
   5   9  -2    0.98    0.10
  -5  -9   2    1.04    0.11
  -5  -9   2    1.23    0.15
  -5  -9   2    1.36    0.12
   4   9  -2    1.40    0.13
   4   9  -2    1.35    0.14
   4   9  -2    1.50    0.13
  -4  -9   2    1.66    0.18
  -4  -9   2    1.45    0.12
  -4  -9   2    1.62    0.12
   3   9  -2    2.87    0.17
   3   9  -2    2.23    0.16
   3   9  -2    2.67    0.18
  -3  -9   2    3.30    0.22
  -3  -9   2    2.57    0.16
  -3  -9   2    2.73    0.16
   2   9  -2    5.42    0.24
   2   9  -2    5.25    0.26
   2   9  -2    6.19    0.27
  -2  -9   2    5.98    0.25
  -2  -9   2    5.88    0.35
   1   9  -2    0.14    0.04
   1   9  -2    0.21    0.03
   1   9  -2    0.17    0.06
   1   9  -2    0.25    0.05
   1   9  -2    0.12    0.08
  -1  -9   2    0.18    0.05
  -1  -9   2    0.18    0.05
  -1  -9   2    0.05    0.06
   0   9  -2   19.77    0.87
   0   9  -2   18.49    0.73
   0   9  -2   18.12    0.73
   0  -9   2   17.69    0.70
   0  -9   2   18.32    0.80
  -1   9  -2    0.61    0.09
  -1   9  -2    0.40    0.10
  -1   9  -2    0.37    0.06
   1  -9   2    0.51    0.05
  -2   9  -2    1.93    0.21
  -2   9  -2    1.97    0.13
  -2   9  -2    1.89    0.14
   2  -9   2    1.79    0.12
  -3   9  -2    0.33    0.06
  -3   9  -2    0.27    0.06
  -3   9  -2    0.45    0.11
   3  -9   2    0.35    0.05
  -4   9  -2   -0.11    0.05
  -4   9  -2   -0.10    0.05
  -4   9  -2   -0.05    0.09
  -5   9  -2    0.47    0.12
  -5   9  -2    0.29    0.06
  -5   9  -2    0.32    0.07
  -6   9  -2    0.02    0.11
  -6   9  -2    0.00    0.05
  -6   9  -2    0.14    0.06
  -7   9  -2    0.09    0.06
  -7   9  -2    0.02    0.06
  11   8  -2    0.58    0.10
 -11  -8   2    0.58    0.16
  10   8  -2    1.50    0.17
 -10  -8   2    1.45    0.28
   9   8  -2    0.00    0.07
  -9  -8   2   -0.05    0.11
  -9  -8   2    0.03    0.04
  -9  -8   2    0.01    0.07
   8   8  -2    0.34    0.07
   8   8  -2    0.08    0.07
  -8  -8   2    0.26    0.11
  -8  -8   2    0.29    0.07
  -8  -8   2    0.22    0.05
   7   8  -2    4.94    0.25
  -7  -8   2    5.43    0.38
  -7  -8   2    5.12    0.24
  -7  -8   2    5.36    0.26
   6   8  -2   14.64    0.58
  -6  -8   2   14.11    0.57
  -6  -8   2   14.91    0.60
  -6  -8   2   14.84    0.83
  -6  -8   2   14.53    0.60
   5   8  -2    0.15    0.04
   5   8  -2    0.24    0.06
  -5  -8   2    0.29    0.05
  -5  -8   2    0.32    0.06
  -5  -8   2    0.46    0.06
  -5  -8   2    0.30    0.08
   4   8  -2   15.38    0.60
   4   8  -2   13.78    0.57
   4   8  -2   15.76    0.61
  -4  -8   2   15.32    0.82
  -4  -8   2   14.80    0.60
  -4  -8   2   14.47    0.58
   3   8  -2   14.29    0.60
   3   8  -2   14.89    0.60
   3   8  -2   13.31    0.57
  -3  -8   2   15.41    0.59
  -3  -8   2   14.96    0.58
  -3  -8   2   15.96    0.81
   2   8  -2    5.92    0.25
   2   8  -2    5.20    0.24
   2   8  -2    5.53    0.25
  -2  -8   2    5.68    0.24
  -2  -8   2    5.48    0.25
  -2  -8   2    5.81    0.34
   1   8  -2    0.52    0.07
   1   8  -2    0.32    0.06
   1   8  -2    0.30    0.05
   1   8  -2    0.35    0.04
  -1  -8   2    0.29    0.05
  -1  -8   2    0.32    0.05
  -1  -8   2    0.17    0.06
   0   8  -2    2.74    0.16
   0   8  -2    2.93    0.15
   0   8  -2    2.87    0.21
   0  -8   2    2.83    0.14
  -1   8  -2    2.85    0.15
  -1   8  -2    2.61    0.15
  -1   8  -2    2.65    0.21
   1  -8   2    2.74    0.14
  -2   8  -2   14.06    0.67
  -2   8  -2   13.42    0.54
  -2   8  -2   13.12    0.54
   2  -8   2   13.32    0.52
  -3   8  -2    0.16    0.09
  -3   8  -2    0.24    0.06
  -3   8  -2    0.27    0.05
   3  -8   2    0.22    0.04
  -4   8  -2    3.61    0.19
  -4   8  -2    4.17    0.29
  -4   8  -2    3.92    0.19
  -5   8  -2    0.06    0.05
  -5   8  -2    0.04    0.05
  -5   8  -2    0.03    0.10
  -6   8  -2    0.10    0.06
  -6   8  -2    0.11    0.11
  -6   8  -2    0.03    0.05
  -7   8  -2   -0.01    0.06
  -7   8  -2   -0.01    0.05
  11   7  -2    0.22    0.09
 -11  -7   2    0.43    0.15
  10   7  -2    3.28    0.21
 -10  -7   2    3.72    0.22
 -10  -7   2    3.14    0.33
   9   7  -2    1.94    0.16
   9   7  -2    1.96    0.17
  -9  -7   2    1.36    0.26
  -9  -7   2    2.04    0.16
   8   7  -2    1.92    0.16
   8   7  -2    1.97    0.16
  -8  -7   2    2.21    0.12
  -8  -7   2    2.00    0.26
  -8  -7   2    2.25    0.16
   7   7  -2   16.31    0.72
   7   7  -2   15.70    0.64
  -7  -7   2   16.38    0.63
  -7  -7   2   16.63    0.67
  -7  -7   2   16.25    0.92
  -7  -7   2   17.19    0.67
   6   7  -2    2.54    0.16
   6   7  -2    2.37    0.15
   6   7  -2    2.67    0.15
  -6  -7   2    2.51    0.14
  -6  -7   2    2.43    0.16
  -6  -7   2    2.45    0.24
  -6  -7   2    2.53    0.15
   5   7  -2    0.62    0.07
   5   7  -2    0.80    0.10
  -5  -7   2    0.87    0.09
  -5  -7   2    1.15    0.16
  -5  -7   2    0.85    0.10
  -5  -7   2    0.84    0.11
   4   7  -2    3.39    0.19
   4   7  -2    3.43    0.17
  -4  -7   2    3.22    0.17
  -4  -7   2    3.86    0.25
  -4  -7   2    3.44    0.19
  -4  -7   2    3.54    0.18
   3   7  -2    1.82    0.13
   3   7  -2    1.23    0.12
   3   7  -2    1.16    0.13
  -3  -7   2    1.60    0.14
  -3  -7   2    1.82    0.12
   2   7  -2    7.64    0.32
   2   7  -2    6.90    0.30
   2   7  -2    7.78    0.32
  -2  -7   2    8.49    0.43
  -2  -7   2    7.57    0.31
  -2  -7   2    6.81    0.31
   1   7  -2   33.82    1.30
   1   7  -2   31.28    1.30
   1   7  -2   35.70    1.25
   1   7  -2   31.36    1.25
   1   7  -2   35.80    1.77
  -1  -7   2   35.32    1.77
  -1  -7   2   34.03    1.26
   0   7  -2    0.55    0.08
   0   7  -2    0.74    0.08
   0   7  -2    0.74    0.08
   0  -7   2    0.69    0.07
   0  -7   2    0.43    0.06
  -1   7  -2    4.07    0.18
  -1   7  -2    4.11    0.19
  -1   7  -2    3.64    0.25
   1  -7   2    3.96    0.17
  -2   7  -2    8.28    0.35
  -2   7  -2    9.15    0.44
  -2   7  -2    8.08    0.35
   2  -7   2    8.25    0.33
  -3   7  -2    8.25    0.34
  -3   7  -2    8.15    0.34
  -3   7  -2    8.29    0.44
   3  -7   2    8.20    0.32
  -4   7  -2    0.02    0.04
  -4   7  -2    0.01    0.05
  -4   7  -2   -0.06    0.08
  -5   7  -2    4.16    0.29
  -5   7  -2    3.52    0.17
  -5   7  -2    3.52    0.18
  -6   7  -2    1.92    0.22
  -6   7  -2    1.70    0.12
  -6   7  -2    1.69    0.13
  -7   7  -2    3.29    0.17
  -7   7  -2    3.25    0.18
  -8   7  -2    0.07    0.06
  -8   7  -2    0.02    0.06
  11   6  -2   -0.07    0.08
 -11  -6   2    0.12    0.08
  10   6  -2    0.07    0.09
  10   6  -2    0.07    0.07
 -10  -6   2    0.09    0.07
 -10  -6   2    0.05    0.12
   9   6  -2    1.28    0.14
   9   6  -2    1.32    0.16
  -9  -6   2    1.64    0.15
   8   6  -2    7.36    0.38
   8   6  -2    7.75    0.33
  -8  -6   2    7.89    0.35
  -8  -6   2    8.68    0.35
  -8  -6   2    6.70    0.50
   7   6  -2   -0.12    0.06
   7   6  -2    0.00    0.06
  -7  -6   2   -0.01    0.06
  -7  -6   2    0.03    0.06
  -7  -6   2    0.06    0.04
  -7  -6   2   -0.08    0.10
   6   6  -2   11.06    0.51
   6   6  -2   10.90    0.45
  -6  -6   2   11.33    0.44
  -6  -6   2   11.59    0.47
  -6  -6   2   11.42    0.65
  -6  -6   2   12.17    0.47
   5   6  -2    2.49    0.14
   5   6  -2    2.64    0.14
   5   6  -2    2.59    0.14
  -5  -6   2    2.27    0.21
  -5  -6   2    2.55    0.13
  -5  -6   2    2.52    0.15
  -5  -6   2    2.61    0.14
   4   6  -2    4.93    0.22
   4   6  -2    4.73    0.21
  -4  -6   2    4.58    0.21
  -4  -6   2    4.67    0.21
  -4  -6   2    4.67    0.22
  -4  -6   2    4.76    0.30
   3   6  -2    7.20    0.30
   3   6  -2    6.68    0.30
   3   6  -2    7.06    0.29
  -3  -6   2    7.48    0.41
  -3  -6   2    6.82    0.29
  -3  -6   2    6.94    0.30
  -2  -6   2   -0.07    0.03
  -2  -6   2   -0.07    0.03
  -2  -6   2   -0.02    0.04
   1   6  -2   20.01    0.80
   1   6  -2   20.16    0.80
   1   6  -2   21.46    0.77
   1   6  -2   18.79    0.77
   1   6  -2   22.67    1.09
  -1  -6   2   21.70    1.09
  -1  -6   2   20.08    0.77
  -1  -6   2   20.68    0.80
   0   6  -2   47.55    1.81
   0   6  -2   46.70    1.81
   0   6  -2   46.20    1.74
   0   6  -2   48.80    2.10
   0  -6   2   49.24    2.47
   0  -6   2   46.37    1.74
  -1   6  -2   20.73    0.90
  -1   6  -2   18.94    0.76
  -1   6  -2   19.48    0.76
   1  -6   2   19.31    0.73
   1  -6   2   19.51    1.03
  -2   6  -2   56.69    2.42
  -2   6  -2   53.14    2.07
  -2   6  -2   54.32    2.07
   2  -6   2   53.90    2.00
  -3   6  -2    0.29    0.05
  -3   6  -2    0.29    0.04
  -3   6  -2    0.32    0.08
  -4   6  -2    1.49    0.11
  -4   6  -2    1.72    0.10
  -4   6  -2    1.67    0.19
  -5   6  -2    8.46    0.45
  -5   6  -2    7.62    0.33
  -5   6  -2    7.64    0.32
  -6   6  -2    0.39    0.06
  -6   6  -2    0.25    0.05
  -7   6  -2    0.02    0.05
  -7   6  -2    0.03    0.05
  -7   6  -2    0.05    0.05
  -8   6  -2    2.24    0.15
  -8   6  -2    2.25    0.15
  -9   6  -2   -0.02    0.06
  -9   6  -2    0.08    0.06
  11   5  -2    0.00    0.08
  11   5  -2    0.22    0.11
 -11  -5   2    0.09    0.07
  10   5  -2    3.24    0.20
  10   5  -2    3.40    0.25
 -10  -5   2    3.39    0.20
 -10  -5   2    3.23    0.33
   9   5  -2   -0.12    0.06
   9   5  -2   -0.10    0.08
  -9  -5   2   -0.07    0.06
  -9  -5   2   -0.08    0.06
   8   5  -2    0.17    0.06
  -8  -5   2    0.13    0.06
  -8  -5   2    0.21    0.06
   7   5  -2    0.81    0.11
   7   5  -2    1.03    0.12
  -7  -5   2    1.04    0.20
  -7  -5   2    1.10    0.11
  -7  -5   2    0.91    0.12
   6   5  -2    0.14    0.05
   6   5  -2    0.16    0.06
  -6  -5   2    0.17    0.05
  -6  -5   2    0.14    0.05
  -6  -5   2    0.13    0.03
  -6  -5   2    0.17    0.08
  -6  -5   2    0.18    0.04
   5   5  -2    1.76    0.11
   5   5  -2    1.69    0.11
   5   5  -2    1.53    0.11
  -5  -5   2    1.82    0.11
  -5  -5   2    1.67    0.10
  -5  -5   2    1.50    0.17
  -5  -5   2    1.61    0.11
   4   5  -2   26.38    1.05
   4   5  -2   27.74    1.01
   4   5  -2   27.08    1.14
   4   5  -2   28.34    1.05
  -4  -5   2   27.31    1.05
  -4  -5   2   26.76    1.01
  -4  -5   2   26.71    1.44
  -4  -5   2   27.42    1.05
   3   5  -2   54.85    1.94
   3   5  -2   55.69    2.01
  -3  -5   2   50.89    2.75
  -3  -5   2   51.18    1.94
  -3  -5   2   51.30    2.01
  -3  -5   2   53.19    2.01
   2   5  -2   58.19    2.33
   2   5  -2   60.99    2.24
   2   5  -2   65.62    3.18
   2   5  -2   64.42    2.33
  -2  -5   2   58.48    2.24
  -2  -5   2   60.86    3.18
  -2  -5   2   60.14    2.33
   1   5  -2    0.08    0.04
  -1  -5   2    0.12    0.03
   0   5  -2   10.14    0.46
   0   5  -2    9.26    0.37
   0   5  -2   10.14    0.39
   0   5  -2    9.25    0.39
   0   5  -2   10.27    0.37
   0  -5   2   10.14    0.38
   0  -5   2    9.20    0.39
   0  -5   2   10.80    0.53
  -1   5  -2   17.94    0.78
  -1   5  -2   16.49    0.66
  -1   5  -2   17.28    0.66
   1  -5   2   16.92    0.63
   1  -5   2   16.70    0.90
  -2   5  -2    6.52    0.27
  -2   5  -2    6.41    0.27
  -2   5  -2    6.58    0.33
   2  -5   2    6.61    0.25
  -3   5  -2    8.83    0.43
  -3   5  -2    8.11    0.33
  -3   5  -2    8.18    0.34
  -4   5  -2    6.86    0.29
  -4   5  -2    6.87    0.29
  -4   5  -2    7.58    0.39
  -5   5  -2    6.33    0.35
  -5   5  -2    5.75    0.25
  -5   5  -2    5.69    0.26
  -6   5  -2    2.54    0.14
  -6   5  -2    2.43    0.14
  -7   5  -2    0.89    0.10
  -7   5  -2    0.91    0.10
  -8   5  -2    0.15    0.06
  -8   5  -2    0.15    0.05
  -9   5  -2    0.24    0.06
  -9   5  -2    0.30    0.07
  11   4  -2    0.61    0.13
 -11  -4   2    0.49    0.08
  10   4  -2    0.54    0.12
  10   4  -2    0.46    0.08
 -10  -4   2    0.46    0.08
 -10  -4   2    0.68    0.14
 -10  -4   2    0.45    0.08
   9   4  -2    1.81    0.14
   9   4  -2    1.50    0.19
  -9  -4   2    1.72    0.14
  -9  -4   2    1.77    0.15
   8   4  -2   20.98    0.78
   8   4  -2   19.53    0.91
  -8  -4   2   21.04    0.81
  -8  -4   2   20.91    0.81
  -8  -4   2   19.43    1.13
   7   4  -2   17.34    0.67
  -7  -4   2   17.93    0.70
  -7  -4   2   17.85    0.70
  -7  -4   2   17.04    0.97
   6   4  -2   20.01    0.75
   6   4  -2   19.13    0.86
  -6  -4   2   19.72    0.78
  -6  -4   2   20.89    0.78
  -6  -4   2   19.45    1.08
   5   4  -2   12.85    0.56
   5   4  -2   12.46    0.49
  -5  -4   2   12.36    0.70
  -5  -4   2   12.98    0.51
  -5  -4   2   12.64    0.48
  -5  -4   2   13.14    0.48
  -5  -4   2   12.49    0.51
   4   4  -2   28.12    1.02
   4   4  -2   27.68    1.06
   4   4  -2   26.75    1.16
  -4  -4   2   26.57    1.46
  -4  -4   2   28.71    1.02
  -4  -4   2   27.04    1.06
  -4  -4   2   27.74    1.02
  -4  -4   2   28.09    1.06
   3   4  -2    7.22    0.28
   3   4  -2    7.02    0.27
   3   4  -2    7.09    0.30
  -3  -4   2    6.49    0.28
  -3  -4   2    6.52    0.39
  -3  -4   2    6.67    0.27
  -3  -4   2    6.86    0.28
   2   4  -2  109.86    3.62
   2   4  -2   89.86    3.75
   2   4  -2   93.17    3.75
   2   4  -2  109.74    5.14
  -2  -4   2   99.71    3.76
  -2  -4   2   88.27    3.75
  -2  -4   2  101.29    3.62
  -2  -4   2  102.33    5.14
   1   4  -2   33.17    1.20
   1   4  -2   30.39    1.20
   1   4  -2   33.39    1.64
   1   4  -2   32.18    1.16
   1   4  -2   27.29    1.15
  -1  -4   2   30.93    1.20
  -1  -4   2   33.05    1.64
  -1  -4   2   30.92    1.16
   0   4  -2    7.03    0.28
   0   4  -2    7.20    0.33
   0   4  -2    6.44    0.27
   0   4  -2    7.31    0.27
   0   4  -2    7.19    0.28
   0  -4   2    7.11    0.27
   0  -4   2    6.86    0.28
   0  -4   2    7.20    0.28
   0  -4   2    7.20    0.38
  -1   4  -2    8.87    0.35
  -1   4  -2    8.58    0.42
  -1   4  -2    9.13    0.35
   1  -4   2    9.07    0.34
   1  -4   2    9.11    0.42
  -2   4  -2    2.84    0.17
  -2   4  -2    2.80    0.13
  -2   4  -2    2.79    0.13
  -3   4  -2    3.24    0.14
  -3   4  -2    3.22    0.15
  -3   4  -2    3.57    0.21
  -3   4  -2    3.10    0.15
  -4   4  -2    1.69    0.15
  -4   4  -2    1.50    0.09
  -4   4  -2    1.42    0.09
  -5   4  -2    0.06    0.04
  -5   4  -2    0.05    0.04
  -6   4  -2    2.56    0.14
  -6   4  -2    2.56    0.14
  -7   4  -2    0.09    0.04
  -7   4  -2    0.09    0.05
  -8   4  -2    0.80    0.11
  -8   4  -2    0.80    0.10
  -9   4  -2    0.14    0.07
  -9   4  -2    0.16    0.06
 -10   4  -2    0.05    0.06
 -10   4  -2    0.01    0.07
  11   3  -2    0.64    0.13
 -11  -3   2    0.52    0.09
  10   3  -2    0.76    0.14
 -10  -3   2    1.01    0.13
 -10  -3   2    0.93    0.13
   9   3  -2    0.05    0.06
   9   3  -2    0.00    0.09
  -9  -3   2    0.04    0.06
  -9  -3   2    0.01    0.06
  -9  -3   2    0.01    0.12
  -8  -3   2    0.30    0.06
  -8  -3   2    0.12    0.11
  -8  -3   2    0.29    0.06
   7   3  -2    1.68    0.11
  -7  -3   2    1.54    0.11
  -7  -3   2    1.54    0.12
  -7  -3   2    1.48    0.21
   6   3  -2    4.89    0.21
  -6  -3   2    4.82    0.22
  -6  -3   2    4.98    0.22
  -6  -3   2    5.01    0.33
  -5  -3   2   -0.04    0.05
  -5  -3   2   -0.07    0.03
  -5  -3   2   -0.07    0.03
   4   3  -2   22.19    0.95
   4   3  -2   22.96    0.83
   4   3  -2   22.57    0.86
  -4  -3   2   22.59    0.83
  -4  -3   2   22.00    0.87
  -4  -3   2   22.93    0.83
  -4  -3   2   21.43    1.19
  -4  -3   2   23.15    0.87
   3   3  -2    3.86    0.16
   3   3  -2    3.88    0.18
   3   3  -2    3.98    0.17
   3   3  -2    3.79    0.16
  -3  -3   2    3.74    0.17
  -3  -3   2    3.83    0.16
  -3  -3   2    3.98    0.16
  -3  -3   2    3.91    0.16
  -3  -3   2    3.43    0.23
   2   3  -2   23.92    0.86
   2   3  -2   24.68    1.22
   2   3  -2   24.16    0.89
  -2  -3   2   22.80    1.21
  -2  -3   2   20.91    0.96
  -2  -3   2   22.39    0.86
  -2  -3   2   23.04    0.89
  -2  -3   2   22.39    0.89
  -2  -3   2   24.12    0.85
   1   3  -2   22.83    0.92
   1   3  -2   24.91    1.26
   1   3  -2   24.02    0.89
   1   3  -2   23.74    0.92
   1   3  -2   23.58    0.89
  -1  -3   2   25.29    0.89
  -1  -3   2   23.36    0.89
  -1  -3   2   25.13    1.26
  -1  -3   2   23.56    0.92
   0   3  -2   13.37    0.50
   0   3  -2   12.87    0.58
   0   3  -2   11.90    0.48
   0   3  -2   13.81    0.48
   0   3  -2   13.75    0.50
   0  -3   2   12.01    0.48
   0  -3   2   13.40    0.50
   0  -3   2   12.08    0.50
   0  -3   2   13.45    0.68
   0  -3   2   13.39    0.48
  -1   3  -2   41.61    1.57
  -1   3  -2   38.86    1.57
  -1   3  -2   41.63    1.81
   1  -3   2   43.37    1.81
   1  -3   2   40.73    1.51
   1  -3   2   41.71    1.57
   1  -3   2   41.57    1.51
  -2   3  -2   99.23    4.46
  -2   3  -2  102.81    3.86
  -2   3  -2   99.26    3.86
   2  -3   2  107.05    4.46
  -3   3  -2   55.05    2.37
  -3   3  -2   53.31    2.03
  -3   3  -2   52.37    2.03
  -4   3  -2    0.53    0.06
  -4   3  -2    0.56    0.06
  -5   3  -2    0.10    0.03
  -5   3  -2    0.06    0.03
  -6   3  -2    2.36    0.13
  -6   3  -2    2.36    0.13
  -7   3  -2    4.38    0.21
  -7   3  -2    4.48    0.21
  -8   3  -2    0.15    0.05
  -8   3  -2    0.06    0.06
  -9   3  -2   -0.11    0.07
  -9   3  -2   -0.13    0.05
 -10   3  -2    0.12    0.06
 -10   3  -2    0.11    0.08
  11   2  -2    0.06    0.11
 -11  -2   2   -0.01    0.06
 -11  -2   2    0.04    0.07
  10   2  -2   -0.02    0.10
 -10  -2   2    0.09    0.06
 -10  -2   2    0.10    0.06
   9   2  -2    1.23    0.13
   9   2  -2    1.69    0.19
  -9  -2   2    1.71    0.26
  -9  -2   2    1.38    0.13
  -9  -2   2    1.33    0.13
   8   2  -2    3.99    0.18
  -8  -2   2    3.05    0.32
  -8  -2   2    3.85    0.19
  -8  -2   2    4.04    0.20
   7   2  -2    3.42    0.16
  -7  -2   2    3.09    0.28
  -7  -2   2    3.45    0.17
  -7  -2   2    3.39    0.17
   6   2  -2    0.08    0.03
  -6  -2   2    0.09    0.04
  -6  -2   2    0.04    0.07
  -6  -2   2    0.11    0.04
   5   2  -2    7.54    0.31
  -5  -2   2    8.19    0.46
  -5  -2   2    8.39    0.32
  -5  -2   2    7.74    0.32
   4   2  -2   15.61    0.57
   4   2  -2   14.93    0.66
  -4  -2   2   15.76    0.59
  -4  -2   2   15.04    0.82
  -4  -2   2   14.85    0.59
   3   2  -2    0.84    0.06
   3   2  -2    0.85    0.05
   3   2  -2    0.92    0.06
   3   2  -2    0.82    0.10
   3   2  -2    1.00    0.07
  -3  -2   2    0.84    0.05
  -3  -2   2    0.73    0.09
  -3  -2   2    0.87    0.06
  -3  -2   2    0.89    0.05
   2   2  -2   54.03    1.90
   2   2  -2   53.66    2.16
   2   2  -2   53.48    1.97
   2   2  -2   53.81    2.70
   2   2  -2   47.28    1.97
   2   2  -2   53.58    1.90
  -2  -2   2   52.95    1.97
  -2  -2   2   48.37    1.97
  -2  -2   2   53.54    1.90
  -2  -2   2   51.04    2.16
  -2  -2   2   51.76    1.90
  -2  -2   2   50.92    2.70
   1   2  -2    3.43    0.19
   1   2  -2    3.22    0.14
   1   2  -2    3.32    0.14
   1   2  -2    3.08    0.13
  -1  -2   2    3.05    0.14
  -1  -2   2    3.38    0.19
  -1  -2   2    3.29    0.13
  -1  -2   2    3.13    0.13
  -1  -2   2    3.06    0.14
   0   2  -2    5.17    0.23
   0   2  -2    6.15    0.23
   0   2  -2    6.30    0.22
   0   2  -2    5.69    0.22
   0  -2   2    5.82    0.22
   0  -2   2    6.14    0.22
   0  -2   2    6.12    0.23
   0  -2   2    5.84    0.32
  -1   2  -2  148.87    7.11
  -1   2  -2  164.91    6.16
  -1   2  -2  161.20    6.15
   1  -2   2  166.80    6.15
   1  -2   2  162.09    7.11
   1  -2   2  165.73    6.16
   1  -2   2  160.13    5.94
   1  -2   2  171.69    5.93
  -2   2  -2    5.06    0.24
  -2   2  -2    4.69    0.19
  -2   2  -2    4.77    0.20
   2  -2   2    4.89    0.19
   2  -2   2    4.81    0.24
  -3   2  -2    5.37    0.22
  -3   2  -2    5.43    0.22
  -4   2  -2   63.98    2.43
  -4   2  -2   64.17    2.43
  -5   2  -2    9.19    0.37
  -5   2  -2    9.14    0.36
  -6   2  -2    5.67    0.25
  -6   2  -2    5.69    0.24
  -7   2  -2    3.82    0.18
  -7   2  -2    3.66    0.19
  -8   2  -2    1.09    0.12
  -8   2  -2    1.29    0.11
  -9   2  -2    0.20    0.06
  -9   2  -2    0.12    0.07
 -10   2  -2   -0.05    0.07
 -10   2  -2    0.00    0.06
 -11  -1   2    0.12    0.07
 -11  -1   2    0.07    0.07
  10   1  -2    0.78    0.14
 -10  -1   2    0.86    0.12
 -10  -1   2    0.81    0.12
   9   1  -2    0.16    0.10
   8   1  -2    4.80    0.21
  -8  -1   2    4.52    0.22
  -8  -1   2    4.44    0.35
  -8  -1   2    4.49    0.22
   7   1  -2   16.94    0.62
  -7  -1   2   16.23    0.65
  -7  -1   2   16.55    0.92
  -7  -1   2   16.58    0.65
   6   1  -2    2.61    0.13
  -6  -1   2    2.73    0.14
  -6  -1   2    2.74    0.14
  -6  -1   2    2.81    0.22
  -5  -1   2    0.01    0.03
  -5  -1   2   -0.02    0.03
   4   1  -2   33.22    1.21
  -4  -1   2   31.66    1.73
  -4  -1   2   34.85    1.25
  -4  -1   2   31.98    1.25
   3   1  -2   25.34    1.32
   3   1  -2   24.56    1.06
   3   1  -2   25.63    0.92
   3   1  -2   26.27    0.96
   3   1  -2   25.53    0.92
  -3  -1   2   25.51    0.96
  -3  -1   2   24.39    0.96
  -3  -1   2   24.00    1.32
   2   1  -2  217.50    9.23
   2   1  -2  237.11    8.41
   2   1  -2  227.60    8.40
   2   1  -2  223.78    8.11
   2   1  -2  221.10   11.52
   2   1  -2  228.58    8.11
  -2  -1   2  221.96    8.10
  -2  -1   2  223.95    8.11
  -2  -1   2  210.10    9.23
  -2  -1   2  210.71   11.52
  -2  -1   2  230.39    8.42
  -2  -1   2  216.93    8.40
   1   1  -2    0.33    0.03
   1   1  -2    0.44    0.04
   1   1  -2    0.47    0.03
   1   1  -2    0.36    0.03
  -1  -1   2    0.41    0.04
  -1  -1   2    0.39    0.03
  -1  -1   2    0.46    0.03
  -1  -1   2    0.39    0.03
  -1  -1   2    0.38    0.03
  -1  -1   2    0.35    0.03
   0   1  -2   41.37    1.50
   0   1  -2   41.42    1.55
   0   1  -2   42.40    1.50
   0   1  -2   38.71    1.55
   0  -1   2   42.94    1.55
   0  -1   2   42.54    1.50
   0  -1   2   37.57    1.50
  -1   1  -2   11.25    0.44
  -1   1  -2   11.21    0.44
  -1   1  -2   10.98    0.44
  -1   1  -2   11.41    0.42
  -1   1  -2   11.44    0.42
   1  -1   2   11.65    0.42
   1  -1   2   11.56    0.42
   1  -1   2   11.48    0.44
   1  -1   2   10.88    0.51
   1  -1   2   11.64    0.44
  -2   1  -2    1.92    0.08
  -2   1  -2    1.86    0.08
   2  -1   2    1.87    0.08
   2  -1   2    1.93    0.08
   2  -1   2    1.83    0.11
   2  -1   2    1.86    0.08
   2  -1   2    1.87    0.08
  -3   1  -2   36.09    1.35
  -3   1  -2   35.84    1.35
   3  -1   2   34.86    1.30
  -4   1  -2    1.29    0.08
  -4   1  -2    1.29    0.08
  -5   1  -2    1.95    0.10
  -5   1  -2    1.88    0.11
  -6   1  -2    1.42    0.10
  -6   1  -2    1.59    0.11
  -7   1  -2   -0.07    0.04
  -8   1  -2    0.78    0.12
  -8   1  -2    1.00    0.11
  -9   1  -2    0.99    0.13
  -9   1  -2    1.13    0.12
 -10   1  -2    0.03    0.06
 -10   1  -2   -0.09    0.07
 -11   1  -2    0.14    0.06
 -11   1  -2    0.02    0.07
 -11   0   2   -0.08    0.06
 -11   0   2    0.03    0.06
  10   0  -2    0.27    0.12
 -10   0   2    0.03    0.06
 -10   0   2    0.09    0.06
   9   0  -2    0.72    0.12
  -9   0   2    0.51    0.07
  -9   0   2    0.53    0.07
  -8   0   2    0.91    0.10
  -8   0   2    0.93    0.10
  -7   0   2    1.09    0.10
  -7   0   2    1.05    0.09
  -6   0   2    4.21    0.18
  -6   0   2    4.08    0.18
  -6   0   2    4.26    0.29
  -5   0   2   58.17    2.20
  -5   0   2   59.92    2.20
  -5   0   2   56.08    3.03
  -4   0   2    0.46    0.05
  -4   0   2    0.54    0.05
   3   0  -2   15.66    0.82
   3   0  -2   15.12    0.67
  -3   0   2   14.58    0.82
  -3   0   2   16.51    0.59
  -3   0   2   15.79    0.59
   2   0  -2   78.57    4.02
   2   0  -2   76.97    3.22
   2   0  -2   77.11    3.40
  -2   0   2   72.79    3.39
  -2   0   2   74.49    4.02
  -2   0   2   83.96    2.94
  -2   0   2   80.01    2.93
   1   0  -2  171.06    5.85
   1   0  -2  177.34    6.06
   1   0  -2  156.34    5.84
   1   0  -2  160.88    8.30
   1   0  -2  170.05    6.06
   1   0  -2  165.04    6.67
   1   0  -2  153.72    7.01
  -1   0   2  161.76    6.67
  -1   0   2  150.35    7.01
  -1   0   2  136.99    6.06
   0   0  -2   45.45    1.48
   0   0  -2   37.70    1.43
   0   0   2   37.70    1.43
   0   0   2   41.04    1.43
   0   0   2   34.39    1.48
   0   0   2   37.64    1.48
  -1   0  -2   39.19    1.43
  -1   0  -2   40.60    1.43
  -1   0  -2   36.29    1.48
  -1   0  -2   36.60    1.48
   1   0   2   39.95    1.43
   1   0   2   39.06    1.48
   1   0   2   39.32    1.43
   1   0   2   40.85    1.43
  -2   0  -2   29.60    1.06
  -2   0  -2   27.90    1.06
  -2   0  -2   29.49    1.10
  -2   0  -2   28.00    1.10
   2   0   2   29.31    1.10
   2   0   2   28.64    1.10
   2   0   2   29.59    1.06
   2   0   2   29.22    1.06
  -3   0  -2   64.83    2.43
  -3   0  -2   63.46    2.43
   3   0   2   63.62    2.35
   3   0   2   64.38    2.43
   3   0   2   65.26    2.35
  -4   0  -2    0.26    0.03
  -4   0  -2    0.35    0.05
  -5   0  -2    7.38    0.31
  -5   0  -2    7.22    0.30
   5   0   2    7.86    0.29
  -6   0  -2   21.69    0.85
  -6   0  -2   21.95    0.85
   6   0   2   22.44    0.82
  -7   0  -2    5.93    0.26
  -7   0  -2    5.64    0.26
   7   0   2    5.80    0.25
  -8   0  -2   -0.03    0.06
  -8   0  -2    0.01    0.05
   8   0   2    0.00    0.05
  -9   0  -2    0.50    0.08
  -9   0  -2    0.46    0.07
 -10   0  -2    0.94    0.14
 -10   0  -2    1.14    0.13
 -11   0  -2    0.12    0.08
 -11   0  -2    0.21    0.07
 -11   1   2    0.10    0.06
 -11   1   2   -0.03    0.06
 -10   1   2    0.41    0.07
 -10   1   2    0.51    0.07
   9  -1  -2    2.56    0.23
  -9   1   2    2.38    0.14
  -9   1   2    2.31    0.15
   8  -1  -2   12.08    0.59
  -8   1   2   12.04    0.48
  -8   1   2   11.99    0.48
  -7   1   2    5.40    0.24
  -7   1   2    5.43    0.23
  -7   1   2    5.73    0.38
  -6   1   2    6.45    0.40
  -5   1   2    1.13    0.15
  -4   1   2    0.24    0.06
   3  -1  -2    2.36    0.14
   3  -1  -2    2.42    0.16
  -3   1   2    2.41    0.16
  -3   1   2    2.46    0.16
   2  -1  -2    7.73    0.41
   2  -1  -2    7.65    0.36
   2  -1  -2    7.65    0.34
  -2   1   2    7.38    0.41
  -2   1   2    7.63    0.36
   1  -1  -2   36.30    1.47
   1  -1  -2   36.49    1.55
   1  -1  -2   34.68    1.82
  -1   1   2   33.12    1.33
  -1   1   2   35.38    1.55
  -1   1   2   34.41    1.82
  -1   1   2   35.84    1.47
   0  -1  -2    0.05    0.01
   0  -1  -2    0.06    0.01
   0  -1  -2    0.05    0.01
   0  -1  -2    0.06    0.01
   0   1   2    0.05    0.01
   0   1   2    0.02    0.01
   0   1   2    0.03    0.01
   0   1   2    0.04    0.01
   0   1   2    0.09    0.01
  -1  -1  -2   38.65    1.60
  -1  -1  -2   42.85    1.60
  -1  -1  -2   43.54    1.55
  -1  -1  -2   39.69    1.54
   1   1   2   42.72    1.54
   1   1   2   44.67    1.60
   1   1   2   43.70    1.55
  -2  -1  -2    2.89    0.12
  -2  -1  -2    2.87    0.12
  -2  -1  -2    2.81    0.12
  -2  -1  -2    2.88    0.12
   2   1   2    2.79    0.12
   2   1   2    2.71    0.12
   2   1   2    2.90    0.12
   2   1   2    2.61    0.12
  -3  -1  -2    0.09    0.02
  -3  -1  -2    0.10    0.02
  -3  -1  -2    0.16    0.02
   3   1   2    0.12    0.02
   3   1   2    0.13    0.02
   3   1   2    0.18    0.02
   3   1   2    0.06    0.03
  -4  -1  -2   31.63    1.21
  -4  -1  -2   31.37    1.21
   4   1   2   31.74    1.16
  -5  -1  -2   14.21    0.56
  -5  -1  -2   13.63    0.55
   5   1   2   14.56    0.53
  -6  -1  -2    3.17    0.17
  -6  -1  -2    3.20    0.16
   6   1   2    3.62    0.16
  -7  -1  -2    0.19    0.05
  -7  -1  -2    0.20    0.06
   7   1   2    0.21    0.05
  -8  -1  -2    0.25    0.07
  -8  -1  -2    0.22    0.06
   8   1   2    0.14    0.06
  -9  -1  -2    3.99    0.22
  -9  -1  -2    3.97    0.22
   9   1   2    4.27    0.22
 -10  -1  -2    1.40    0.15
 -10  -1  -2    1.70    0.15
 -11  -1  -2    1.31    0.14
 -11  -1  -2    1.11    0.15
 -10   2   2    0.17    0.06
 -10   2   2    0.17    0.06
   9  -2  -2    0.23    0.11
  -9   2   2    0.22    0.05
  -9   2   2    0.16    0.05
   8  -2  -2    3.88    0.27
   7  -2  -2    7.04    0.38
  -6   2   2    4.89    0.33
  -5   2   2    0.72    0.14
   4  -2  -2   37.83    1.65
   4  -2  -2   40.20    2.03
  -4   2   2   40.71    1.75
  -4   2   2   37.17    2.03
   3  -2  -2    1.64    0.12
   3  -2  -2    1.62    0.12
  -3   2   2    1.54    0.13
  -3   2   2    1.81    0.14
   2  -2  -2  139.16    6.82
   2  -2  -2  128.71    5.53
  -2   2   2  126.37    6.82
  -2   2   2  132.77    5.78
  -1   2   2  876.80   38.21
   0  -2  -2  175.25    5.85
   0  -2  -2  161.73    5.63
   0  -2  -2  154.45    5.84
   0  -2  -2  149.60    5.84
   0  -2  -2  153.39    5.64
   0   2   2  163.53    5.85
   0   2   2  135.32    5.84
   0   2   2  149.39    6.77
   0   2   2  148.94    6.42
  -1  -2  -2    5.37    0.21
  -1  -2  -2    5.23    0.20
  -1  -2  -2    5.08    0.20
   1   2   2    5.48    0.20
   1   2   2    5.15    0.21
   1   2   2    5.29    0.21
   1   2   2    5.51    0.20
  -2  -2  -2    3.45    0.14
  -2  -2  -2    3.37    0.14
  -2  -2  -2    3.30    0.14
  -2  -2  -2    3.43    0.15
   2   2   2    3.55    0.14
   2   2   2    3.46    0.14
   2   2   2    3.48    0.15
  -3  -2  -2    6.52    0.25
  -3  -2  -2    6.10    0.26
  -3  -2  -2    6.31    0.25
  -3  -2  -2    6.54    0.26
   3   2   2    6.30    0.26
   3   2   2    6.17    0.26
   3   2   2    6.53    0.25
   3   2   2    6.48    0.36
  -4  -2  -2    2.34    0.10
  -4  -2  -2    2.24    0.12
  -4  -2  -2    2.51    0.12
  -4  -2  -2    2.27    0.10
   4   2   2    2.13    0.11
   4   2   2    2.37    0.11
  -5  -2  -2   12.94    0.53
  -5  -2  -2   13.51    0.54
   5   2   2   14.22    0.52
  -6  -2  -2   10.96    0.45
  -6  -2  -2   11.29    0.45
   6   2   2   11.34    0.43
  -7  -2  -2    0.03    0.05
  -7  -2  -2    0.11    0.05
   7   2   2    0.06    0.05
  -9  -2  -2    0.29    0.07
  -9  -2  -2    0.24    0.07
   9   2   2    0.35    0.07
 -10  -2  -2    0.34    0.08
 -10  -2  -2    0.47    0.08
 -11  -2  -2   -0.07    0.07
   9  -3  -2    0.02    0.10
   8  -3  -2    5.19    0.33
   7  -3  -2    1.08    0.17
   6  -3  -2    5.28    0.30
   5  -3  -2    1.41    0.14
  -5   3   2    1.59    0.18
   4  -3  -2    0.19    0.05
   4  -3  -2    0.24    0.06
  -4   3   2    0.26    0.07
  -4   3   2    0.17    0.05
   3  -3  -2   47.88    2.05
   3  -3  -2   50.75    2.53
  -3   3   2   50.74    2.17
  -3   3   2   45.74    2.53
   2  -3  -2    0.17    0.05
  -2   3   2    0.17    0.05
   1  -3  -2  623.59   27.06
  -1   3   2  688.52   28.51
  -1   3   2  646.78   27.06
   0  -3  -2  650.74   28.02
   0   3   2  693.18   29.53
   0   3   2  687.90   25.55
  -1  -3  -2   68.15    2.41
  -1  -3  -2   66.24    2.50
  -1  -3  -2   58.55    2.50
  -1  -3  -2   65.59    2.41
   1   3   2   69.55    2.42
   1   3   2   70.16    2.50
   1   3   2   67.56    2.41
   1   3   2   63.03    2.50
  -2  -3  -2   87.71    3.23
  -2  -3  -2   73.99    3.35
  -2  -3  -2   90.33    3.35
  -2  -3  -2   94.08    3.23
   2   3   2   94.14    3.35
   2   3   2   88.21    4.58
   2   3   2   92.11    3.23
   2   3   2   88.36    3.23
  -3  -3  -2   96.54    3.35
  -3  -3  -2   85.31    3.47
  -3  -3  -2   91.46    3.35
  -3  -3  -2   85.48    3.48
   3   3   2   94.24    3.35
   3   3   2   93.95    3.48
   3   3   2   96.00    4.76
  -4  -3  -2   38.85    1.57
  -4  -3  -2   42.47    1.51
  -4  -3  -2   40.23    1.51
  -4  -3  -2   41.51    1.57
   4   3   2   42.85    1.51
   4   3   2   40.80    1.57
  -5  -3  -2    5.36    0.24
  -5  -3  -2    5.43    0.24
  -5  -3  -2    5.32    0.22
  -5  -3  -2    5.49    0.22
   5   3   2    5.64    0.23
  -6  -3  -2    3.34    0.17
  -6  -3  -2    3.23    0.17
   6   3   2    3.39    0.16
  -7  -3  -2   -0.09    0.04
  -8  -3  -2   -0.12    0.07
  -8  -3  -2   -0.03    0.06
   8   3   2   -0.03    0.06
  -9  -3  -2    2.00    0.17
  -9  -3  -2    2.24    0.17
   9   3   2    2.16    0.16
 -10  -3  -2    0.24    0.08
 -10  -3  -2    0.28    0.07
  10   3   2    0.31    0.08
 -11  -3  -2    1.01    0.15
   8  -4  -2    2.98    0.26
   7  -4  -2    2.91    0.23
   6  -4  -2    3.67    0.25
  -6   4   2    3.63    0.27
   5  -4  -2    0.25    0.07
  -5   4   2    0.24    0.09
   4  -4  -2   -0.04    0.05
  -4   4   2   -0.01    0.06
   3  -4  -2   53.68    2.34
  -3   4   2   57.64    2.47
   2  -4  -2  266.84   11.57
  -2   4   2  286.82   12.13
   1  -4  -2   15.14    0.67
  -1   4   2   15.85    0.60
  -1   4   2   15.19    0.60
  -1   4   2   16.29    0.72
   0  -4  -2    6.84    0.24
   0  -4  -2    6.42    0.25
   0  -4  -2    6.03    0.29
   0  -4  -2    6.74    0.25
   0   4   2    6.72    0.26
   0   4   2    5.91    0.32
   0   4   2    6.61    0.29
   0   4   2    6.31    0.26
  -1  -4  -2   36.17    1.56
  -1  -4  -2   40.50    1.51
  -1  -4  -2   41.09    1.56
   1   4   2   40.21    1.56
   1   4   2   42.09    1.50
   1   4   2   44.50    1.50
   1   4   2   40.94    1.71
   1   4   2   39.44    2.13
   1   4   2   44.37    1.56
  -2  -4  -2   35.80    1.36
  -2  -4  -2   37.67    1.41
   2   4   2   38.28    1.36
   2   4   2   35.02    1.92
   2   4   2   37.50    1.40
   2   4   2   35.66    1.41
   2   4   2   38.10    1.35
  -3  -4  -2    8.86    0.38
  -3  -4  -2    9.46    0.37
  -3  -4  -2    9.46    0.38
   3   4   2    9.92    0.36
   3   4   2    9.94    0.38
  -4  -4  -2   48.20    1.78
  -4  -4  -2   50.08    1.85
  -4  -4  -2   49.26    1.85
   4   4   2   46.70    1.85
   4   4   2   48.60    1.78
   4   4   2   48.58    1.85
  -5  -4  -2    0.02    0.04
  -5  -4  -2    0.04    0.03
  -5  -4  -2    0.00    0.04
  -5  -4  -2    0.00    0.03
   5   4   2    0.04    0.03
   5   4   2   -0.02    0.04
  -6  -4  -2    0.46    0.06
  -6  -4  -2    0.56    0.07
  -6  -4  -2    0.45    0.06
  -6  -4  -2    0.58    0.06
   6   4   2    0.69    0.08
  -7  -4  -2   -0.02    0.05
  -7  -4  -2   -0.03    0.05
   7   4   2   -0.05    0.05
  -8  -4  -2   12.72    0.52
  -8  -4  -2   12.64    0.53
   8   4   2   12.29    0.50
  -9  -4  -2    1.61    0.16
  -9  -4  -2    1.35    0.16
   9   4   2    1.43    0.15
 -10  -4  -2    0.60    0.09
  10   4   2    0.55    0.09
 -11  -4  -2    0.09    0.08
  11   4   2    0.03    0.07
   8  -5  -2    0.54    0.12
   7  -5  -2    0.50    0.11
   6  -5  -2    1.00    0.16
  -6   5   2    0.72    0.13
   5  -5  -2   14.70    0.70
  -5   5   2   15.78    0.76
   4  -5  -2    1.42    0.15
  -4   5   2    1.78    0.19
   3  -5  -2    6.54    0.34
  -3   5   2    7.13    0.37
   2  -5  -2   40.84    1.82
  -2   5   2   45.46    1.93
   1  -5  -2   10.81    0.49
  -1   5   2   10.77    0.53
  -1   5   2   10.88    0.43
  -1   5   2   11.30    0.42
   0  -5  -2    9.84    0.37
   0  -5  -2    9.15    0.42
   0   5   2    9.92    0.43
   0   5   2    9.61    0.46
   0   5   2    9.96    0.38
   0   5   2    9.42    0.38
  -1  -5  -2   31.46    1.13
  -1  -5  -2   31.07    1.17
   1   5   2   30.25    1.17
   1   5   2   31.38    1.13
   1   5   2   28.51    1.12
   1   5   2   31.78    1.17
   1   5   2   29.22    1.60
   1   5   2   31.83    1.29
  -2  -5  -2    9.56    0.38
  -2  -5  -2   10.12    0.39
  -2  -5  -2    9.71    0.39
   2   5   2   11.13    0.38
   2   5   2    9.21    0.53
   2   5   2    9.69    0.39
   2   5   2    8.92    0.39
   2   5   2   10.37    0.38
  -3  -5  -2   33.19    1.24
  -3  -5  -2   31.46    1.20
   3   5   2   32.66    1.19
   3   5   2   32.82    1.24
   3   5   2   31.45    1.24
  -4  -5  -2    0.86    0.08
  -4  -5  -2    0.87    0.07
  -4  -5  -2    0.89    0.08
   4   5   2    0.67    0.08
   4   5   2    0.84    0.08
  -5  -5  -2    7.56    0.33
  -5  -5  -2    8.23    0.33
  -5  -5  -2    7.65    0.31
   5   5   2    7.69    0.32
   5   5   2    7.31    0.31
  -6  -5  -2    2.76    0.16
  -6  -5  -2    3.08    0.16
  -6  -5  -2    2.96    0.14
   6   5   2    3.09    0.15
  -7  -5  -2    0.12    0.03
  -7  -5  -2    0.15    0.05
  -7  -5  -2    0.12    0.05
  -7  -5  -2    0.08    0.03
   7   5   2    0.12    0.05
  -8  -5  -2   -0.12    0.06
  -8  -5  -2    0.05    0.06
   8   5   2   -0.11    0.06
 -10  -5  -2    0.08    0.07
  10   5   2    0.11    0.07
 -11  -5  -2    0.27    0.09
  11   5   2    0.24    0.08
 -12  -5  -2   -0.13    0.08
   7  -6  -2    1.65    0.21
  -7   6   2    1.84    0.24
   6  -6  -2   11.53    0.59
  -6   6   2   12.21    0.64
   5  -6  -2    0.04    0.08
  -5   6   2    0.00    0.09
   4  -6  -2    0.01    0.07
  -4   6   2    0.03    0.08
   3  -6  -2    0.56    0.09
  -3   6   2    0.55    0.10
   2  -6  -2    0.17    0.06
  -2   6   2    0.11    0.07
  -1   6   2    0.56    0.07
  -1   6   2    0.54    0.06
  -1   6   2    0.53    0.09
   0  -6  -2   19.34    0.86
   0  -6  -2   20.40    0.75
   0   6   2   20.45    0.78
   0   6   2   20.63    0.92
   0   6   2   19.94    0.78
  -1  -6  -2    5.31    0.23
  -1  -6  -2    5.76    0.23
   1   6   2    6.09    0.26
   1   6   2    5.08    0.22
   1   6   2    5.55    0.24
   1   6   2    5.78    0.31
   1   6   2    5.78    0.22
   1   6   2    5.60    0.24
   1   6   2    5.71    0.22
  -2  -6  -2   24.13    0.91
  -2  -6  -2   20.97    0.90
  -2  -6  -2   23.62    0.88
   2   6   2   23.61    0.87
   2   6   2   23.65    0.91
   2   6   2   22.05    0.91
   2   6   2   25.29    0.88
   2   6   2   23.61    1.23
   2   6   2   24.16    0.99
  -3  -6  -2   19.25    0.74
  -3  -6  -2   19.74    0.76
   3   6   2   19.91    0.73
   3   6   2   18.43    0.76
   3   6   2   20.30    0.76
  -4  -6  -2   45.47    1.74
  -4  -6  -2   49.26    1.80
  -4  -6  -2   45.73    1.81
   4   6   2   48.26    1.74
   4   6   2   47.29    1.81
  -5  -6  -2   11.94    0.47
  -5  -6  -2   11.67    0.45
  -5  -6  -2   11.92    0.48
   5   6   2   11.29    0.45
   5   6   2   11.49    0.47
  -6  -6  -2    0.00    0.04
  -6  -6  -2   -0.04    0.04
  -6  -6  -2    0.01    0.03
   6   6   2   -0.01    0.04
   6   6   2   -0.04    0.04
  -7  -6  -2    0.00    0.05
  -7  -6  -2   -0.03    0.05
  -7  -6  -2   -0.02    0.03
   7   6   2   -0.02    0.05
  -8  -6  -2    0.00    0.07
  -8  -6  -2    0.02    0.06
  -8  -6  -2    0.04    0.04
   8   6   2   -0.13    0.06
  -9  -6  -2    0.24    0.08
   9   6   2    0.10    0.08
 -10  -6  -2   -0.07    0.07
  10   6   2    0.00    0.07
 -11  -6  -2    0.56    0.10
  11   6   2    0.62    0.10
  12   6   2   -0.08    0.08
   7  -7  -2    0.09    0.10
  -7   7   2    0.19    0.12
   6  -7  -2    0.48    0.12
  -6   7   2    0.57    0.14
   5  -7  -2    0.32    0.10
  -5   7   2    0.27    0.12
   4  -7  -2    1.13    0.16
  -4   7   2    1.17    0.19
   3  -7  -2    0.09    0.07
  -3   7   2    0.09    0.08
   2  -7  -2    1.61    0.14
  -2   7   2    1.29    0.09
  -2   7   2    1.41    0.09
  -2   7   2    1.94    0.18
   1  -7  -2    0.24    0.06
  -1   7   2    0.14    0.07
   0  -7  -2   45.03    1.94
   0  -7  -2   46.45    1.70
   0   7   2   48.37    2.06
   0   7   2   45.68    1.76
   0   7   2   45.89    1.76
  -1  -7  -2   37.43    1.35
   1   7   2   35.38    1.40
   1   7   2   35.87    1.34
   1   7   2   37.16    1.40
  -2  -7  -2   51.86    2.24
  -2  -7  -2   59.32    2.17
   2   7   2   60.05    2.25
   2   7   2   63.56    2.46
   2   7   2   58.34    3.07
   2   7   2   62.43    2.17
   2   7   2   57.59    2.17
   2   7   2   60.04    2.25
  -3  -7  -2   53.88    1.97
  -3  -7  -2   47.46    2.03
  -3  -7  -2   56.44    2.04
   3   7   2   52.08    2.04
   3   7   2   56.96    1.96
   3   7   2   53.08    2.04
  -4  -7  -2    0.47    0.06
  -4  -7  -2    0.35    0.05
   4   7   2    0.45    0.06
   4   7   2    0.38    0.05
   4   7   2    0.68    0.08
  -5  -7  -2    0.48    0.06
  -5  -7  -2    0.69    0.09
  -5  -7  -2    0.55    0.06
   5   7   2    0.61    0.07
   5   7   2    0.55    0.06
  -6  -7  -2   -0.06    0.04
  -6  -7  -2    0.01    0.05
  -6  -7  -2   -0.02    0.04
   6   7   2   -0.09    0.04
   6   7   2   -0.04    0.04
  -7  -7  -2    0.83    0.11
  -7  -7  -2    0.92    0.12
  -7  -7  -2    0.98    0.10
   7   7   2    0.97    0.11
  -8  -7  -2   -0.11    0.04
  -8  -7  -2   -0.13    0.06
  -9  -7  -2   -0.15    0.06
 -10  -7  -2    0.62    0.10
  10   7   2    0.57    0.09
  11   7   2   -0.06    0.08
  -7   8   2    0.08    0.12
   6  -8  -2    0.20    0.10
  -6   8   2    0.13    0.12
   5  -8  -2    0.72    0.12
  -5   8   2    0.66    0.14
   4  -8  -2    4.44    0.29
  -4   8   2    4.95    0.34
   3  -8  -2    2.16    0.18
  -3   8   2    2.52    0.23
  -3   8   2    2.25    0.12
   2  -8  -2    4.41    0.26
  -2   8   2    4.90    0.30
  -2   8   2    4.58    0.20
  -2   8   2    4.74    0.21
   1  -8  -2    6.14    0.25
   1  -8  -2    5.97    0.31
  -1   8   2    6.92    0.36
  -1   8   2    5.62    0.26
  -1   8   2    5.95    0.26
   0  -8  -2    1.74    0.13
   0  -8  -2    1.85    0.11
   0   8   2    1.98    0.19
   0   8   2    1.86    0.12
   0   8   2    1.68    0.11
  -1  -8  -2    2.12    0.12
   1   8   2    2.01    0.18
   1   8   2    2.07    0.12
   1   8   2    1.96    0.13
  -2  -8  -2    5.02    0.23
   2   8   2    5.25    0.31
   2   8   2    4.98    0.24
   2   8   2    5.23    0.22
   2   8   2    4.96    0.24
   2   8   2    5.36    0.25
   2   8   2    4.95    0.21
  -3  -8  -2    6.17    0.28
  -3  -8  -2    6.37    0.28
   3   8   2    7.61    0.31
   3   8   2    6.93    0.29
   3   8   2    6.43    0.27
   3   8   2    6.63    0.30
  -4  -8  -2    6.95    0.34
  -4  -8  -2    8.40    0.34
   4   8   2    8.42    0.33
   4   8   2    8.63    0.35
   4   8   2    8.05    0.35
  -5  -8  -2    2.17    0.13
  -5  -8  -2    2.08    0.13
  -5  -8  -2    2.15    0.14
   5   8   2    2.05    0.15
   5   8   2    2.01    0.13
  -6  -8  -2    3.65    0.18
  -6  -8  -2    3.27    0.19
  -6  -8  -2    4.07    0.20
   6   8   2    3.48    0.19
   6   8   2    3.86    0.20
  -7  -8  -2    1.25    0.12
  -7  -8  -2    1.45    0.11
   7   8   2    1.24    0.12
  -8  -8  -2    0.12    0.07
  -8  -8  -2    0.14    0.06
   8   8   2    0.14    0.07
  -9  -8  -2   -0.11    0.04
  10   8   2    3.28    0.22
  11   8   2   -0.19    0.08
  -7   9   2    0.69    0.17
   6  -9  -2    0.04    0.10
  -6   9   2    0.08    0.12
   5  -9  -2    0.49    0.12
  -5   9   2    0.50    0.14
   4  -9  -2    1.49    0.18
  -4   9   2    1.38    0.23
   3  -9  -2    0.33    0.09
  -3   9   2    0.31    0.12
  -3   9   2    0.36    0.05
  -3   9   2    0.29    0.05
   2  -9  -2    0.02    0.07
  -2   9   2    0.13    0.10
  -2   9   2    0.13    0.04
  -2   9   2    0.14    0.04
   1  -9  -2    1.43    0.14
   1  -9  -2    1.69    0.11
  -1   9   2    1.56    0.11
  -1   9   2    1.65    0.11
  -1   9   2    1.66    0.20
   0  -9  -2    0.20    0.04
   0  -9  -2    0.18    0.06
   0   9   2    0.20    0.05
   0   9   2    0.20    0.09
   0   9   2    0.21    0.05
  -1  -9  -2   11.14    0.44
   1   9   2   10.34    0.45
   1   9   2   11.32    0.45
   1   9   2   11.44    0.56
  -2  -9  -2    1.72    0.12
   2   9   2    1.64    0.11
   2   9   2    1.61    0.13
   2   9   2    1.58    0.10
   2   9   2    1.79    0.16
   2   9   2    1.65    0.13
  -3  -9  -2    0.73    0.10
   3   9   2    0.77    0.09
   3   9   2    0.84    0.11
   3   9   2    0.82    0.11
  -4  -9  -2    2.04    0.13
  -4  -9  -2    1.97    0.14
   4   9   2    1.95    0.15
   4   9   2    1.93    0.13
   4   9   2    2.09    0.14
  -5  -9  -2    6.05    0.27
   5   9   2    6.10    0.28
   5   9   2    5.96    0.27
   5   9   2    6.00    0.29
  -6  -9  -2    0.90    0.11
  -6  -9  -2    1.16    0.11
   6   9   2    1.12    0.12
  -7  -9  -2    0.07    0.05
   7   9   2   -0.03    0.06
  -8  -9  -2    1.01    0.12
   8   9   2    0.95    0.13
  -9  -9  -2   -0.06    0.05
   9   9   2   -0.14    0.07
 -10  -9  -2    0.14    0.05
  10   9   2   -0.05    0.08
  -7  10   2    0.71    0.18
  -6  10   2    0.32    0.14
   5 -10  -2    1.52    0.19
  -5  10   2    1.73    0.25
   4 -10  -2    0.07    0.09
  -4  10   2    0.06    0.05
  -4  10   2   -0.05    0.05
  -4  10   2    0.13    0.12
   3 -10  -2   -0.09    0.08
  -3  10   2    0.02    0.11
  -3  10   2    0.12    0.05
  -3  10   2    0.11    0.05
   2 -10  -2    3.15    0.15
   2 -10  -2    2.81    0.22
  -2  10   2    3.18    0.16
  -2  10   2    3.14    0.27
  -2  10   2    2.77    0.16
   1 -10  -2    0.25    0.05
   1 -10  -2    0.11    0.07
  -1  10   2    0.18    0.05
  -1  10   2    0.18    0.10
  -1  10   2    0.18    0.05
   0 -10  -2    1.07    0.12
   0 -10  -2    0.89    0.10
   0  10   2    1.36    0.19
   0  10   2    0.95    0.11
   0  10   2    0.91    0.11
  -1 -10  -2    0.00    0.04
   1  10   2    0.02    0.09
   1  10   2   -0.03    0.05
   1  10   2    0.00    0.05
  -2 -10  -2    0.04    0.05
   2  10   2    0.07    0.04
   2  10   2    0.06    0.05
   2  10   2    0.04    0.05
  -3 -10  -2    5.47    0.25
   3  10   2    5.29    0.26
   3  10   2    5.59    0.26
   3  10   2    5.29    0.23
  -4 -10  -2    8.56    0.37
   4  10   2    8.63    0.39
   4  10   2    8.98    0.38
   4  10   2    8.94    0.36
  -5 -10  -2    7.27    0.32
   5  10   2    7.05    0.31
   5  10   2    7.56    0.34
  -6 -10  -2    0.36    0.07
   6  10   2    0.42    0.07
  -7 -10  -2    2.40    0.16
   7  10   2    2.35    0.17
  -8 -10  -2    0.06    0.06
   8  10   2   -0.05    0.07
  -9 -10  -2    0.04    0.06
   9  10   2   -0.08    0.08
 -10 -10  -2   -0.09    0.05
  11  10   2   -0.04    0.09
  -6  11   2    0.33    0.16
   5 -11  -2   -0.05    0.09
  -5  11   2   -0.16    0.11
   4 -11  -2    0.35    0.11
  -4  11   2    0.43    0.15
  -4  11   2    0.34    0.06
  -4  11   2    0.25    0.06
   3 -11  -2    0.74    0.12
  -3  11   2    0.94    0.11
  -3  11   2    0.76    0.11
  -3  11   2    1.05    0.17
   2 -11  -2   -0.11    0.08
  -2  11   2    0.03    0.05
  -2  11   2    0.11    0.05
  -2  11   2    0.04    0.12
   1 -11  -2   -0.12    0.07
   1 -11  -2   -0.04    0.04
  -1  11   2    0.00    0.05
  -1  11   2   -0.03    0.05
  -1  11   2    0.05    0.11
   0 -11  -2    4.36    0.25
   0 -11  -2    4.54    0.22
   0  11   2    5.02    0.33
   0  11   2    4.53    0.23
   0  11   2    4.25    0.23
  -1 -11  -2    0.00    0.05
   1  11   2   -0.05    0.06
   1  11   2   -0.08    0.06
   1  11   2    0.07    0.10
  -2 -11  -2    6.40    0.28
   2  11   2    6.37    0.29
   2  11   2    6.08    0.30
  -3 -11  -2    3.33    0.19
   3  11   2    3.53    0.20
   3  11   2    3.32    0.17
   3  11   2    3.06    0.20
  -4 -11  -2    0.50    0.08
   4  11   2    0.51    0.09
  -5 -11  -2   10.08    0.42
   5  11   2    9.62    0.41
  -6 -11  -2    1.68    0.15
   6  11   2    1.92    0.15
  -7 -11  -2    0.05    0.06
   7  11   2    0.04    0.07
  -8 -11  -2    2.68    0.17
   8  11   2    2.27    0.18
  -9 -11  -2    0.07    0.06
   9  11   2    0.03    0.08
 -10 -11  -2    1.16    0.13
  10  11   2    0.90    0.12
  11  11   2    0.00    0.10
  -5  12   2    0.10    0.05
  -5  12   2    0.06    0.06
  -5  12   2    0.01    0.14
   4 -12  -2   -0.11    0.09
  -4  12   2   -0.08    0.13
  -4  12   2    0.01    0.05
  -4  12   2   -0.03    0.06
   3 -12  -2    0.48    0.12
  -3  12   2    0.60    0.16
  -3  12   2    0.48    0.07
  -3  12   2    0.53    0.08
   2 -12  -2   -0.07    0.08
  -2  12   2    0.02    0.06
  -2  12   2   -0.02    0.13
  -2  12   2    0.03    0.06
   1 -12  -2    0.12    0.09
  -1  12   2    0.24    0.13
  -1  12   2    0.30    0.07
  -1  12   2    0.27    0.07
   0 -12  -2    0.15    0.06
   0  12   2    0.12    0.12
   0  12   2    0.15    0.06
   0  12   2    0.13    0.06
  -1 -12  -2    0.34    0.07
   1  12   2    0.29    0.07
   1  12   2    0.35    0.07
   1  12   2    0.51    0.14
  -2 -12  -2    0.93    0.12
   2  12   2    0.61    0.09
   2  12   2    0.81    0.12
   2  12   2    0.84    0.14
  -3 -12  -2    3.64    0.21
   3  12   2    3.76    0.18
   3  12   2    3.78    0.22
  -4 -12  -2    1.08    0.13
   4  12   2    1.05    0.14
   4  12   2    1.46    0.13
  -5 -12  -2    6.91    0.32
   5  12   2    7.11    0.31
  -6 -12  -2    3.73    0.21
   6  12   2    3.69    0.21
  -7 -12  -2    0.88    0.13
   7  12   2    0.65    0.10
  -8 -12  -2   -0.04    0.07
   8  12   2   -0.04    0.08
  -9 -12  -2   -0.02    0.06
   9  12   2   -0.12    0.08
 -10 -12  -2    0.53    0.08
  10  12   2    0.43    0.11
   4 -13  -2   -0.08    0.10
  -4  13   2    0.08    0.06
  -4  13   2    0.06    0.15
  -4  13   2    0.02    0.07
   3 -13  -2   -0.07    0.10
  -3  13   2    0.01    0.07
  -3  13   2    0.04    0.14
  -3  13   2    0.08    0.06
   2 -13  -2   -0.02    0.09
  -2  13   2    0.20    0.07
  -2  13   2    0.14    0.08
  -2  13   2    0.18    0.15
   1 -13  -2   -0.16    0.08
  -1  13   2   -0.01    0.13
  -1  13   2   -0.01    0.07
  -1  13   2    0.01    0.06
   0 -13  -2    0.20    0.06
   0  13   2    0.12    0.07
   0  13   2    0.10    0.07
   0  13   2    0.21    0.14
  -1 -13  -2    0.01    0.06
   1  13   2   -0.07    0.06
   1  13   2    0.02    0.12
  -2 -13  -2    0.37    0.08
   2  13   2    0.40    0.08
   2  13   2    0.58    0.14
  -3 -13  -2    0.24    0.07
   3  13   2    0.24    0.08
  -4 -13  -2    7.13    0.33
   4  13   2    7.21    0.31
  -5 -13  -2    0.44    0.08
   5  13   2    0.48    0.08
  -6 -13  -2    0.34    0.08
   6  13   2    0.42    0.08
  -7 -13  -2    0.01    0.07
   7  13   2   -0.02    0.07
  -8 -13  -2    0.03    0.07
   8  13   2   -0.05    0.08
  -9 -13  -2    0.42    0.09
   9  13   2    0.35    0.10
 -10 -13  -2    0.22    0.07
  10  13   2    0.18    0.10
  -3  14   2    0.52    0.08
  -3  14   2    0.66    0.18
  -3  14   2    0.38    0.09
  -2  14   2    0.64    0.18
  -2  14   2    0.53    0.09
  -2  14   2    0.49    0.08
  -1  14   2    0.06    0.15
  -1  14   2   -0.01    0.07
   0  14   2   -0.15    0.13
   0  14   2    0.00    0.07
  -1 -14  -2    0.11    0.07
   1  14   2    0.18    0.14
   1  14   2    0.07    0.07
  -2 -14  -2    0.26    0.08
   2  14   2    0.52    0.15
   2  14   2    0.28    0.08
  -3 -14  -2    5.61    0.28
  -4 -14  -2    2.67    0.19
   4  14   2    2.78    0.17
  -5 -14  -2   -0.01    0.08
   5  14   2   -0.01    0.07
  -6 -14  -2    0.64    0.10
   6  14   2    0.68    0.09
  -7 -14  -2    1.39    0.15
   7  14   2    1.54    0.16
  -8 -14  -2   -0.03    0.07
   8  14   2    0.08    0.08
  -9 -14  -2    0.04    0.07
   9  14   2    0.03    0.09
  -1  15   2    0.10    0.16
  -1  15   2    0.14    0.08
   0  15   2   -0.02    0.08
   0  15   2   -0.02    0.15
  -1 -15  -2   -0.05    0.07
   1  15   2   -0.02    0.15
   1  15   2    0.04    0.08
  -2 -15  -2    0.19    0.08
   2  15   2    0.27    0.15
   2  15   2    0.31    0.09
  -3 -15  -2    5.14    0.28
   3  15   2    5.13    0.39
  -4 -15  -2    0.20    0.09
   4  15   2    0.08    0.15
  -5 -15  -2   -0.01    0.08
   5  15   2    0.13    0.07
  -6 -15  -2    0.04    0.08
   6  15   2    0.09    0.07
  -7 -15  -2    0.14    0.08
   7  15   2    0.08    0.08
  -8 -15  -2    0.09    0.08
   8  15   2    0.11    0.09
   1  16   2   -0.01    0.16
  -2 -16  -2    0.22    0.09
   2  16   2    0.27    0.17
  -3 -16  -2    0.12    0.09
   3  16   2    0.08    0.15
  -4 -16  -2   -0.07    0.08
   4  16   2   -0.13    0.14
  -5 -16  -2    0.05    0.09
  -6 -16  -2    0.23    0.09
   6  16   2    0.41    0.08
   4  16  -3   -0.07    0.14
  -4 -16   3    0.00    0.07
   3  16  -3    0.25    0.16
  -3 -16   3    0.34    0.09
   7  15  -3    0.48    0.10
  -7 -15   3    0.38    0.14
   6  15  -3    2.16    0.19
  -6 -15   3    2.16    0.19
  -6 -15   3    2.39    0.28
   5  15  -3    0.06    0.07
  -5 -15   3    0.04    0.07
   4  15  -3   -0.09    0.13
   4  15  -3    0.08    0.07
  -4 -15   3    0.02    0.07
   3  15  -3   -0.25    0.13
  -3 -15   3   -0.01    0.07
   2  15  -3   -0.09    0.14
  -2 -15   3    0.00    0.07
   1  15  -3   -0.11    0.14
  -1 -15   3    0.01    0.08
   0  15  -3    3.29    0.34
   0 -15   3    2.50    0.20
   8  14  -3    0.07    0.09
  -8 -14   3    0.02    0.12
  -8 -14   3   -0.01    0.07
   7  14  -3    0.05    0.08
  -7 -14   3    0.11    0.07
  -7 -14   3    0.15    0.12
   6  14  -3    1.12    0.16
  -6 -14   3    1.30    0.16
  -6 -14   3    1.58    0.24
   5  14  -3    0.21    0.08
  -5 -14   3    0.34    0.11
  -5 -14   3    0.21    0.07
   4  14  -3    0.22    0.07
  -4 -14   3    0.43    0.10
  -4 -14   3    0.18    0.07
   3  14  -3   -0.11    0.12
  -3 -14   3    0.01    0.07
   2  14  -3   -0.08    0.13
  -2 -14   3    0.13    0.08
   1  14  -3    3.61    0.32
   1  14  -3    3.33    0.23
  -1 -14   3    3.14    0.21
   0  14  -3    0.33    0.09
   0  14  -3    0.32    0.15
   0 -14   3    0.20    0.08
  -1  14  -3    2.18    0.29
  -1  14  -3    2.18    0.19
  -2  14  -3    0.02    0.13
  -2  14  -3   -0.05    0.08
   9  13  -3    0.22    0.10
  -9 -13   3    0.21    0.14
  -9 -13   3    0.19    0.08
   8  13  -3    0.21    0.09
  -8 -13   3    0.07    0.12
  -8 -13   3    0.10    0.07
   7  13  -3    2.58    0.19
  -7 -13   3    2.87    0.29
  -7 -13   3    2.59    0.19
   6  13  -3    0.09    0.08
  -6 -13   3    0.08    0.07
  -6 -13   3    0.19    0.11
   5  13  -3    0.54    0.09
  -5 -13   3    0.51    0.12
  -5 -13   3    0.42    0.08
   4  13  -3    0.33    0.08
  -4 -13   3    0.38    0.08
  -4 -13   3    0.52    0.11
   3  13  -3    1.90    0.24
   3  13  -3    1.68    0.14
  -3 -13   3    1.97    0.22
  -3 -13   3    1.80    0.16
   2  13  -3    0.08    0.07
   2  13  -3   -0.09    0.11
  -2 -13   3    0.05    0.07
   1  13  -3    2.17    0.18
   1  13  -3    2.19    0.26
  -1 -13   3    2.09    0.16
   0  13  -3    0.82    0.16
   0  13  -3    0.74    0.10
   0 -13   3    0.65    0.09
  -1  13  -3    0.04    0.13
  -1  13  -3    0.09    0.08
   1 -13   3    0.05    0.07
  -2  13  -3   -0.03    0.07
  -2  13  -3   -0.15    0.12
  -3  13  -3    0.06    0.13
  -3  13  -3   -0.03    0.07
  10  12  -3    0.31    0.10
 -10 -12   3    0.27    0.15
 -10 -12   3    0.12    0.07
   9  12  -3   -0.11    0.08
  -9 -12   3   -0.07    0.06
  -9 -12   3    0.03    0.12
   8  12  -3    0.06    0.08
  -8 -12   3    0.00    0.12
  -8 -12   3    0.05    0.06
   7  12  -3    1.75    0.16
  -7 -12   3    1.57    0.15
  -7 -12   3    1.78    0.24
   6  12  -3    0.09    0.07
  -6 -12   3    0.23    0.07
  -6 -12   3    0.22    0.10
   5  12  -3    0.26    0.08
  -5 -12   3    0.28    0.10
  -5 -12   3    0.22    0.07
   4  12  -3    3.65    0.22
  -4 -12   3    4.63    0.32
  -4 -12   3    4.17    0.23
   3  12  -3    0.09    0.07
   3  12  -3    0.09    0.06
  -3 -12   3   -0.04    0.09
  -3 -12   3    0.09    0.07
   2  12  -3    3.31    0.28
   2  12  -3    3.34    0.21
   2  12  -3    3.36    0.17
  -2 -12   3    3.22    0.19
  -2 -12   3    3.16    0.26
   1  12  -3    0.38    0.13
   1  12  -3    0.55    0.08
  -1 -12   3    0.80    0.12
  -1 -12   3    0.45    0.08
   0  12  -3    1.17    0.14
   0  12  -3    0.70    0.15
   0 -12   3    1.03    0.13
  -1  12  -3    0.33    0.08
  -1  12  -3    0.31    0.13
  -1  12  -3    0.30    0.09
   1 -12   3    0.31    0.07
  -2  12  -3    1.11    0.16
  -2  12  -3    1.31    0.15
  -2  12  -3    1.66    0.24
  -3  12  -3    0.26    0.08
  -3  12  -3    0.27    0.08
  -3  12  -3    0.37    0.14
   3 -12   3    0.28    0.11
  -4  12  -3    0.22    0.07
  -4  12  -3    0.30    0.08
  -4  12  -3    0.27    0.13
   4 -12   3    0.21    0.11
  10  11  -3    1.62    0.18
 -10 -11   3    1.60    0.29
 -10 -11   3    1.76    0.15
   9  11  -3   -0.01    0.08
  -9 -11   3   -0.02    0.12
  -9 -11   3    0.02    0.06
   8  11  -3    0.33    0.09
  -8 -11   3    0.17    0.12
  -8 -11   3    0.29    0.07
   7  11  -3    0.97    0.14
  -7 -11   3    1.13    0.13
  -7 -11   3    1.25    0.22
   6  11  -3   -0.02    0.07
  -6 -11   3   -0.01    0.06
  -6 -11   3    0.06    0.09
   5  11  -3    1.12    0.15
  -5 -11   3    1.64    0.14
  -4 -11   3    0.02    0.08
   3  11  -3    0.32    0.07
   3  11  -3    0.23    0.07
  -3 -11   3    0.23    0.07
  -3 -11   3    0.11    0.09
   2  11  -3    0.49    0.08
   2  11  -3    0.64    0.12
   2  11  -3    0.54    0.06
  -2 -11   3    0.38    0.09
  -2 -11   3    0.49    0.07
   1  11  -3    1.59    0.20
   1  11  -3    1.76    0.14
   1  11  -3    1.42    0.14
  -1 -11   3    1.70    0.17
  -1 -11   3    1.26    0.12
  -1 -11   3    1.69    0.13
   0  11  -3    0.06    0.07
   0  11  -3    0.01    0.10
   0  11  -3    0.06    0.06
   0 -11   3    0.08    0.05
   0 -11   3    0.03    0.06
  -1  11  -3   10.39    0.46
  -1  11  -3   11.15    0.57
  -1  11  -3   10.48    0.45
   1 -11   3   10.14    0.43
   1 -11   3   10.57    0.50
  -2  11  -3    0.40    0.12
  -2  11  -3    0.24    0.07
  -2  11  -3    0.17    0.08
   2 -11   3    0.27    0.06
  -3  11  -3    1.68    0.16
  -3  11  -3    1.78    0.15
  -3  11  -3    2.17    0.25
  -4  11  -3    1.44    0.14
  -4  11  -3    1.55    0.15
  -4  11  -3    1.65    0.24
  -5  11  -3    0.12    0.12
  -5  11  -3    0.21    0.07
  -5  11  -3    0.12    0.07
   5 -11   3    0.15    0.11
  11  10  -3    2.34    0.21
 -11 -10   3    2.25    0.33
  10  10  -3    0.83    0.11
 -10 -10   3    1.15    0.12
 -10 -10   3    0.67    0.16
   9  10  -3    0.20    0.09
  -9 -10   3    0.16    0.06
  -9 -10   3    0.15    0.13
   8  10  -3   -0.06    0.07
  -8 -10   3   -0.02    0.05
  -8 -10   3   -0.05    0.10
   7  10  -3    0.06    0.07
  -7 -10   3    0.09    0.10
  -7 -10   3    0.03    0.06
   6  10  -3    0.43    0.08
  -6 -10   3    0.37    0.07
  -6 -10   3    0.45    0.11
  -5 -10   3    0.13    0.09
  -5 -10   3   -0.11    0.06
   4  10  -3    0.25    0.07
   4  10  -3    0.03    0.07
  -4 -10   3    0.21    0.06
   3  10  -3    5.12    0.27
   3  10  -3    5.05    0.25
   3  10  -3    5.65    0.26
  -3 -10   3    5.68    0.35
  -3 -10   3    5.40    0.25
   2  10  -3    2.67    0.16
   2  10  -3    3.10    0.18
   2  10  -3    2.84    0.18
  -2 -10   3    3.34    0.23
  -2 -10   3    3.06    0.17
   1  10  -3    0.34    0.06
   1  10  -3    0.37    0.10
   1  10  -3    0.30    0.07
  -1 -10   3    0.33    0.06
  -1 -10   3    0.41    0.06
  -1 -10   3    0.35    0.07
   0  10  -3    1.80    0.14
   0  10  -3    1.54    0.15
   0  10  -3    1.94    0.20
   0 -10   3    2.08    0.17
   0 -10   3    1.78    0.13
  -1  10  -3    0.23    0.10
  -1  10  -3    0.07    0.06
  -1  10  -3    0.09    0.06
   1 -10   3    0.10    0.05
  -2  10  -3    4.25    0.23
  -2  10  -3    4.90    0.31
  -2  10  -3    4.48    0.22
   2 -10   3    4.30    0.21
  -3  10  -3    0.04    0.06
  -3  10  -3    0.04    0.10
  -3  10  -3    0.01    0.06
  -4  10  -3    2.52    0.25
  -4  10  -3    1.98    0.15
  -4  10  -3    1.81    0.15
  -5  10  -3    0.51    0.08
  -5  10  -3    0.74    0.15
  -5  10  -3    0.52    0.08
  -6  10  -3    0.43    0.14
  -6  10  -3    0.29    0.08
  11   9  -3    0.12    0.09
 -11  -9   3    0.21    0.15
  10   9  -3    0.09    0.08
 -10  -9   3    0.00    0.13
   9   9  -3    1.34    0.16
  -9  -9   3    1.58    0.26
  -9  -9   3    1.65    0.13
   8   9  -3    1.35    0.16
  -8  -9   3    1.50    0.13
  -8  -9   3    1.55    0.23
   7   9  -3    0.91    0.13
  -7  -9   3    1.10    0.12
  -7  -9   3    1.40    0.21
   6   9  -3   -0.15    0.07
  -6  -9   3   -0.04    0.07
  -6  -9   3    0.00    0.06
   5   9  -3    0.61    0.08
  -5  -9   3    0.61    0.08
  -5  -9   3    0.63    0.07
   4   9  -3    0.56    0.07
   4   9  -3    0.60    0.08
   4   9  -3    0.58    0.07
  -4  -9   3    0.55    0.07
  -4  -9   3    0.79    0.15
  -4  -9   3    0.65    0.09
   3   9  -3    1.05    0.12
   3   9  -3    0.85    0.12
   3   9  -3    0.85    0.12
  -3  -9   3    1.29    0.17
  -3  -9   3    1.22    0.11
  -3  -9   3    1.16    0.11
   2   9  -3    4.18    0.21
   2   9  -3    4.95    0.23
   2   9  -3    4.38    0.23
  -2  -9   3    4.89    0.30
  -2  -9   3    4.69    0.22
   1   9  -3    0.04    0.05
   1   9  -3    0.00    0.05
   1   9  -3    0.03    0.04
   1   9  -3    0.00    0.07
  -1  -9   3    0.00    0.04
  -1  -9   3   -0.10    0.06
   0   9  -3   -0.02    0.06
   0   9  -3    0.18    0.08
   0   9  -3    0.09    0.05
   0  -9   3    0.08    0.05
  -1   9  -3    0.36    0.09
  -1   9  -3    0.37    0.07
  -1   9  -3    0.32    0.06
   1  -9   3    0.33    0.05
  -2   9  -3    0.80    0.13
  -2   9  -3    1.01    0.11
  -2   9  -3    0.94    0.12
   2  -9   3    1.05    0.10
  -3   9  -3    0.03    0.05
  -3   9  -3   -0.07    0.06
  -3   9  -3    0.05    0.09
   3  -9   3    0.00    0.04
  -4   9  -3    0.44    0.07
  -4   9  -3    0.41    0.06
  -4   9  -3    0.50    0.12
  -5   9  -3    0.05    0.06
  -5   9  -3    0.08    0.06
  -5   9  -3    0.05    0.10
  -6   9  -3   -0.10    0.10
  -6   9  -3    0.03    0.06
  -6   9  -3   -0.04    0.06
  -7   9  -3    0.51    0.08
  -7   9  -3    0.40    0.07
  11   8  -3    0.23    0.09
 -11  -8   3    0.30    0.15
  10   8  -3    0.12    0.08
 -10  -8   3    0.03    0.13
   9   8  -3    1.10    0.15
  -9  -8   3    0.78    0.15
   8   8  -3    0.41    0.08
   8   8  -3    0.43    0.08
  -8  -8   3    0.36    0.06
  -8  -8   3    0.45    0.12
  -8  -8   3    0.42    0.08
   7   8  -3   -0.05    0.07
  -7  -8   3    0.16    0.10
  -7  -8   3    0.00    0.05
  -7  -8   3    0.02    0.06
   6   8  -3    4.05    0.23
  -6  -8   3    4.68    0.24
  -6  -8   3    5.32    0.34
  -6  -8   3    4.46    0.22
  -6  -8   3    4.28    0.25
   5   8  -3   15.13    0.63
  -5  -8   3   16.01    0.65
  -5  -8   3   16.26    0.63
  -5  -8   3   16.72    0.89
  -5  -8   3   16.83    0.66
   4   8  -3   -0.11    0.05
   4   8  -3   -0.08    0.05
  -4  -8   3    0.01    0.02
  -4  -8   3   -0.06    0.05
  -4  -8   3    0.04    0.06
  -4  -8   3   -0.05    0.04
   3   8  -3    0.32    0.06
   3   8  -3    0.42    0.07
   3   8  -3    0.34    0.06
  -3  -8   3    0.51    0.08
  -3  -8   3    0.42    0.06
  -3  -8   3    0.35    0.06
   2   8  -3    0.02    0.04
   2   8  -3    0.09    0.05
   2   8  -3    0.00    0.05
  -2  -8   3    0.07    0.04
  -2  -8   3    0.02    0.06
  -2  -8   3    0.10    0.04
   1   8  -3   30.69    1.20
   1   8  -3   29.27    1.15
   1   8  -3   32.57    1.15
   1   8  -3   31.79    1.40
   1   8  -3   30.65    1.20
  -1  -8   3   30.33    1.16
  -1  -8   3   32.02    1.63
   0   8  -3    4.72    0.26
   0   8  -3    3.74    0.21
   0   8  -3    3.95    0.20
   0  -8   3    5.04    0.27
   0  -8   3    4.09    0.20
  -1   8  -3    0.05    0.07
  -1   8  -3    0.01    0.04
  -1   8  -3   -0.01    0.05
   1  -8   3   -0.02    0.05
   1  -8   3    0.00    0.04
  -2   8  -3    1.05    0.11
  -2   8  -3    0.81    0.12
  -2   8  -3    1.29    0.10
   2  -8   3    1.14    0.10
  -3   8  -3    5.44    0.25
  -3   8  -3    5.47    0.26
  -3   8  -3    5.49    0.34
   3  -8   3    5.50    0.23
  -4   8  -3    1.31    0.12
  -4   8  -3    1.61    0.19
  -4   8  -3    1.36    0.11
  -5   8  -3    0.78    0.10
  -5   8  -3    0.86    0.14
  -5   8  -3    0.79    0.11
  -6   8  -3   -0.08    0.05
  -6   8  -3    0.02    0.06
  -7   8  -3    0.03    0.06
  -7   8  -3   -0.03    0.06
  -8   8  -3   -0.06    0.06
  -8   8  -3    0.02    0.06
  11   7  -3   -0.05    0.08
 -11  -7   3    0.15    0.13
  10   7  -3    0.22    0.08
 -10  -7   3    0.21    0.13
 -10  -7   3    0.25    0.08
   9   7  -3    0.35    0.08
   9   7  -3    0.24    0.09
  -9  -7   3    0.30    0.07
  -9  -7   3    0.05    0.12
   8   7  -3    1.31    0.15
   8   7  -3    1.28    0.14
  -8  -7   3    1.39    0.15
  -8  -7   3    1.26    0.23
  -8  -7   3    1.50    0.11
   7   7  -3    1.87    0.17
   7   7  -3    1.89    0.16
  -7  -7   3    2.00    0.14
  -7  -7   3    1.87    0.17
  -7  -7   3    2.07    0.16
   6   7  -3   17.92    0.74
   6   7  -3   16.87    0.67
  -6  -7   3   18.25    0.70
  -6  -7   3   16.77    0.66
  -6  -7   3   17.05    0.70
  -6  -7   3   17.18    0.96
   5   7  -3    0.76    0.10
   5   7  -3    0.49    0.07
  -5  -7   3    0.98    0.16
  -5  -7   3    0.69    0.10
  -5  -7   3    0.58    0.07
  -5  -7   3    0.66    0.08
   4   7  -3    7.60    0.31
   4   7  -3    7.74    0.32
  -4  -7   3    7.26    0.43
  -4  -7   3    7.03    0.31
  -4  -7   3    7.34    0.32
  -4  -7   3    7.11    0.30
   3   7  -3    9.92    0.42
   3   7  -3   10.14    0.42
   3   7  -3    9.02    0.40
  -3  -7   3    9.79    0.40
  -3  -7   3   10.80    0.56
  -3  -7   3   10.38    0.42
   2   7  -3    4.73    0.23
   2   7  -3    5.58    0.24
   2   7  -3    5.31    0.24
  -2  -7   3    6.30    0.33
  -2  -7   3    5.60    0.24
  -2  -7   3    5.00    0.24
   1   7  -3    7.54    0.33
   1   7  -3    8.62    0.35
   1   7  -3    8.77    0.33
   1   7  -3    8.25    0.35
  -1  -7   3    8.93    0.47
  -1  -7   3    8.42    0.34
  -1  -7   3    7.95    0.35
   0   7  -3    0.75    0.09
   0   7  -3    0.84    0.12
   0   7  -3    0.66    0.09
   0  -7   3    0.98    0.12
   0  -7   3    0.70    0.08
  -1   7  -3    1.13    0.13
  -1   7  -3    1.00    0.10
  -1   7  -3    1.13    0.09
   1  -7   3    0.97    0.09
   1  -7   3    1.01    0.12
  -2   7  -3    1.10    0.15
  -2   7  -3    1.01    0.11
  -2   7  -3    1.08    0.09
   2  -7   3    1.06    0.09
   2  -7   3    1.26    0.14
  -3   7  -3   28.01    1.25
  -3   7  -3   27.00    1.06
  -3   7  -3   26.86    1.05
   3  -7   3   27.28    1.01
  -4   7  -3    6.83    0.29
  -4   7  -3    6.46    0.30
  -4   7  -3    7.23    0.40
   4  -7   3    7.03    0.28
  -5   7  -3    0.10    0.05
  -5   7  -3    0.15    0.10
  -5   7  -3    0.14    0.05
  -6   7  -3    0.59    0.07
  -6   7  -3    0.64    0.10
  -7   7  -3    0.27    0.06
  -7   7  -3    0.28    0.07
  -8   7  -3    0.18    0.07
  -8   7  -3    0.18    0.06
  11   6  -3    2.04    0.19
 -11  -6   3    2.45    0.31
 -11  -6   3    2.08    0.18
  10   6  -3    0.10    0.08
  10   6  -3    0.09    0.09
 -10  -6   3    0.10    0.07
 -10  -6   3    0.09    0.13
   9   6  -3   -0.07    0.07
   9   6  -3   -0.02    0.08
  -9  -6   3    0.03    0.06
   8   6  -3    1.26    0.15
   8   6  -3    1.54    0.14
  -8  -6   3    1.41    0.15
  -8  -6   3    1.43    0.25
  -8  -6   3    1.56    0.14
   7   6  -3   24.73    0.95
   7   6  -3   24.64    1.08
  -7  -6   3   25.38    0.94
  -7  -6   3   25.34    1.00
  -7  -6   3   24.91    1.37
  -7  -6   3   25.93    0.99
   6   6  -3    2.26    0.15
   6   6  -3    2.55    0.16
  -6  -6   3    2.51    0.16
  -6  -6   3    2.56    0.15
  -6  -6   3    2.85    0.24
  -6  -6   3    2.60    0.14
   5   6  -3    4.61    0.22
   5   6  -3    4.42    0.21
   5   6  -3    4.63    0.22
  -5  -6   3    4.79    0.22
  -5  -6   3    4.76    0.22
  -5  -6   3    4.48    0.20
  -5  -6   3    4.32    0.31
   4   6  -3   14.88    0.55
   4   6  -3   13.63    0.53
  -4  -6   3   13.30    0.52
  -4  -6   3   13.26    0.55
  -4  -6   3   13.64    0.54
  -4  -6   3   13.13    0.75
   3   6  -3    1.64    0.11
   3   6  -3    1.66    0.11
   3   6  -3    1.50    0.11
  -3  -6   3    1.36    0.10
  -3  -6   3    1.65    0.11
  -3  -6   3    1.69    0.11
   2   6  -3    2.37    0.13
   2   6  -3    2.65    0.13
   2   6  -3    2.11    0.12
  -2  -6   3    2.33    0.12
  -2  -6   3    2.33    0.13
  -2  -6   3    2.59    0.18
   1   6  -3    3.45    0.17
   1   6  -3    3.44    0.17
   1   6  -3    3.01    0.16
  -1  -6   3    3.56    0.16
  -1  -6   3    3.96    0.23
  -1  -6   3    3.73    0.17
   0   6  -3    3.89    0.21
   0   6  -3    3.43    0.16
   0   6  -3    3.86    0.16
   0   6  -3    3.87    0.18
   0   6  -3    3.84    0.18
   0  -6   3    3.89    0.17
   0  -6   3    3.82    0.24
  -1   6  -3    5.87    0.25
  -1   6  -3    5.59    0.25
  -1   6  -3    6.35    0.31
   1  -6   3    5.94    0.34
   1  -6   3    5.92    0.24
  -2   6  -3    2.64    0.15
  -2   6  -3    3.00    0.19
  -2   6  -3    2.94    0.15
   2  -6   3    2.83    0.13
  -3   6  -3    1.16    0.16
  -3   6  -3    0.99    0.10
  -3   6  -3    1.06    0.09
   3  -6   3    1.06    0.08
  -4   6  -3   11.90    0.49
  -4   6  -3   13.12    0.62
  -4   6  -3   12.15    0.50
  -5   6  -3    4.55    0.22
  -5   6  -3    4.55    0.22
  -5   6  -3    5.18    0.31
  -6   6  -3    1.34    0.12
  -6   6  -3    1.40    0.11
  -7   6  -3    1.42    0.13
  -7   6  -3    1.65    0.12
  -8   6  -3    0.49    0.08
  -8   6  -3    0.55    0.07
  -9   6  -3    0.06    0.07
  -9   6  -3    0.05    0.06
  11   5  -3    0.05    0.10
 -11  -5   3    0.07    0.13
 -11  -5   3    0.02    0.07
  10   5  -3    0.09    0.08
  10   5  -3    0.17    0.10
 -10  -5   3    0.15    0.13
 -10  -5   3    0.13    0.07
   9   5  -3    4.57    0.28
   9   5  -3    4.72    0.23
  -9  -5   3    4.97    0.25
  -9  -5   3    4.64    0.24
  -9  -5   3    3.89    0.38
   8   5  -3   12.97    0.52
   8   5  -3   12.51    0.61
  -8  -5   3   13.68    0.54
  -8  -5   3   12.72    0.77
  -8  -5   3   13.62    0.55
   7   5  -3    0.30    0.06
   7   5  -3    0.30    0.07
  -7  -5   3    0.31    0.06
   6   5  -3    0.07    0.05
   6   5  -3    0.16    0.06
  -6  -5   3    0.20    0.08
  -6  -5   3    0.17    0.03
  -6  -5   3    0.15    0.04
  -6  -5   3    0.17    0.05
  -6  -5   3    0.15    0.05
   5   5  -3    0.09    0.04
   5   5  -3    0.15    0.04
   5   5  -3    0.12    0.04
  -5  -5   3    0.00    0.06
  -5  -5   3    0.11    0.04
  -5  -5   3    0.11    0.04
  -5  -5   3    0.12    0.03
   4   5  -3    6.36    0.27
   4   5  -3    6.58    0.28
  -4  -5   3    6.25    0.38
  -4  -5   3    6.33    0.28
  -4  -5   3    6.96    0.28
  -4  -5   3    6.51    0.26
   3   5  -3   13.92    0.55
   3   5  -3   14.89    0.53
  -3  -5   3   13.41    0.53
  -3  -5   3   13.99    0.55
  -3  -5   3   13.86    0.76
  -3  -5   3   13.57    0.55
   2   5  -3   -0.06    0.03
   2   5  -3   -0.06    0.03
   2   5  -3   -0.07    0.03
  -2  -5   3    0.11    0.04
  -2  -5   3    0.01    0.03
  -2  -5   3   -0.05    0.03
   1   5  -3    2.12    0.11
   1   5  -3    2.07    0.11
   1   5  -3    1.69    0.10
  -1  -5   3    2.33    0.15
  -1  -5   3    2.02    0.10
  -1  -5   3    1.97    0.11
  -1  -5   3    2.06    0.11
   0   5  -3   -0.05    0.02
   0   5  -3   -0.02    0.03
   0   5  -3   -0.01    0.03
   0   5  -3    0.00    0.03
   0   5  -3    0.02    0.02
   0  -5   3   -0.04    0.04
   0  -5   3   -0.03    0.02
   0  -5   3   -0.02    0.03
  -1   5  -3   38.29    1.57
  -1   5  -3   42.00    1.57
  -1   5  -3   42.37    1.82
   1  -5   3   41.79    1.51
   1  -5   3   41.38    2.14
  -2   5  -3    0.04    0.04
  -2   5  -3   -0.03    0.03
  -3   5  -3    1.14    0.09
  -3   5  -3    0.98    0.10
   3  -5   3    1.19    0.08
  -4   5  -3    1.02    0.15
  -4   5  -3    1.02    0.10
  -4   5  -3    1.30    0.09
  -5   5  -3    5.72    0.25
  -5   5  -3    5.78    0.26
  -5   5  -3    5.90    0.26
  -6   5  -3    0.23    0.05
  -6   5  -3    0.39    0.06
  -7   5  -3    0.04    0.05
  -7   5  -3    0.10    0.05
  -8   5  -3    0.42    0.07
  -8   5  -3    0.32    0.07
  -9   5  -3    0.34    0.07
  -9   5  -3    0.38    0.08
  11   4  -3    0.04    0.10
 -11  -4   3    0.05    0.07
 -11  -4   3    0.18    0.13
  10   4  -3    0.19    0.10
  10   4  -3    0.05    0.07
 -10  -4   3    0.14    0.07
 -10  -4   3    0.16    0.12
 -10  -4   3    0.16    0.07
   9   4  -3    0.19    0.06
   9   4  -3    0.15    0.09
  -9  -4   3    0.10    0.12
  -9  -4   3    0.16    0.07
  -9  -4   3    0.21    0.07
   8   4  -3    5.48    0.25
   8   4  -3    5.13    0.31
  -8  -4   3    5.66    0.27
  -8  -4   3    5.68    0.26
  -8  -4   3    5.45    0.41
   7   4  -3   -0.04    0.05
   7   4  -3   -0.11    0.06
  -7  -4   3   -0.02    0.05
  -7  -4   3    0.02    0.08
  -7  -4   3    0.06    0.05
   6   4  -3   11.11    0.45
   6   4  -3   11.54    0.52
  -6  -4   3   11.70    0.47
  -6  -4   3   11.97    0.47
  -6  -4   3   11.53    0.66
   5   4  -3    5.16    0.25
   5   4  -3    5.08    0.22
  -5  -4   3    5.22    0.23
  -5  -4   3    5.21    0.21
  -5  -4   3    5.42    0.23
  -5  -4   3    5.33    0.21
  -5  -4   3    4.81    0.33
   4   4  -3    5.25    0.24
   4   4  -3    5.41    0.23
   4   4  -3    5.19    0.22
  -4  -4   3    5.22    0.23
  -4  -4   3    5.46    0.23
  -4  -4   3    5.23    0.21
  -4  -4   3    5.41    0.21
  -4  -4   3    4.64    0.32
   3   4  -3   13.57    0.51
   3   4  -3   13.53    0.49
   3   4  -3   11.32    0.50
  -3  -4   3   12.96    0.50
  -3  -4   3   12.92    0.70
  -3  -4   3   12.72    0.49
  -3  -4   3   12.74    0.51
   2   4  -3    9.73    0.37
   2   4  -3    9.63    0.38
  -2  -4   3    9.84    0.53
  -2  -4   3    9.74    0.38
  -2  -4   3    9.49    0.38
  -2  -4   3    9.30    0.37
   1   4  -3    0.07    0.03
   1   4  -3    0.16    0.03
   1   4  -3    0.20    0.04
   1   4  -3    0.12    0.03
   1   4  -3    0.09    0.03
  -1  -4   3    0.12    0.03
   0   4  -3    1.54    0.08
   0   4  -3    1.37    0.09
   0   4  -3    1.44    0.09
   0   4  -3    1.30    0.08
   0   4  -3    1.60    0.08
   0  -4   3    1.54    0.08
   0  -4   3    1.52    0.08
   0  -4   3    1.46    0.11
   0  -4   3    1.55    0.08
  -1   4  -3   69.51    3.14
  -1   4  -3   74.72    2.72
  -1   4  -3   67.97    2.72
   1  -4   3   75.19    2.63
  -2   4  -3   14.67    0.57
  -2   4  -3   14.36    0.67
  -2   4  -3   14.48    0.57
   2  -4   3   14.55    0.54
  -3   4  -3    2.28    0.12
  -3   4  -3    2.35    0.13
  -3   4  -3    2.63    0.17
   3  -4   3    2.42    0.11
  -4   4  -3   16.53    0.66
  -4   4  -3   17.03    0.67
  -4   4  -3   17.42    0.79
  -5   4  -3    2.11    0.13
  -5   4  -3    2.02    0.13
  -6   4  -3   11.73    0.48
  -6   4  -3   11.64    0.47
  -7   4  -3    1.75    0.13
  -7   4  -3    1.74    0.13
  -8   4  -3    1.81    0.14
  -8   4  -3    2.01    0.14
  -9   4  -3    0.27    0.06
  -9   4  -3    0.28    0.08
 -10   4  -3    1.19    0.15
 -10   4  -3    1.26    0.13
  11   3  -3    0.31    0.12
 -11  -3   3    0.29    0.08
  10   3  -3   -0.01    0.10
 -10  -3   3    0.00    0.12
 -10  -3   3    0.01    0.06
 -10  -3   3    0.06    0.06
   9   3  -3   12.45    0.49
   9   3  -3   12.20    0.60
  -9  -3   3   12.05    0.74
  -9  -3   3   12.65    0.52
  -9  -3   3   12.02    0.51
   8   3  -3   -0.05    0.08
   8   3  -3   -0.02    0.05
  -8  -3   3    0.03    0.06
  -8  -3   3    0.03    0.05
   7   3  -3    4.05    0.25
   7   3  -3    4.34    0.20
  -7  -3   3    4.43    0.21
  -7  -3   3    4.38    0.21
  -7  -3   3    4.28    0.32
   6   3  -3    1.72    0.14
   6   3  -3    1.71    0.11
  -6  -3   3    1.75    0.11
  -6  -3   3    1.88    0.19
  -6  -3   3    1.69    0.12
   5   3  -3    3.25    0.18
   5   3  -3    3.24    0.15
  -5  -3   3    2.79    0.23
  -5  -3   3    3.31    0.15
  -5  -3   3    3.16    0.15
   4   3  -3    0.10    0.03
   4   3  -3    0.15    0.04
   4   3  -3    0.22    0.03
  -4  -3   3    0.10    0.03
  -4  -3   3    0.13    0.03
  -4  -3   3    0.09    0.02
  -4  -3   3    0.05    0.05
  -4  -3   3    0.11    0.03
   3   3  -3    9.45    0.36
   3   3  -3    9.21    0.40
   3   3  -3    9.26    0.37
   3   3  -3    9.90    0.37
  -3  -3   3    9.63    0.37
  -3  -3   3    8.97    0.51
  -3  -3   3    8.65    0.37
  -3  -3   3    9.25    0.36
  -3  -3   3    9.42    0.35
   2   3  -3   10.02    0.53
   2   3  -3    9.81    0.37
   2   3  -3   10.21    0.39
  -2  -3   3    9.83    0.42
  -2  -3   3    9.65    0.53
  -2  -3   3    9.44    0.37
  -2  -3   3    9.70    0.39
  -2  -3   3   10.10    0.37
  -2  -3   3    9.35    0.39
   1   3  -3   70.02    2.54
   1   3  -3   67.63    3.47
   1   3  -3   64.58    2.54
   1   3  -3   69.39    2.45
   1   3  -3   66.12    2.44
  -1  -3   3   66.32    3.47
  -1  -3   3   64.96    2.54
  -1  -3   3   66.47    2.45
   0   3  -3    0.59    0.05
   0   3  -3    0.52    0.05
   0   3  -3    0.53    0.05
   0   3  -3    0.61    0.05
   0   3  -3    0.58    0.05
   0  -3   3    0.63    0.05
   0  -3   3    0.49    0.05
   0  -3   3    0.67    0.07
   0  -3   3    0.61    0.05
  -1   3  -3   78.85    2.84
  -1   3  -3   73.45    3.40
  -1   3  -3   78.88    2.95
  -1   3  -3   77.49    2.85
  -1   3  -3   80.93    2.85
  -1   3  -3   80.90    2.95
   1  -3   3   76.35    2.95
   1  -3   3   79.59    2.85
   1  -3   3   76.58    2.95
   1  -3   3   77.18    3.40
  -2   3  -3    3.63    0.17
  -2   3  -3    3.90    0.20
  -2   3  -3    3.75    0.17
   2  -3   3    3.96    0.16
   2  -3   3    3.81    0.20
  -3   3  -3   38.53    1.47
  -3   3  -3   38.41    1.71
  -3   3  -3   38.76    1.47
   3  -3   3   38.97    1.42
  -4   3  -3   14.07    0.56
  -4   3  -3   14.47    0.56
  -5   3  -3    2.92    0.15
  -5   3  -3    2.69    0.15
  -6   3  -3    3.20    0.17
  -6   3  -3    2.98    0.16
  -7   3  -3    2.18    0.14
  -7   3  -3    2.02    0.14
  -8   3  -3    0.92    0.12
  -8   3  -3    1.01    0.12
  -9   3  -3    4.63    0.24
  -9   3  -3    4.75    0.25
 -10   3  -3    0.72    0.10
 -10   3  -3    1.01    0.13
 -11  -2   3   -0.01    0.06
 -11  -2   3   -0.06    0.06
  10   2  -3    0.93    0.14
 -10  -2   3    0.87    0.16
 -10  -2   3    1.16    0.13
 -10  -2   3    1.08    0.12
   9   2  -3    5.10    0.32
  -9  -2   3    5.29    0.40
  -9  -2   3    4.82    0.24
  -9  -2   3    5.02    0.25
   8   2  -3    6.44    0.35
   8   2  -3    6.51    0.27
  -8  -2   3    6.27    0.28
  -8  -2   3    6.37    0.28
  -8  -2   3    5.28    0.42
   7   2  -3    6.87    0.27
   7   2  -3    6.40    0.34
  -7  -2   3    6.05    0.42
  -7  -2   3    6.75    0.29
  -7  -2   3    6.63    0.28
   6   2  -3    1.33    0.13
   6   2  -3    1.59    0.09
  -6  -2   3    1.51    0.10
  -6  -2   3    1.31    0.18
  -6  -2   3    1.61    0.10
   5   2  -3    0.06    0.05
   5   2  -3   -0.06    0.03
  -5  -2   3   -0.04    0.05
  -5  -2   3    0.01    0.03
  -5  -2   3   -0.01    0.03
   4   2  -3    5.25    0.25
   4   2  -3    5.31    0.21
  -4  -2   3    5.40    0.22
  -4  -2   3    5.09    0.22
  -4  -2   3    4.96    0.31
   3   2  -3   12.02    0.46
   3   2  -3   12.18    0.44
   3   2  -3   11.22    0.51
  -3  -2   3   11.74    0.46
  -3  -2   3   12.40    0.44
  -3  -2   3   12.14    0.46
  -3  -2   3   12.09    0.44
  -3  -2   3   11.10    0.64
   2   2  -3    1.64    0.08
   2   2  -3    1.56    0.07
   2   2  -3    1.46    0.08
   2   2  -3    1.66    0.11
  -2  -2   3    1.53    0.08
  -2  -2   3    1.58    0.08
  -2  -2   3    1.56    0.11
  -2  -2   3    1.56    0.09
  -2  -2   3    1.53    0.07
  -2  -2   3    1.46    0.08
   1   2  -3    5.23    0.21
   1   2  -3    5.14    0.20
   1   2  -3    5.26    0.20
   1   2  -3    5.10    0.28
  -1  -2   3    5.09    0.20
  -1  -2   3    4.89    0.21
  -1  -2   3    5.17    0.21
  -1  -2   3    5.17    0.20
  -1  -2   3    4.93    0.28
   0   2  -3    3.00    0.12
   0   2  -3    2.64    0.12
   0   2  -3    2.79    0.12
   0   2  -3    2.74    0.12
   0  -2   3    2.97    0.12
   0  -2   3    2.69    0.12
   0  -2   3    2.77    0.12
  -1   2  -3   28.65    1.09
  -1   2  -3   26.15    1.25
  -1   2  -3   27.80    1.09
  -1   2  -3   29.29    1.05
  -1   2  -3   29.39    1.05
   1  -2   3   28.63    1.09
   1  -2   3   26.04    1.25
   1  -2   3   29.19    1.05
   1  -2   3   30.08    1.05
   1  -2   3   29.74    1.09
  -2   2  -3    7.06    0.28
  -2   2  -3    7.25    0.29
  -2   2  -3    6.95    0.29
   2  -2   3    7.20    0.28
   2  -2   3    7.00    0.33
   2  -2   3    7.23    0.27
  -3   2  -3    2.00    0.11
  -3   2  -3    1.87    0.10
   3  -2   3    2.13    0.09
  -4   2  -3    0.16    0.03
  -4   2  -3    0.22    0.04
   4  -2   3    0.22    0.03
  -5   2  -3    7.39    0.31
  -5   2  -3    7.41    0.31
  -6   2  -3    1.87    0.13
  -6   2  -3    1.91    0.13
   6  -2   3    1.92    0.12
  -7   2  -3    5.88    0.26
  -7   2  -3    5.75    0.27
   7  -2   3    5.99    0.25
  -8   2  -3    0.01    0.06
  -8   2  -3    0.05    0.05
  -9   2  -3    0.29    0.07
  -9   2  -3    0.23    0.08
 -10   2  -3    0.16    0.07
 -10   2  -3    0.06    0.08
 -11  -1   3    0.25    0.07
 -11  -1   3    0.26    0.07
  10   1  -3   -0.05    0.10
 -10  -1   3    0.01    0.06
 -10  -1   3   -0.03    0.06
   9   1  -3    2.15    0.21
  -9  -1   3    1.62    0.14
  -9  -1   3    2.46    0.27
  -9  -1   3    1.74    0.14
   8   1  -3    0.66    0.11
   8   1  -3    0.75    0.10
  -8  -1   3    0.51    0.12
  -8  -1   3    0.55    0.07
  -8  -1   3    0.68    0.10
   7   1  -3    0.10    0.08
  -7  -1   3   -0.05    0.05
  -7  -1   3   -0.05    0.05
  -7  -1   3    0.02    0.08
   6   1  -3    0.08    0.06
   6   1  -3    0.03    0.03
  -6  -1   3    0.08    0.04
  -6  -1   3    0.04    0.03
  -6  -1   3    0.01    0.07
   5   1  -3   11.84    0.43
   5   1  -3   11.32    0.52
  -5  -1   3   11.40    0.45
  -5  -1   3   11.38    0.64
  -5  -1   3   11.63    0.45
   4   1  -3   -0.05    0.04
   4   1  -3   -0.05    0.02
  -4  -1   3   -0.03    0.02
  -4  -1   3   -0.09    0.04
  -4  -1   3   -0.05    0.02
   3   1  -3    1.01    0.05
   3   1  -3    0.88    0.06
   3   1  -3    0.89    0.08
  -3  -1   3    0.93    0.06
  -3  -1   3    0.90    0.06
   2   1  -3    7.44    0.29
   2   1  -3    7.92    0.29
   2   1  -3    7.00    0.35
   2   1  -3    7.44    0.41
   2   1  -3    7.65    0.30
   2   1  -3    7.47    0.33
   2   1  -3    7.74    0.30
  -2  -1   3    7.50    0.34
  -2  -1   3    7.37    0.41
  -2  -1   3    7.52    0.30
  -2  -1   3    7.62    0.29
  -2  -1   3    8.28    0.30
  -2  -1   3    7.57    0.28
   1   1  -3    1.39    0.06
   1   1  -3    1.24    0.07
   1   1  -3    1.43    0.06
   1   1  -3    1.41    0.09
   1   1  -3    1.27    0.06
  -1  -1   3    1.34    0.06
  -1  -1   3    1.32    0.09
  -1  -1   3    1.42    0.07
  -1  -1   3    1.30    0.06
  -1  -1   3    1.31    0.06
   0   1  -3    1.57    0.07
   0   1  -3    1.63    0.07
   0   1  -3    1.65    0.07
   0   1  -3    1.65    0.07
   0  -1   3    1.69    0.07
   0  -1   3    1.56    0.07
   0  -1   3    1.62    0.07
  -1   1  -3   76.71    2.76
  -1   1  -3   71.45    2.66
  -1   1  -3   73.16    2.66
  -1   1  -3   74.15    2.76
  -1   1  -3   74.01    2.66
   1  -1   3   67.85    2.76
   1  -1   3   65.33    3.18
   1  -1   3   75.52    2.66
   1  -1   3   75.35    2.76
   1  -1   3   75.73    2.66
  -2   1  -3   18.99    0.74
  -2   1  -3   18.90    0.71
  -2   1  -3   19.88    0.74
  -2   1  -3   18.95    0.71
   2  -1   3   19.12    0.74
   2  -1   3   19.88    0.71
   2  -1   3   19.57    0.71
   2  -1   3   19.48    0.74
   2  -1   3   18.32    0.85
  -3   1  -3   65.05    2.61
  -3   1  -3   69.54    2.61
   3  -1   3   72.06    2.52
  -4   1  -3    1.58    0.09
  -4   1  -3    1.61    0.09
   4  -1   3    1.64    0.08
  -5   1  -3    3.98    0.18
  -5   1  -3    4.07    0.18
   5  -1   3    4.14    0.17
  -6   1  -3   19.50    0.76
  -6   1  -3   19.24    0.76
   6  -1   3   19.84    0.73
  -7   1  -3    1.40    0.14
  -7   1  -3    1.30    0.12
   7  -1   3    1.43    0.12
  -8   1  -3    0.06    0.06
  -8   1  -3    0.00    0.07
   8  -1   3    0.07    0.06
  -9   1  -3    1.01    0.14
  -9   1  -3    1.04    0.13
 -10   1  -3    0.31    0.08
 -10   1  -3    0.46    0.08
 -11   1  -3   -0.03    0.06
 -11   1  -3   -0.13    0.07
 -11   0   3   -0.11    0.06
 -11   0   3   -0.04    0.06
  10   0  -3   -0.03    0.10
 -10   0   3   -0.03    0.05
 -10   0   3   -0.03    0.05
   9   0  -3    3.25    0.26
  -9   0   3    3.82    0.31
  -9   0   3    2.93    0.17
  -9   0   3    2.79    0.17
   8   0  -3    2.51    0.22
  -8   0   3    2.33    0.14
  -8   0   3    2.42    0.14
  -8   0   3    3.03    0.27
   7   0  -3    3.44    0.22
  -7   0   3    3.08    0.16
  -7   0   3    3.03    0.16
  -7   0   3    3.32    0.27
   6   0  -3    3.12    0.20
  -6   0   3    2.88    0.14
  -6   0   3    2.97    0.14
  -6   0   3    2.58    0.23
   5   0  -3    3.78    0.22
  -5   0   3    3.81    0.26
  -5   0   3    3.36    0.16
  -5   0   3    3.70    0.16
   4   0  -3    2.04    0.14
  -4   0   3    2.19    0.10
  -4   0   3    2.00    0.16
  -4   0   3    2.02    0.10
   3   0  -3   23.83    1.03
   3   0  -3   24.75    1.27
  -3   0   3   23.06    1.27
  -3   0   3   24.97    0.92
  -3   0   3   24.59    0.92
   2   0  -3   56.22    2.05
   2   0  -3   52.09    2.26
   2   0  -3   54.27    1.98
   2   0  -3   56.03    1.98
   2   0  -3   52.45    2.38
   2   0  -3   58.73    2.05
   2   0  -3   53.72    2.81
  -2   0   3   54.40    2.05
  -2   0   3   55.06    2.05
  -2   0   3   51.44    2.38
  -2   0   3   53.37    2.81
  -2   0   3   53.41    2.26
   1   0  -3    0.00    0.01
   1   0  -3   -0.04    0.01
   1   0  -3   -0.05    0.02
   1   0  -3   -0.02    0.02
   1   0  -3   -0.04    0.01
   1   0  -3   -0.03    0.01
  -1   0   3   -0.05    0.01
  -1   0   3   -0.02    0.02
  -1   0   3   -0.07    0.02
  -1   0   3   -0.01    0.01
  -1   0   3   -0.05    0.02
   0   0  -3    1.87    0.09
   0   0  -3    1.82    0.09
   0   0  -3    1.75    0.09
   0   0   3    1.80    0.09
   0   0   3    2.02    0.09
   0   0   3    1.93    0.09
   0   0   3    1.78    0.09
  -1   0  -3   15.87    0.61
  -1   0  -3   16.16    0.62
  -1   0  -3   15.78    0.61
  -1   0  -3   16.58    0.64
  -1   0  -3   17.03    0.64
  -1   0  -3   15.87    0.64
   1   0   3   15.81    0.61
   1   0   3   16.99    0.62
   1   0   3   16.29    0.64
  -2   0  -3    0.02    0.02
  -2   0  -3    0.04    0.01
  -2   0  -3    0.02    0.01
  -2   0  -3    0.03    0.02
   2   0   3    0.05    0.02
   2   0   3    0.02    0.01
   2   0   3    0.05    0.02
   2   0   3    0.03    0.02
  -3   0  -3    0.31    0.04
  -3   0  -3    0.24    0.03
  -3   0  -3    0.16    0.03
   3   0   3    0.17    0.02
  -4   0  -3    6.32    0.27
  -4   0  -3    6.58    0.27
   4   0   3    6.56    0.26
  -5   0  -3    5.32    0.23
  -5   0  -3    5.31    0.23
   5   0   3    5.46    0.22
  -6   0  -3    0.20    0.04
  -6   0  -3    0.16    0.05
   6   0   3    0.18    0.04
  -7   0  -3   14.12    0.58
  -7   0  -3   14.31    0.58
   7   0   3   14.32    0.55
  -8   0  -3   -0.03    0.06
  -8   0  -3   -0.01    0.07
   8   0   3   -0.07    0.06
  -9   0  -3    0.84    0.12
  -9   0  -3    0.70    0.09
 -10   0  -3    0.56    0.08
 -10   0  -3    0.55    0.09
 -11   0  -3    0.10    0.07
 -11   0  -3   -0.03    0.08
 -11   1   3   -0.13    0.06
 -11   1   3   -0.13    0.06
 -10   1   3    0.41    0.07
 -10   1   3    0.34    0.06
   9  -1  -3    0.18    0.10
  -9   1   3    0.10    0.05
  -9   1   3    0.16    0.05
   8  -1  -3   -0.02    0.09
   7  -1  -3    1.02    0.15
  -7   1   3    0.68    0.08
  -7   1   3    0.58    0.11
   6  -1  -3    0.93    0.13
  -6   1   3    0.64    0.06
  -6   1   3    0.65    0.10
   5  -1  -3    4.19    0.24
  -5   1   3    4.18    0.28
   4  -1  -3   47.08    1.97
  -4   1   3   45.02    2.43
  -4   1   3   47.76    2.07
   3  -1  -3    0.21    0.05
  -3   1   3    0.17    0.04
  -3   1   3    0.28    0.06
   2  -1  -3   33.80    1.76
   2  -1  -3   33.41    1.42
  -2   1   3   34.03    1.28
  -2   1   3   33.48    1.42
  -2   1   3   33.85    1.50
  -2   1   3   33.22    1.76
  -2   1   3   35.36    1.28
   1  -1  -3   22.80    1.06
   1  -1  -3   24.70    0.90
   1  -1  -3   22.52    1.24
   1  -1  -3   24.11    0.87
   1  -1  -3   23.88    0.87
   1  -1  -3   24.95    1.01
   1  -1  -3   24.77    0.90
  -1   1   3   25.08    1.01
  -1   1   3   22.98    1.06
  -1   1   3   24.57    0.91
  -1   1   3   21.74    1.24
  -1   1   3   24.38    0.91
   0  -1  -3    0.07    0.01
   0  -1  -3    0.02    0.01
   0  -1  -3    0.05    0.01
   0  -1  -3    0.07    0.01
   0   1   3    0.04    0.02
   0   1   3    0.05    0.01
   0   1   3    0.03    0.01
   0   1   3    0.05    0.01
   0   1   3    0.04    0.01
  -1  -1  -3   86.76    3.05
  -1  -1  -3   81.81    2.95
  -1  -1  -3   82.47    2.94
  -1  -1  -3   70.05    3.04
   1   1   3   86.82    2.94
   1   1   3   83.84    2.94
   1   1   3   84.31    3.05
   1   1   3   68.60    3.04
  -2  -1  -3    6.02    0.25
  -2  -1  -3    6.36    0.24
  -2  -1  -3    6.33    0.24
  -2  -1  -3    6.60    0.25
   2   1   3    6.33    0.24
   2   1   3    6.06    0.25
   2   1   3    6.61    0.25
  -3  -1  -3   20.64    0.76
  -3  -1  -3   20.81    0.80
  -3  -1  -3   20.30    0.76
  -3  -1  -3   21.21    0.80
   3   1   3   20.60    0.77
   3   1   3   20.29    0.79
   3   1   3   20.79    0.79
  -4  -1  -3    3.43    0.16
  -4  -1  -3    3.54    0.16
   4   1   3    3.61    0.15
  -5  -1  -3    7.60    0.31
  -5  -1  -3    7.42    0.31
   5   1   3    7.53    0.30
  -6  -1  -3    0.02    0.04
  -6  -1  -3    0.00    0.04
   6   1   3    0.02    0.04
  -7  -1  -3    0.12    0.06
  -7  -1  -3    0.06    0.07
   7   1   3    0.10    0.06
  -8  -1  -3    1.08    0.13
  -8  -1  -3    1.02    0.10
   8   1   3    1.00    0.14
  -9  -1  -3    0.01    0.06
  -9  -1  -3    0.05    0.07
   9   1   3   -0.07    0.06
 -10  -1  -3    1.50    0.15
 -10  -1  -3    1.38    0.16
 -11  -1  -3    0.20    0.08
 -10   2   3   -0.01    0.05
 -10   2   3    0.05    0.05
   9  -2  -3    0.45    0.12
  -9   2   3    0.35    0.06
   8  -2  -3   -0.03    0.09
   7  -2  -3    0.83    0.12
   6  -2  -3    0.93    0.14
  -6   2   3    0.54    0.10
   5  -2  -3   10.98    0.53
  -5   2   3   10.84    0.62
  -5   2   3   11.96    0.56
   4  -2  -3    1.13    0.12
  -4   2   3    1.31    0.15
  -4   2   3    1.09    0.14
   3  -2  -3   13.46    0.71
   3  -2  -3   13.38    0.59
  -3   2   3   13.60    0.63
  -3   2   3   12.53    0.70
   2  -2  -3    2.12    0.13
   2  -2  -3    2.34    0.15
  -2   2   3    2.28    0.15
  -2   2   3    2.32    0.14
  -2   2   3    2.38    0.15
   1  -2  -3   58.25    2.53
   1  -2  -3   60.18    2.66
  -1   2   3   66.18    2.30
  -1   2   3   60.38    2.30
  -1   2   3   61.14    2.67
  -1   2   3   57.51    3.14
  -1   2   3   62.10    2.53
   0  -2  -3   13.51    0.49
   0  -2  -3   13.87    0.51
   0  -2  -3   13.19    0.49
   0  -2  -3   12.98    0.51
   0   2   3   14.08    0.51
   0   2   3   12.94    0.51
   0   2   3   13.49    0.49
   0   2   3   13.61    0.49
   0   2   3   12.25    0.60
  -1  -2  -3    2.03    0.09
  -1  -2  -3    2.03    0.09
  -1  -2  -3    2.01    0.09
   1   2   3    2.02    0.09
   1   2   3    2.08    0.09
   1   2   3    1.97    0.09
   1   2   3    1.98    0.09
  -2  -2  -3    2.15    0.10
  -2  -2  -3    2.00    0.10
  -2  -2  -3    2.24    0.10
  -2  -2  -3    2.12    0.10
   2   2   3    2.27    0.10
   2   2   3    2.08    0.10
   2   2   3    2.22    0.10
  -3  -2  -3   25.43    0.98
  -3  -2  -3   25.49    0.94
  -3  -2  -3   25.26    0.94
  -3  -2  -3   24.82    0.98
   3   2   3   25.52    0.98
   3   2   3   26.31    0.94
   3   2   3   25.79    0.98
  -4  -2  -3    4.22    0.18
  -4  -2  -3    3.50    0.16
  -4  -2  -3    4.09    0.16
  -4  -2  -3    3.67    0.17
   4   2   3    4.21    0.17
   4   2   3    3.51    0.17
  -5  -2  -3   -0.01    0.03
  -5  -2  -3   -0.01    0.02
  -6  -2  -3    3.81    0.19
  -6  -2  -3    3.97    0.19
   6   2   3    3.89    0.18
  -7  -2  -3    8.05    0.35
  -7  -2  -3    8.14    0.35
   7   2   3    8.37    0.34
  -8  -2  -3    3.32    0.21
  -8  -2  -3    3.54    0.20
   8   2   3    3.49    0.20
  -9  -2  -3    0.40    0.08
  -9  -2  -3    0.46    0.08
   9   2   3    0.59    0.08
 -10  -2  -3    0.19    0.07
 -10  -2  -3    0.17    0.08
 -11  -2  -3    0.06    0.08
   9  -3  -3   -0.02    0.10
   8  -3  -3   -0.06    0.09
   7  -3  -3    3.67    0.26
   6  -3  -3    0.09    0.08
  -6   3   3    0.00    0.07
   5  -3  -3   -0.01    0.06
  -5   3   3   -0.03    0.07
  -5   3   3   -0.05    0.05
   4  -3  -3    0.84    0.12
   4  -3  -3    1.10    0.12
  -4   3   3    0.93    0.12
   3  -3  -3   26.79    1.18
   3  -3  -3   28.69    1.44
  -3   3   3   25.98    1.44
  -3   3   3   28.85    1.25
   2  -3  -3   34.29    1.45
  -2   3   3   33.06    1.79
  -2   3   3   35.89    1.54
  -1   3   3    1.31    0.07
  -1   3   3    1.47    0.07
  -1   3   3    1.47    0.12
   0  -3  -3   37.82    1.32
   0  -3  -3   33.36    1.28
   0  -3  -3   32.80    1.32
   0  -3  -3   36.66    1.28
   0   3   3   33.52    1.46
   0   3   3   33.21    1.54
   0   3   3   37.89    1.33
   0   3   3   34.05    1.33
  -1  -3  -3   36.21    1.33
  -1  -3  -3   34.98    1.38
  -1  -3  -3   36.75    1.38
  -1  -3  -3   35.30    1.33
   1   3   3   37.74    1.38
   1   3   3   34.98    1.38
   1   3   3   36.66    1.33
   1   3   3   36.74    1.32
  -2  -3  -3    1.34    0.07
  -2  -3  -3    1.40    0.07
   2   3   3    1.45    0.07
   2   3   3    1.50    0.08
   2   3   3    1.47    0.08
   2   3   3    1.34    0.08
  -3  -3  -3   13.54    0.52
  -3  -3  -3   13.93    0.54
  -3  -3  -3   14.63    0.54
   3   3   3   13.07    0.54
   3   3   3   13.98    0.52
  -4  -3  -3   14.64    0.61
  -4  -3  -3   15.83    0.58
  -4  -3  -3   16.04    0.61
  -4  -3  -3   15.10    0.58
   4   3   3   15.92    0.59
   4   3   3   15.53    0.61
  -5  -3  -3   17.99    0.71
  -5  -3  -3   18.07    0.71
  -5  -3  -3   18.06    0.67
  -5  -3  -3   17.47    0.67
   5   3   3   18.51    0.68
  -6  -3  -3   -0.08    0.04
  -6  -3  -3   -0.05    0.02
  -6  -3  -3   -0.09    0.04
   6   3   3   -0.08    0.04
  -7  -3  -3    6.21    0.29
  -7  -3  -3    6.44    0.29
   7   3   3    6.31    0.27
  -8  -3  -3   15.81    0.63
  -8  -3  -3   15.00    0.63
   8   3   3   15.53    0.61
  -9  -3  -3    3.79    0.22
  -9  -3  -3    3.59    0.22
   9   3   3    3.73    0.21
 -10  -3  -3    0.25    0.08
 -10  -3  -3    0.19    0.07
  10   3   3    0.25    0.08
 -11  -3  -3   -0.01    0.08
   8  -4  -3    0.05    0.09
   7  -4  -3    0.14    0.10
   6  -4  -3    1.01    0.16
  -6   4   3    1.23    0.18
   5  -4  -3    1.94    0.17
  -5   4   3    1.93    0.20
   4  -4  -3    3.04    0.19
   4  -4  -3    2.54    0.19
  -4   4   3    3.09    0.21
  -4   4   3    2.37    0.19
   3  -4  -3    2.43    0.18
  -3   4   3    3.07    0.20
   2  -4  -3   33.91    1.47
  -2   4   3   35.35    1.55
   1  -4  -3   95.58    4.19
  -1   4   3  103.47    4.19
  -1   4   3   98.63    3.81
  -1   4   3  104.48    3.81
  -1   4   3  102.07    4.42
   0  -4  -3   18.95    0.72
   0  -4  -3   18.84    0.70
   0   4   3   18.47    0.73
   0   4   3   18.21    0.85
   0   4   3   19.18    0.81
   0   4   3   19.81    0.73
  -1  -4  -3  103.30    3.81
  -1  -4  -3  105.70    3.95
  -1  -4  -3  108.62    3.95
   1   4   3  106.11    3.81
   1   4   3   99.64    3.95
   1   4   3  103.61    3.95
   1   4   3  104.62    3.81
  -2  -4  -3    3.34    0.15
  -2  -4  -3    3.31    0.14
   2   4   3    3.10    0.14
   2   4   3    3.02    0.14
   2   4   3    3.27    0.14
   2   4   3    3.36    0.14
  -3  -4  -3    6.34    0.25
  -3  -4  -3    6.19    0.26
  -3  -4  -3    5.97    0.26
   3   4   3    6.43    0.26
   3   4   3    6.61    0.25
  -4  -4  -3   29.58    1.11
  -4  -4  -3   28.90    1.16
  -4  -4  -3   30.33    1.16
   4   4   3   31.56    1.16
   4   4   3   30.67    1.11
   4   4   3   29.21    1.16
  -5  -4  -3   12.76    0.49
  -5  -4  -3   12.31    0.49
  -5  -4  -3   12.16    0.47
   5   4   3   11.95    0.47
   5   4   3   12.01    0.49
  -6  -4  -3    0.00    0.04
  -6  -4  -3   -0.05    0.03
  -6  -4  -3   -0.04    0.03
   6   4   3   -0.07    0.04
  -7  -4  -3    0.73    0.11
  -7  -4  -3    0.69    0.08
  -7  -4  -3    0.73    0.06
   7   4   3    0.55    0.07
  -8  -4  -3    2.98    0.21
  -8  -4  -3    3.20    0.20
   8   4   3    3.32    0.19
  -9  -4  -3    4.42    0.25
  -9  -4  -3    4.49    0.25
   9   4   3    4.28    0.23
 -10  -4  -3    0.00    0.07
  10   4   3    0.00    0.07
 -11  -4  -3    0.05    0.08
  11   4   3    0.11    0.08
   8  -5  -3    0.46    0.12
   7  -5  -3    0.27    0.10
   6  -5  -3   -0.11    0.08
  -6   5   3    0.00    0.09
   5  -5  -3   -0.10    0.07
  -5   5   3   -0.02    0.08
   4  -5  -3    5.18    0.30
  -4   5   3    5.67    0.33
   3  -5  -3    5.86    0.31
  -3   5   3    6.32    0.34
   2  -5  -3  151.22    6.63
  -2   5   3  168.50    6.99
   1  -5  -3    1.43    0.12
  -1   5   3    1.75    0.09
  -1   5   3    1.64    0.09
  -1   5   3    2.00    0.13
   0  -5  -3   13.93    0.52
   0   5   3   14.17    0.60
   0   5   3   14.29    0.54
   0   5   3   13.30    0.64
   0   5   3   13.32    0.54
  -1  -5  -3    0.35    0.04
  -1  -5  -3    0.50    0.05
   1   5   3    0.41    0.06
   1   5   3    0.32    0.04
   1   5   3    0.43    0.06
   1   5   3    0.43    0.05
   1   5   3    0.47    0.07
   1   5   3    0.38    0.05
  -2  -5  -3    1.07    0.08
  -2  -5  -3    0.99    0.07
  -2  -5  -3    1.19    0.07
   2   5   3    1.09    0.07
   2   5   3    1.03    0.08
   2   5   3    1.12    0.07
   2   5   3    1.00    0.07
  -3  -5  -3   10.83    0.43
  -3  -5  -3   10.30    0.41
   3   5   3   10.95    0.43
   3   5   3   10.27    0.43
   3   5   3   11.08    0.41
  -4  -5  -3    7.37    0.31
  -4  -5  -3    7.72    0.31
  -4  -5  -3    7.18    0.30
   4   5   3    7.27    0.31
   4   5   3    7.21    0.29
  -5  -5  -3    0.85    0.09
  -5  -5  -3    0.91    0.09
  -5  -5  -3    1.03    0.08
   5   5   3    1.03    0.09
   5   5   3    0.92    0.09
  -6  -5  -3    0.95    0.10
  -6  -5  -3    0.92    0.10
  -6  -5  -3    0.94    0.08
   6   5   3    0.99    0.10
  -7  -5  -3    0.01    0.03
  -7  -5  -3    0.00    0.03
  -7  -5  -3    0.03    0.05
  -7  -5  -3   -0.01    0.05
   7   5   3   -0.09    0.05
  -8  -5  -3    7.66    0.36
  -8  -5  -3    7.88    0.36
   8   5   3    7.82    0.34
  -9  -5  -3    6.69    0.32
   9   5   3    6.49    0.31
 -10  -5  -3    0.01    0.07
  10   5   3    0.10    0.07
 -11  -5  -3   -0.03    0.08
  11   5   3   -0.04    0.08
   7  -6  -3    3.39    0.27
  -7   6   3    3.74    0.30
   6  -6  -3   -0.05    0.09
  -6   6   3    0.01    0.10
   5  -6  -3   -0.05    0.07
  -5   6   3   -0.06    0.09
   4  -6  -3    0.18    0.08
  -4   6   3    0.15    0.09
   3  -6  -3    5.38    0.30
  -3   6   3    5.98    0.34
   2  -6  -3    0.33    0.07
  -2   6   3    0.34    0.08
   1  -6  -3    7.60    0.36
  -1   6   3    7.82    0.31
  -1   6   3    7.16    0.40
  -1   6   3    7.63    0.31
   0  -6  -3    7.19    0.35
   0  -6  -3    7.77    0.30
   0   6   3    7.62    0.31
   0   6   3    7.76    0.39
   0   6   3    7.54    0.31
   0   6   3    7.92    0.36
  -1  -6  -3   22.28    0.81
   1   6   3   21.38    0.84
   1   6   3   21.29    0.80
   1   6   3   21.21    0.84
   1   6   3   21.01    1.13
   1   6   3   23.26    0.93
   1   6   3   21.33    0.80
  -2  -6  -3   13.70    0.53
  -2  -6  -3   14.03    0.55
   2   6   3   14.48    0.55
   2   6   3   13.33    0.55
   2   6   3   14.44    0.53
   2   6   3   13.19    0.75
   2   6   3   14.57    0.53
  -3  -6  -3    0.02    0.04
  -3  -6  -3   -0.02    0.03
  -3  -6  -3    0.00    0.03
   3   6   3   -0.01    0.04
   3   6   3    0.06    0.04
   3   6   3    0.10    0.03
  -4  -6  -3    1.19    0.10
  -4  -6  -3    1.34    0.11
  -4  -6  -3    1.25    0.10
   4   6   3    1.48    0.11
   4   6   3    1.38    0.10
  -5  -6  -3    0.03    0.04
  -5  -6  -3    0.07    0.04
  -5  -6  -3    0.00    0.04
   5   6   3    0.06    0.04
   5   6   3    0.01    0.04
  -6  -6  -3    3.57    0.19
  -6  -6  -3    3.37    0.18
  -6  -6  -3    3.41    0.17
   6   6   3    3.23    0.17
   6   6   3    3.55    0.18
  -7  -6  -3   -0.10    0.05
  -8  -6  -3   -0.15    0.07
  -8  -6  -3   -0.02    0.07
  -8  -6  -3   -0.04    0.04
  -9  -6  -3    0.21    0.08
   9   6   3    0.06    0.08
 -10  -6  -3    0.17    0.08
  10   6   3    0.27    0.08
  11   6   3    0.02    0.08
   7  -7  -3    0.04    0.09
  -7   7   3   -0.05    0.11
   6  -7  -3    3.24    0.26
  -6   7   3    3.79    0.31
   5  -7  -3    0.46    0.11
  -5   7   3    0.44    0.12
   4  -7  -3    2.03    0.18
  -4   7   3    2.09    0.22
   3  -7  -3    5.69    0.32
  -3   7   3    6.23    0.36
   2  -7  -3    4.10    0.23
  -2   7   3    3.35    0.17
  -2   7   3    3.54    0.17
  -2   7   3    4.49    0.27
   1  -7  -3   59.02    2.58
  -1   7   3   60.38    2.34
  -1   7   3   66.60    2.74
  -1   7   3   60.34    2.34
   0  -7  -3    1.60    0.13
   0  -7  -3    2.04    0.11
   0   7   3    1.60    0.18
   0   7   3    1.90    0.11
   0   7   3    1.99    0.11
  -1  -7  -3    2.87    0.14
   1   7   3    2.65    0.17
   1   7   3    3.03    0.12
   1   7   3    2.72    0.15
   1   7   3    2.69    0.14
  -2  -7  -3    3.39    0.17
  -2  -7  -3    3.70    0.17
   2   7   3    3.54    0.17
   2   7   3    3.75    0.18
   2   7   3    3.93    0.20
   2   7   3    3.74    0.18
   2   7   3    3.86    0.16
  -3  -7  -3   17.14    0.67
  -3  -7  -3   16.81    0.68
   3   7   3   16.85    0.69
   3   7   3   18.75    0.66
   3   7   3   17.78    0.69
  -4  -7  -3    4.46    0.20
  -4  -7  -3    4.56    0.21
   4   7   3    4.43    0.21
   4   7   3    4.17    0.20
   4   7   3    4.70    0.22
  -5  -7  -3   12.75    0.50
  -5  -7  -3   12.15    0.52
  -5  -7  -3   13.80    0.52
   5   7   3   12.70    0.50
   5   7   3   12.46    0.52
  -6  -7  -3    0.30    0.05
  -6  -7  -3    0.29    0.06
  -6  -7  -3    0.26    0.06
   6   7   3    0.24    0.06
   6   7   3    0.18    0.05
  -7  -7  -3    1.43    0.13
  -7  -7  -3    1.60    0.14
  -7  -7  -3    1.60    0.12
   7   7   3    1.26    0.13
  10   7   3   -0.15    0.08
  11   7   3    0.03    0.08
  -7   8   3   -0.08    0.12
   6  -8  -3    0.09    0.09
  -6   8   3    0.00    0.11
   5  -8  -3    0.03    0.08
  -5   8   3    0.11    0.11
   4  -8  -3    0.62    0.11
  -4   8   3    0.70    0.13
   3  -8  -3    0.39    0.09
  -3   8   3    0.50    0.12
  -3   8   3    0.25    0.04
   2  -8  -3    0.10    0.07
  -2   8   3    0.10    0.04
  -2   8   3    0.13    0.09
  -2   8   3    0.10    0.04
   1  -8  -3    3.39    0.15
   1  -8  -3    3.04    0.20
  -1   8   3    3.65    0.25
  -1   8   3    3.19    0.16
  -1   8   3    3.06    0.16
   0  -8  -3    4.33    0.19
   0  -8  -3    3.96    0.22
   0   8   3    4.10    0.19
   0   8   3    4.29    0.20
  -1  -8  -3    2.90    0.14
   1   8   3    2.51    0.21
   1   8   3    2.98    0.17
   1   8   3    2.66    0.15
   1   8   3    2.70    0.15
  -2  -8  -3    8.20    0.33
   2   8   3    8.11    0.46
   2   8   3    8.75    0.38
   2   8   3    8.18    0.32
   2   8   3    7.65    0.32
   2   8   3    8.26    0.35
   2   8   3    8.07    0.35
  -3  -8  -3    1.47    0.11
  -3  -8  -3    1.45    0.11
   3   8   3    1.54    0.10
   3   8   3    1.55    0.13
   3   8   3    1.53    0.12
   3   8   3    1.44    0.12
  -4  -8  -3    8.73    0.36
  -4  -8  -3    8.57    0.35
   4   8   3    8.36    0.34
   4   8   3    8.77    0.37
   4   8   3    8.46    0.37
  -5  -8  -3    2.19    0.14
  -5  -8  -3    1.42    0.11
  -5  -8  -3    2.02    0.13
   5   8   3    1.59    0.13
   5   8   3    1.92    0.15
   5   8   3    1.79    0.12
  -6  -8  -3    1.86    0.14
  -6  -8  -3    1.67    0.13
  -6  -8  -3    1.61    0.12
   6   8   3    1.54    0.13
   6   8   3    1.59    0.13
  -7  -8  -3    1.20    0.11
  -7  -8  -3    1.12    0.12
   7   8   3    0.81    0.12
  -8  -8  -3    1.42    0.15
  -8  -8  -3    1.55    0.13
   8   8   3    1.20    0.14
  -9  -8  -3    0.52    0.06
   9   8   3    0.43    0.09
  10   8   3    0.70    0.11
  11   8   3    0.55    0.11
  -7   9   3    0.17    0.14
   6  -9  -3    0.47    0.12
  -6   9   3    0.40    0.15
   5  -9  -3    0.83    0.13
  -5   9   3    0.92    0.16
   4  -9  -3    0.63    0.12
  -4   9   3    0.67    0.14
   3  -9  -3    0.44    0.10
  -3   9   3    0.36    0.05
  -3   9   3    0.52    0.13
  -3   9   3    0.34    0.05
   2  -9  -3    0.33    0.08
  -2   9   3    0.28    0.05
  -2   9   3    0.34    0.05
  -2   9   3    0.33    0.11
   1  -9  -3    1.18    0.09
   1  -9  -3    1.09    0.13
  -1   9   3    1.06    0.10
  -1   9   3    1.09    0.10
  -1   9   3    1.27    0.19
   0  -9  -3    8.64    0.34
   0   9   3    8.97    0.47
   0   9   3    8.22    0.36
   0   9   3    8.36    0.36
  -1  -9  -3    0.32    0.05
   1   9   3    0.30    0.06
   1   9   3    0.27    0.06
   1   9   3    0.35    0.10
  -2  -9  -3    7.76    0.33
   2   9   3    7.94    0.34
   2   9   3    7.19    0.31
   2   9   3    7.86    0.44
   2   9   3    8.03    0.36
   2   9   3    8.20    0.31
   2   9   3    7.74    0.34
  -3  -9  -3   -0.01    0.04
   3   9   3    0.03    0.05
   3   9   3   -0.07    0.05
   3   9   3   -0.08    0.05
   3   9   3   -0.03    0.04
  -4  -9  -3    2.85    0.16
  -4  -9  -3    2.41    0.15
   4   9   3    2.79    0.17
   4   9   3    2.80    0.18
   4   9   3    2.87    0.15
  -5  -9  -3   -0.02    0.04
  -5  -9  -3   -0.07    0.05
   5   9   3   -0.11    0.05
   5   9   3   -0.14    0.06
   5   9   3   -0.07    0.05
  -6  -9  -3   -0.09    0.05
  -7  -9  -3    0.30    0.07
   7   9   3    0.18    0.07
  -8  -9  -3    0.31    0.06
   8   9   3    0.21    0.08
  -9  -9  -3    0.60    0.07
   9   9   3    0.41    0.09
 -10  -9  -3   -0.08    0.05
  -7  10   3    0.19    0.14
  -6  10   3   -0.05    0.12
   5 -10  -3    0.02    0.10
  -5  10   3    0.09    0.13
   4 -10  -3    1.85    0.19
  -4  10   3    1.92    0.24
  -4  10   3    1.48    0.11
   3 -10  -3    0.05    0.09
  -3  10   3    0.00    0.05
  -3  10   3    0.11    0.12
  -3  10   3   -0.02    0.05
   2 -10  -3    1.52    0.17
  -2  10   3    1.59    0.12
  -2  10   3    1.96    0.22
  -2  10   3    1.61    0.12
   1 -10  -3    0.50    0.06
   1 -10  -3    0.37    0.08
  -1  10   3    0.37    0.06
  -1  10   3    0.55    0.12
  -1  10   3    0.50    0.06
   0 -10  -3    0.64    0.07
   0  10   3    0.56    0.07
   0  10   3    0.81    0.11
  -1 -10  -3    3.30    0.17
   1  10   3    3.40    0.19
   1  10   3    3.46    0.18
   1  10   3    3.51    0.27
  -2 -10  -3    0.82    0.11
   2  10   3    0.75    0.12
   2  10   3    0.78    0.08
   2  10   3    0.73    0.11
  -3 -10  -3    1.64    0.13
   3  10   3    1.67    0.13
   3  10   3    1.63    0.15
   3  10   3    1.62    0.11
   3  10   3    1.61    0.14
  -4 -10  -3    1.25    0.12
   4  10   3    1.27    0.15
   4  10   3    1.39    0.12
   4  10   3    1.27    0.11
   4  10   3    1.27    0.13
  -5 -10  -3    0.00    0.06
   5  10   3   -0.06    0.05
   5  10   3    0.03    0.05
   5  10   3   -0.01    0.06
  -6 -10  -3    0.01    0.06
   6  10   3   -0.11    0.06
  -7 -10  -3   -0.02    0.06
   7  10   3   -0.06    0.06
  -8 -10  -3    0.79    0.11
   8  10   3    0.53    0.09
  -9 -10  -3    1.54    0.14
   9  10   3    1.16    0.16
 -10 -10  -3    0.08    0.06
  10  10   3   -0.09    0.08
  11  10   3   -0.20    0.09
  -6  11   3    0.55    0.17
   5 -11  -3   -0.06    0.10
  -5  11   3    0.04    0.14
   4 -11  -3    0.20    0.10
  -4  11   3    0.11    0.05
  -4  11   3    0.07    0.06
  -4  11   3    0.21    0.13
   3 -11  -3    2.02    0.21
  -3  11   3    2.23    0.14
  -3  11   3    2.55    0.28
  -3  11   3    1.95    0.15
   2 -11  -3   -0.16    0.08
  -2  11   3   -0.10    0.05
  -2  11   3    0.02    0.11
  -2  11   3   -0.08    0.05
   1 -11  -3    0.11    0.08
   1 -11  -3    0.11    0.05
  -1  11   3    0.12    0.11
  -1  11   3    0.07    0.05
  -1  11   3    0.10    0.06
   0 -11  -3    0.36    0.06
   0  11   3    0.24    0.06
   0  11   3    0.30    0.07
   0  11   3    0.52    0.12
  -1 -11  -3    4.75    0.23
   1  11   3    4.68    0.24
   1  11   3    4.88    0.24
  -2 -11  -3    0.53    0.07
   2  11   3    0.51    0.12
   2  11   3    0.76    0.11
   2  11   3    0.57    0.08
  -3 -11  -3    6.69    0.30
   3  11   3    6.47    0.32
   3  11   3    6.61    0.28
   3  11   3    6.94    0.31
  -4 -11  -3   13.27    0.54
   4  11   3   13.83    0.56
   4  11   3   12.90    0.52
  -5 -11  -3    0.24    0.07
   5  11   3    0.39    0.07
  -6 -11  -3    0.03    0.06
   6  11   3   -0.14    0.06
  -7 -11  -3    1.74    0.15
   7  11   3    1.70    0.15
  -8 -11  -3    2.10    0.15
   8  11   3    1.88    0.16
  -9 -11  -3   -0.02    0.06
   9  11   3   -0.15    0.08
 -10 -11  -3    0.13    0.06
  10  11   3    0.08    0.09
  11  11   3    0.28    0.11
  -5  12   3   -0.23    0.13
  -5  12   3    0.01    0.05
   4 -12  -3   -0.10    0.10
  -4  12   3   -0.01    0.13
  -4  12   3   -0.04    0.05
  -4  12   3   -0.12    0.06
   3 -12  -3    0.08    0.10
  -3  12   3    0.15    0.06
  -3  12   3    0.08    0.07
  -3  12   3    0.17    0.14
   2 -12  -3    0.13    0.09
  -2  12   3    0.31    0.15
  -2  12   3    0.10    0.07
  -2  12   3    0.16    0.06
   1 -12  -3   -0.07    0.08
  -1  12   3    0.12    0.13
  -1  12   3    0.10    0.06
  -1  12   3   -0.03    0.06
   0 -12  -3   -0.09    0.05
   0  12   3   -0.06    0.06
   0  12   3    0.01    0.11
   0  12   3   -0.10    0.06
  -1 -12  -3    0.00    0.06
   1  12   3    0.00    0.07
   1  12   3    0.01    0.06
   1  12   3    0.11    0.11
  -2 -12  -3    2.12    0.16
   2  12   3    2.37    0.17
   2  12   3    2.18    0.18
   2  12   3    2.32    0.25
  -3 -12  -3    3.50    0.20
   3  12   3    3.52    0.17
   3  12   3    3.52    0.21
  -4 -12  -3    0.10    0.06
   4  12   3    0.20    0.06
   4  12   3    0.04    0.07
  -5 -12  -3    0.03    0.07
   5  12   3    0.19    0.07
  -6 -12  -3    3.72    0.22
   6  12   3    3.64    0.21
  -7 -12  -3    0.03    0.07
   7  12   3   -0.06    0.07
  -8 -12  -3    0.08    0.07
   8  12   3    0.05    0.08
  -9 -12  -3   -0.08    0.06
 -10 -12  -3    0.04    0.07
  10  12   3   -0.01    0.09
  -4  13   3    0.12    0.07
  -4  13   3    0.21    0.06
  -4  13   3    0.28    0.17
   3 -13  -3   -0.17    0.09
  -3  13   3    0.11    0.14
  -3  13   3    0.03    0.06
  -3  13   3   -0.03    0.07
   2 -13  -3    1.11    0.17
  -2  13   3    1.10    0.20
  -2  13   3    1.09    0.15
  -2  13   3    1.16    0.13
  -1  13   3   -0.10    0.13
  -1  13   3   -0.08    0.06
  -1  13   3   -0.08    0.07
   0 -13  -3   -0.01    0.06
   0  13   3    0.05    0.13
   0  13   3   -0.02    0.06
   0  13   3    0.03    0.07
  -1 -13  -3    1.21    0.13
   1  13   3    1.01    0.15
   1  13   3    1.02    0.17
   1  13   3    1.11    0.14
  -2 -13  -3    1.96    0.16
   2  13   3    2.17    0.25
   2  13   3    1.85    0.16
  -3 -13  -3    2.66    0.18
   3  13   3    2.42    0.26
   3  13   3    2.64    0.19
  -4 -13  -3    1.34    0.15
   4  13   3    1.69    0.13
  -5 -13  -3    0.08    0.07
   5  13   3    0.15    0.07
  -6 -13  -3    0.33    0.08
   6  13   3    0.38    0.08
  -7 -13  -3    0.13    0.08
   7  13   3    0.08    0.08
  -8 -13  -3    0.02    0.07
   8  13   3   -0.04    0.08
  -9 -13  -3    0.11    0.07
   9  13   3    0.12    0.09
  10  13   3    0.05    0.09
  -3  14   3    0.34    0.17
  -3  14   3    0.28    0.08
  -2  14   3   -0.12    0.07
  -2  14   3   -0.04    0.07
  -2  14   3   -0.04    0.15
  -1  14   3    0.26    0.08
  -1  14   3    0.13    0.08
  -1  14   3    0.29    0.16
   0  14   3    0.00    0.14
   0  14   3   -0.14    0.07
  -1 -14  -3   -0.01    0.07
   1  14   3    0.05    0.13
   1  14   3   -0.09    0.07
  -2 -14  -3   -0.05    0.07
   2  14   3   -0.08    0.08
   2  14   3    0.01    0.13
  -3 -14  -3    5.51    0.28
   3  14   3    5.56    0.29
   3  14   3    5.27    0.39
  -4 -14  -3    0.64    0.10
  -5 -14  -3    0.16    0.08
   5  14   3    0.14    0.07
  -6 -14  -3    5.61    0.29
   6  14   3    5.59    0.28
  -7 -14  -3    0.18    0.08
   7  14   3    0.28    0.08
  -8 -14  -3    0.12    0.08
   8  14   3    0.01    0.08
  -9 -14  -3    1.09    0.15
   9  14   3    0.68    0.11
  -1  15   3   -0.02    0.07
  -1  15   3   -0.10    0.15
   0  15   3   -0.02    0.08
   0  15   3    0.01    0.16
  -1 -15  -3    0.21    0.08
   1  15   3    0.15    0.09
   1  15   3    0.26    0.16
  -2 -15  -3    3.98    0.24
   2  15   3    3.89    0.25
   2  15   3    3.96    0.36
  -3 -15  -3    0.17    0.08
   3  15   3    0.13    0.15
  -4 -15  -3    1.68    0.17
   4  15   3    1.23    0.20
  -5 -15  -3    0.77    0.11
   5  15   3    1.20    0.13
  -6 -15  -3    0.14    0.09
   6  15   3    0.22    0.08
  -7 -15  -3    0.49    0.10
   7  15   3    0.61    0.10
  -8 -15  -3    2.52    0.19
   8  15   3    2.72    0.20
   1  16   3    0.83    0.20
   1  16   3    0.58    0.10
  -2 -16  -3    0.53    0.10
   2  16   3    0.51    0.18
  -3 -16  -3    1.20    0.17
   3  16   3    1.12    0.21
  -4 -16  -3   -0.06    0.08
   4  16   3   -0.14    0.15
  -5 -16  -3    0.12    0.09
  -6 -16  -3   -0.03    0.09
   6  16   3    0.12    0.07
   6  15  -4    0.47    0.10
  -6 -15   4    0.32    0.10
  -6 -15   4    0.53    0.13
   5  15  -4    0.20    0.08
  -5 -15   4    0.18    0.08
   4  15  -4    0.15    0.14
   4  15  -4    0.13    0.07
  -4 -15   4    0.12    0.07
   3  15  -4    0.02    0.13
  -3 -15   4    0.03    0.07
   2  15  -4   -0.10    0.13
  -2 -15   4    0.03    0.07
   1  15  -4    0.13    0.14
  -1 -15   4    0.11    0.07
   0  15  -4   -0.04    0.13
   0 -15   4   -0.10    0.07
   8  14  -4    0.55    0.10
  -8 -14   4    0.44    0.14
  -8 -14   4    0.40    0.09
   7  14  -4    0.02    0.09
  -7 -14   4    0.05    0.07
  -7 -14   4    0.10    0.12
   6  14  -4    1.23    0.17
  -6 -14   4    1.37    0.16
  -6 -14   4    1.52    0.24
   5  14  -4    0.08    0.08
  -5 -14   4    0.08    0.11
  -5 -14   4    0.07    0.07
   4  14  -4    0.35    0.08
  -4 -14   4    0.41    0.11
  -4 -14   4    0.29    0.08
   3  14  -4    0.20    0.06
   3  14  -4    0.18    0.13
  -3 -14   4    0.14    0.07
   2  14  -4   -0.04    0.12
  -2 -14   4   -0.04    0.07
   1  14  -4    0.02    0.12
  -1 -14   4   -0.04    0.07
   0  14  -4   -0.15    0.08
   0  14  -4   -0.09    0.12
   0 -14   4   -0.14    0.07
  -1  14  -4   -0.02    0.13
  -1  14  -4    0.01    0.09
  -2  14  -4   -0.16    0.12
  -2  14  -4   -0.05    0.08
   9  13  -4    0.55    0.11
  -9 -13   4    0.25    0.08
  -9 -13   4    0.41    0.15
   8  13  -4    0.03    0.08
  -8 -13   4    0.00    0.12
  -8 -13   4   -0.05    0.07
   7  13  -4    1.91    0.18
  -7 -13   4    2.17    0.27
  -7 -13   4    1.92    0.17
   6  13  -4    0.09    0.08
  -6 -13   4    0.13    0.11
  -6 -13   4    0.12    0.07
   5  13  -4    0.53    0.09
  -5 -13   4    0.54    0.12
  -5 -13   4    0.54    0.09
   4  13  -4    0.73    0.09
  -4 -13   4    0.71    0.09
  -4 -13   4    1.18    0.20
   3  13  -4    0.73    0.14
   3  13  -4    0.61    0.08
  -3 -13   4    0.59    0.09
  -3 -13   4    0.94    0.19
   2  13  -4   -0.06    0.11
  -2 -13   4    0.02    0.06
  -2 -13   4   -0.04    0.08
   1  13  -4    1.90    0.18
   1  13  -4    2.07    0.25
  -1 -13   4    1.90    0.17
   0  13  -4    0.02    0.12
   0  13  -4    0.03    0.08
   0 -13   4   -0.03    0.07
  -1  13  -4   -0.04    0.08
  -1  13  -4   -0.15    0.12
   1 -13   4   -0.01    0.06
  -2  13  -4    0.44    0.14
  -2  13  -4    0.43    0.09
  -3  13  -4    1.61    0.16
  -3  13  -4    1.14    0.19
   9  12  -4   -0.03    0.08
  -9 -12   4    0.02    0.12
  -9 -12   4   -0.06    0.06
   8  12  -4    1.19    0.16
  -8 -12   4    1.22    0.24
  -8 -12   4    1.17    0.15
   7  12  -4    0.11    0.08
  -7 -12   4    0.09    0.11
  -7 -12   4    0.10    0.07
   6  12  -4    0.01    0.07
  -6 -12   4    0.06    0.10
  -6 -12   4    0.03    0.06
   5  12  -4    0.95    0.14
  -5 -12   4    1.33    0.21
  -5 -12   4    1.22    0.14
   4  12  -4    3.78    0.23
  -4 -12   4    4.23    0.23
  -4 -12   4    4.92    0.33
   3  12  -4    3.22    0.20
  -3 -12   4    3.89    0.29
  -3 -12   4    3.35    0.20
   2  12  -4    1.57    0.13
   2  12  -4    1.95    0.23
   2  12  -4    1.78    0.17
  -2 -12   4    1.62    0.16
  -2 -12   4    1.96    0.21
   1  12  -4    0.20    0.07
   1  12  -4    0.18    0.11
  -1 -12   4    0.20    0.07
  -1 -12   4    0.08    0.08
   0  12  -4    0.66    0.09
   0  12  -4    0.57    0.14
   0 -12   4    0.65    0.08
  -1  12  -4    1.11    0.17
  -1  12  -4    1.65    0.16
   1 -12   4    1.33    0.14
  -2  12  -4    0.02    0.07
  -2  12  -4   -0.04    0.11
  -3  12  -4    1.79    0.26
  -3  12  -4    1.46    0.16
  -4  12  -4    0.21    0.08
  -4  12  -4    0.33    0.14
  10  11  -4    0.17    0.10
 -10 -11   4    0.19    0.14
 -10 -11   4    0.08    0.06
   9  11  -4   -0.04    0.08
  -9 -11   4    0.01    0.06
  -9 -11   4    0.05    0.12
   8  11  -4   -0.05    0.08
  -8 -11   4   -0.01    0.06
  -8 -11   4    0.03    0.11
   7  11  -4    1.43    0.15
  -7 -11   4    1.58    0.14
  -7 -11   4    1.36    0.24
   6  11  -4    0.08    0.07
  -6 -11   4    0.10    0.10
  -6 -11   4    0.04    0.06
  -5 -11   4   -0.11    0.06
  -5 -11   4   -0.12    0.08
  -4 -11   4   -0.01    0.08
   3  11  -4    2.51    0.18
   3  11  -4    2.17    0.16
  -3 -11   4    2.32    0.23
  -3 -11   4    2.30    0.16
   2  11  -4   25.53    1.00
   2  11  -4   25.17    1.17
   2  11  -4   23.71    0.95
  -2 -11   4   24.76    0.96
  -2 -11   4   26.58    1.35
   1  11  -4    4.70    0.25
   1  11  -4    4.74    0.31
  -1 -11   4    4.60    0.23
  -1 -11   4    4.95    0.32
   0  11  -4    1.92    0.22
   0  11  -4    1.86    0.16
   0  11  -4    2.06    0.15
   0 -11   4    1.77    0.19
   0 -11   4    2.05    0.14
  -1  11  -4   -0.02    0.07
  -1  11  -4    0.02    0.10
  -1  11  -4    0.01    0.07
   1 -11   4    0.03    0.06
  -2  11  -4    9.20    0.42
  -2  11  -4    9.42    0.42
  -2  11  -4   10.10    0.53
   2 -11   4    9.42    0.40
  -3  11  -4    0.94    0.14
  -3  11  -4    0.64    0.10
  -3  11  -4    1.03    0.15
  -4  11  -4    0.23    0.12
  -4  11  -4    0.19    0.07
  -4  11  -4    0.18    0.08
  -5  11  -4    0.08    0.07
  -5  11  -4   -0.08    0.11
  -5  11  -4   -0.08    0.07
  10  10  -4    0.09    0.09
 -10 -10   4    0.19    0.14
   9  10  -4    0.26    0.09
  -9 -10   4    0.16    0.13
  -9 -10   4    0.23    0.06
   8  10  -4    0.13    0.08
  -8 -10   4    0.01    0.11
  -8 -10   4    0.05    0.06
   7  10  -4    1.90    0.17
  -7 -10   4    2.09    0.25
  -7 -10   4    2.02    0.15
   6  10  -4    0.05    0.07
  -6 -10   4   -0.03    0.09
  -6 -10   4    0.02    0.05
  -5 -10   4   -0.10    0.08
   4  10  -4    0.49    0.08
   4  10  -4    0.30    0.08
  -4 -10   4    0.57    0.10
  -4 -10   4    0.44    0.07
   3  10  -4    0.44    0.07
   3  10  -4    0.22    0.07
  -3 -10   4    0.44    0.09
  -3 -10   4    0.35    0.06
   2  10  -4    0.38    0.07
   2  10  -4    0.40    0.06
   2  10  -4    0.36    0.07
  -2 -10   4    0.38    0.08
  -2 -10   4    0.39    0.07
   1  10  -4    1.42    0.18
   1  10  -4    1.21    0.14
   1  10  -4    1.39    0.13
   1  10  -4    1.21    0.11
  -1 -10   4    1.57    0.17
  -1 -10   4    1.24    0.12
   0  10  -4   -0.05    0.05
   0  10  -4   -0.03    0.06
   0  10  -4   -0.02    0.08
   0 -10   4    0.01    0.05
   0 -10   4   -0.05    0.06
  -1  10  -4   -0.13    0.08
  -1  10  -4    0.03    0.06
  -1  10  -4   -0.01    0.06
   1 -10   4   -0.06    0.05
  -2  10  -4    0.57    0.08
  -2  10  -4    0.55    0.08
  -2  10  -4    0.54    0.12
   2 -10   4    0.66    0.07
  -3  10  -4    0.35    0.08
  -3  10  -4    0.36    0.07
  -3  10  -4    0.53    0.13
   3 -10   4    0.53    0.07
  -4  10  -4    0.15    0.11
  -4  10  -4    0.07    0.07
  -4  10  -4    0.04    0.06
  -5  10  -4    0.01    0.06
  -5  10  -4    0.10    0.07
  -5  10  -4    0.05    0.11
  -6  10  -4    0.22    0.07
  -6  10  -4    0.24    0.08
  11   9  -4    4.51    0.27
 -11  -9   4    4.72    0.42
  10   9  -4    0.24    0.09
 -10  -9   4    0.12    0.14
   9   9  -4    2.19    0.18
  -9  -9   4    2.27    0.29
  -9  -9   4    2.43    0.15
   8   9  -4    0.33    0.08
  -8  -9   4    0.26    0.06
  -8  -9   4    0.25    0.11
   7   9  -4    2.92    0.19
  -7  -9   4    3.09    0.18
  -7  -9   4    3.30    0.28
   6   9  -4    1.29    0.15
  -6  -9   4    1.56    0.13
  -6  -9   4    1.62    0.22
   5   9  -4    0.28    0.08
  -5  -9   4    0.47    0.07
  -5  -9   4    0.58    0.10
  -5  -9   4    0.41    0.07
   4   9  -4    0.00    0.05
   4   9  -4   -0.04    0.05
  -4  -9   4    0.01    0.04
  -4  -9   4   -0.01    0.05
  -4  -9   4    0.03    0.07
   3   9  -4    0.41    0.07
   3   9  -4    0.38    0.06
   3   9  -4    0.43    0.07
  -3  -9   4    0.39    0.08
  -3  -9   4    0.46    0.06
  -3  -9   4    0.37    0.06
   2   9  -4    4.38    0.23
   2   9  -4    4.66    0.23
   2   9  -4    3.91    0.21
  -2  -9   4    4.49    0.21
  -2  -9   4    4.85    0.30
   1   9  -4    5.53    0.26
   1   9  -4    5.13    0.23
   1   9  -4    5.71    0.24
   1   9  -4    5.66    0.31
   1   9  -4    4.97    0.26
  -1  -9   4    5.50    0.25
  -1  -9   4    5.61    0.34
   0   9  -4    0.23    0.06
   0   9  -4    0.28    0.08
   0   9  -4    0.31    0.06
   0  -9   4    0.25    0.07
   0  -9   4    0.29    0.05
  -1   9  -4    0.04    0.07
  -1   9  -4    0.01    0.06
  -1   9  -4    0.02    0.05
   1  -9   4    0.02    0.05
   1  -9   4   -0.01    0.06
  -2   9  -4    2.95    0.17
  -2   9  -4    2.88    0.18
  -2   9  -4    2.67    0.24
   2  -9   4    2.89    0.16
  -3   9  -4    2.23    0.16
  -3   9  -4    2.17    0.17
  -3   9  -4    2.32    0.24
   3  -9   4    2.34    0.14
  -4   9  -4    1.02    0.12
  -4   9  -4    0.89    0.13
  -4   9  -4    1.14    0.19
  -5   9  -4    0.33    0.11
  -5   9  -4    0.20    0.07
  -5   9  -4    0.26    0.07
  -6   9  -4    0.03    0.06
  -6   9  -4    0.04    0.07
  -7   9  -4    0.12    0.07
  -7   9  -4    0.13    0.07
  11   8  -4    0.10    0.09
 -11  -8   4    0.23    0.14
  10   8  -4    0.27    0.09
 -10  -8   4    0.14    0.13
   9   8  -4    0.34    0.09
  -9  -8   4    0.26    0.12
   8   8  -4    1.14    0.14
  -8  -8   4    1.29    0.15
  -8  -8   4    1.26    0.12
  -8  -8   4    1.36    0.23
   7   8  -4    0.12    0.07
  -7  -8   4    0.13    0.07
  -7  -8   4    0.08    0.05
  -7  -8   4    0.17    0.10
   6   8  -4    0.44    0.09
  -6  -8   4    0.65    0.09
  -6  -8   4    0.59    0.08
   5   8  -4    6.43    0.31
   5   8  -4    6.37    0.29
  -5  -8   4    7.10    0.42
  -5  -8   4    6.28    0.29
  -5  -8   4    6.71    0.31
  -5  -8   4    6.50    0.30
   4   8  -4   -0.07    0.05
   4   8  -4   -0.02    0.04
   4   8  -4   -0.07    0.05
  -4  -8   4   -0.03    0.07
  -4  -8   4   -0.04    0.04
  -4  -8   4    0.04    0.03
   3   8  -4    3.11    0.18
   3   8  -4    3.70    0.19
   3   8  -4    4.01    0.20
  -3  -8   4    3.85    0.19
  -3  -8   4    3.68    0.18
  -3  -8   4    3.70    0.26
   2   8  -4    6.24    0.27
   2   8  -4    5.34    0.25
   2   8  -4    6.24    0.27
  -2  -8   4    6.46    0.36
  -2  -8   4    6.05    0.26
  -2  -8   4    5.38    0.26
   1   8  -4    8.68    0.37
   1   8  -4    8.44    0.42
   1   8  -4    8.53    0.36
   1   8  -4    7.77    0.34
  -1  -8   4    8.48    0.35
  -1  -8   4    8.95    0.49
   0   8  -4   24.61    0.98
   0   8  -4   24.64    0.98
   0   8  -4   25.38    1.14
   0   8  -4   24.61    0.93
   0  -8   4   27.19    1.33
   0  -8   4   24.55    0.95
  -1   8  -4    0.09    0.05
  -1   8  -4    0.10    0.05
  -1   8  -4    0.16    0.07
   1  -8   4    0.15    0.06
   1  -8   4    0.12    0.04
  -2   8  -4    1.05    0.11
  -2   8  -4    1.04    0.10
  -2   8  -4    0.75    0.11
   2  -8   4    0.67    0.09
   2  -8   4    1.05    0.10
  -3   8  -4    2.32    0.15
  -3   8  -4    2.26    0.16
  -3   8  -4    2.51    0.23
   3  -8   4    2.46    0.21
   3  -8   4    2.39    0.14
  -4   8  -4    4.47    0.23
  -4   8  -4    4.48    0.23
  -4   8  -4    4.81    0.31
   4  -8   4    4.65    0.21
  -5   8  -4    1.02    0.14
  -5   8  -4    0.97    0.12
  -5   8  -4    0.94    0.12
  -6   8  -4    0.23    0.06
  -6   8  -4    0.21    0.07
  -7   8  -4    0.09    0.06
  -7   8  -4    0.19    0.07
  11   7  -4    0.05    0.09
 -11  -7   4    0.26    0.14
  10   7  -4   -0.02    0.08
 -10  -7   4    0.02    0.13
 -10  -7   4   -0.03    0.07
   9   7  -4    0.31    0.09
   9   7  -4    0.44    0.08
  -9  -7   4    0.42    0.08
  -9  -7   4    0.24    0.13
   8   7  -4    4.57    0.26
   8   7  -4    4.44    0.24
  -8  -7   4    4.73    0.21
  -8  -7   4    4.83    0.25
  -8  -7   4    4.62    0.36
   7   7  -4   10.76    0.46
   7   7  -4   11.41    0.51
  -7  -7   4   11.67    0.48
  -7  -7   4   11.27    0.66
  -7  -7   4   11.05    0.44
   6   7  -4    0.36    0.07
  -6  -7   4    0.25    0.06
  -6  -7   4    0.33    0.07
  -6  -7   4    0.29    0.08
   5   7  -4   11.71    0.47
   5   7  -4   11.89    0.49
  -5  -7   4   11.76    0.67
  -5  -7   4   11.76    0.47
  -5  -7   4   11.66    0.49
  -5  -7   4   11.96    0.48
   4   7  -4    2.64    0.16
   4   7  -4    2.54    0.15
  -4  -7   4    2.55    0.15
  -4  -7   4    2.73    0.15
  -4  -7   4    2.56    0.21
  -4  -7   4    2.46    0.14
   3   7  -4    3.28    0.18
   3   7  -4    3.37    0.18
   3   7  -4    3.62    0.18
  -3  -7   4    3.53    0.18
  -3  -7   4    4.01    0.25
  -3  -7   4    3.76    0.19
   2   7  -4    0.51    0.06
   2   7  -4    0.45    0.06
   2   7  -4    0.47    0.06
  -2  -7   4    0.55    0.06
  -2  -7   4    0.53    0.06
   1   7  -4    0.07    0.04
   1   7  -4   -0.02    0.05
   1   7  -4   -0.01    0.04
  -1  -7   4    0.05    0.04
  -1  -7   4   -0.04    0.06
  -1  -7   4    0.03    0.04
   0   7  -4   43.21    1.78
   0   7  -4   47.09    2.06
   0   7  -4   47.58    1.71
   0   7  -4   45.38    1.71
   0   7  -4   46.27    1.78
   0  -7   4   49.94    2.43
   0  -7   4   46.27    1.72
  -1   7  -4    0.08    0.05
  -1   7  -4    0.15    0.05
  -1   7  -4    0.21    0.06
   1  -7   4    0.23    0.06
   1  -7   4    0.17    0.04
  -2   7  -4    3.42    0.19
  -2   7  -4    3.66    0.23
  -2   7  -4    3.63    0.18
   2  -7   4    3.81    0.25
   2  -7   4    3.68    0.17
  -3   7  -4    5.75    0.28
  -3   7  -4    6.04    0.35
  -3   7  -4    6.29    0.27
   3  -7   4    6.50    0.26
  -4   7  -4    0.02    0.06
  -4   7  -4   -0.05    0.08
  -4   7  -4   -0.05    0.05
   4  -7   4    0.01    0.04
  -5   7  -4    0.79    0.10
  -5   7  -4    0.79    0.12
  -5   7  -4    0.73    0.11
  -6   7  -4    0.72    0.11
  -6   7  -4    0.85    0.12
  -7   7  -4    0.06    0.06
  -7   7  -4    0.11    0.06
  -8   7  -4    0.04    0.06
  -8   7  -4   -0.02    0.06
  11   6  -4    0.01    0.08
 -11  -6   4    0.09    0.08
 -11  -6   4    0.26    0.14
  10   6  -4    3.05    0.20
  10   6  -4    3.07    0.24
 -10  -6   4    3.39    0.33
 -10  -6   4    3.35    0.21
   9   6  -4    1.21    0.17
   9   6  -4    1.23    0.15
  -9  -6   4    1.13    0.14
   8   6  -4    3.00    0.19
   8   6  -4    2.98    0.22
  -8  -6   4    3.14    0.19
  -8  -6   4    3.43    0.31
  -8  -6   4    3.02    0.20
   7   6  -4   36.74    1.44
   7   6  -4   39.24    1.64
  -7  -6   4   37.51    2.06
  -7  -6   4   39.54    1.43
  -7  -6   4   39.13    1.50
  -7  -6   4   39.60    1.50
   6   6  -4   11.30    0.51
   6   6  -4   10.77    0.45
  -6  -6   4   11.75    0.47
  -6  -6   4   11.33    0.47
  -6  -6   4   11.03    0.44
  -6  -6   4   11.47    0.65
   5   6  -4    0.50    0.06
   5   6  -4    0.68    0.10
  -5  -6   4    0.39    0.05
  -5  -6   4    0.47    0.06
  -5  -6   4    0.77    0.15
  -5  -6   4    0.65    0.09
   4   6  -4   15.18    0.57
   4   6  -4   14.32    0.59
  -4  -6   4   14.77    0.59
  -4  -6   4   15.58    0.59
  -4  -6   4   14.76    0.57
  -4  -6   4   14.33    0.81
   3   6  -4   28.11    1.00
   3   6  -4   28.83    1.04
  -3  -6   4   25.29    0.99
  -3  -6   4   26.69    1.04
  -3  -6   4   26.09    1.41
  -3  -6   4   24.81    1.03
   2   6  -4    1.95    0.12
   2   6  -4    1.90    0.12
   2   6  -4    2.08    0.13
  -2  -6   4    1.91    0.11
  -2  -6   4    1.87    0.12
   1   6  -4    5.09    0.22
   1   6  -4    5.32    0.23
   1   6  -4    4.53    0.21
  -1  -6   4    5.05    0.21
  -1  -6   4    5.26    0.30
  -1  -6   4    4.74    0.22
   0   6  -4    3.71    0.18
   0   6  -4    3.41    0.17
   0   6  -4    3.28    0.16
   0   6  -4    3.63    0.16
   0   6  -4    3.85    0.20
   0  -6   4    3.90    0.23
   0  -6   4    3.49    0.17
  -1   6  -4    0.57    0.08
  -1   6  -4    0.47    0.06
  -1   6  -4    0.67    0.10
   1  -6   4    0.56    0.07
   1  -6   4    0.74    0.12
  -2   6  -4    0.35    0.05
  -2   6  -4    0.35    0.05
  -2   6  -4    0.43    0.07
   2  -6   4    0.38    0.04
  -3   6  -4    1.89    0.12
  -3   6  -4    2.21    0.17
  -3   6  -4    1.84    0.13
   3  -6   4    1.96    0.11
  -4   6  -4    0.29    0.06
  -4   6  -4    0.26    0.06
  -4   6  -4    0.38    0.09
   4  -6   4    0.33    0.05
  -5   6  -4    0.23    0.06
  -5   6  -4    0.19    0.06
   5  -6   4    0.25    0.04
  -6   6  -4    0.74    0.10
  -6   6  -4    0.62    0.08
  -7   6  -4    0.15    0.06
  -7   6  -4    0.13    0.06
  -8   6  -4    0.15    0.07
  -8   6  -4    0.15    0.07
  -9   6  -4    0.31    0.08
  -9   6  -4    0.32    0.08
  11   5  -4    0.35    0.12
 -11  -5   4    0.26    0.08
 -11  -5   4    0.47    0.15
  10   5  -4    0.10    0.10
  10   5  -4    0.02    0.07
 -10  -5   4    0.15    0.07
 -10  -5   4    0.26    0.13
   9   5  -4    0.28    0.10
   9   5  -4    0.34    0.08
  -9  -5   4    0.31    0.08
  -9  -5   4    0.33    0.07
   8   5  -4   27.99    1.07
   8   5  -4   28.40    1.24
  -8  -5   4   28.86    1.12
  -8  -5   4   27.91    1.54
  -8  -5   4   28.77    1.11
   7   5  -4    0.24    0.08
   7   5  -4    0.34    0.07
  -7  -5   4    0.27    0.07
  -7  -5   4    0.29    0.07
   6   5  -4    0.12    0.05
   6   5  -4    0.19    0.06
  -6  -5   4    0.15    0.04
  -6  -5   4    0.22    0.08
  -6  -5   4    0.09    0.05
  -6  -5   4    0.15    0.03
  -6  -5   4    0.21    0.05
   5   5  -4    0.26    0.05
   5   5  -4    0.20    0.05
  -5  -5   4    0.22    0.07
  -5  -5   4    0.20    0.05
  -5  -5   4    0.15    0.05
  -5  -5   4    0.21    0.04
   4   5  -4    0.14    0.04
   4   5  -4    0.12    0.04
  -4  -5   4    0.16    0.04
  -4  -5   4    0.10    0.04
  -4  -5   4    0.20    0.04
  -4  -5   4    0.07    0.06
   3   5  -4   11.89    0.44
   3   5  -4   11.37    0.46
  -3  -5   4   11.03    0.63
  -3  -5   4   11.82    0.46
  -3  -5   4   11.25    0.44
  -3  -5   4   10.90    0.49
  -3  -5   4   11.34    0.46
   2   5  -4   28.18    0.99
   2   5  -4   25.83    1.03
   2   5  -4   26.39    1.03
  -2  -5   4   26.94    1.03
  -2  -5   4   26.27    0.99
  -2  -5   4   26.21    1.40
   1   5  -4   26.08    0.99
   1   5  -4   23.34    0.95
   1   5  -4   23.78    0.98
  -1  -5   4   25.54    0.95
  -1  -5   4   26.16    0.98
  -1  -5   4   26.94    1.34
  -1  -5   4   26.69    0.99
   0   5  -4    0.61    0.07
   0   5  -4    0.86    0.08
   0   5  -4    0.84    0.07
   0   5  -4    0.80    0.08
   0   5  -4    0.85    0.08
   0  -5   4    0.80    0.07
   0  -5   4    0.77    0.07
   0  -5   4    0.76    0.11
  -1   5  -4   14.23    0.59
  -1   5  -4   15.23    0.56
  -1   5  -4   14.94    0.59
  -1   5  -4   14.41    0.68
  -1   5  -4   15.40    0.56
   1  -5   4   14.71    0.56
   1  -5   4   15.45    0.80
  -2   5  -4   11.82    0.46
  -2   5  -4   10.89    0.46
  -2   5  -4   11.39    0.54
   2  -5   4   12.03    0.44
  -3   5  -4    0.01    0.05
  -3   5  -4    0.00    0.04
  -3   5  -4    0.00    0.04
   3  -5   4    0.00    0.03
  -4   5  -4    0.85    0.10
  -4   5  -4    0.95    0.11
  -4   5  -4    1.06    0.15
   4  -5   4    1.03    0.09
  -5   5  -4    1.80    0.14
  -5   5  -4    1.93    0.13
   5  -5   4    2.12    0.12
  -6   5  -4    0.97    0.11
  -6   5  -4    0.94    0.11
  -6   5  -4    0.93    0.11
  -7   5  -4    0.02    0.06
  -7   5  -4    0.05    0.06
  -7   5  -4    0.08    0.06
  -8   5  -4    0.03    0.06
  -8   5  -4    0.07    0.06
  -8   5  -4   -0.07    0.06
  -9   5  -4   -0.08    0.06
  -9   5  -4    0.11    0.07
  -9   5  -4    0.05    0.07
  11   4  -4    0.08    0.10
 -11  -4   4    0.14    0.13
 -11  -4   4    0.08    0.07
  10   4  -4   -0.03    0.09
 -10  -4   4   -0.04    0.06
 -10  -4   4   -0.05    0.12
   9   4  -4    1.80    0.15
   9   4  -4    1.84    0.19
  -9  -4   4    1.85    0.16
  -9  -4   4    1.83    0.15
   8   4  -4   10.95    0.44
   8   4  -4    9.84    0.51
  -8  -4   4   10.54    0.45
  -8  -4   4   10.89    0.65
  -8  -4   4   11.01    0.46
   7   4  -4    6.10    0.27
   7   4  -4    5.99    0.32
  -7  -4   4    6.28    0.28
  -7  -4   4    6.18    0.41
  -7  -4   4    6.25    0.28
   6   4  -4    4.14    0.20
   6   4  -4    4.24    0.24
  -6  -4   4    5.02    0.31
  -6  -4   4    4.35    0.21
  -6  -4   4    4.31    0.22
   5   4  -4   13.27    0.57
   5   4  -4   12.91    0.50
  -5  -4   4   13.19    0.49
  -5  -4   4   12.61    0.52
  -5  -4   4   11.86    0.72
  -5  -4   4   13.32    0.52
  -5  -4   4   13.31    0.49
   4   4  -4    5.56    0.23
   4   4  -4    5.78    0.24
  -4  -4   4    5.18    0.35
  -4  -4   4    5.50    0.25
  -4  -4   4    5.97    0.24
  -4  -4   4    5.75    0.23
   3   4  -4   51.20    1.81
   3   4  -4   48.69    1.88
   3   4  -4   50.19    1.88
  -3  -4   4   49.00    1.81
  -3  -4   4   51.05    1.88
  -3  -4   4   47.96    2.05
  -3  -4   4   48.58    2.57
  -3  -4   4   47.39    1.88
   2   4  -4  101.78    3.62
   2   4  -4  105.89    3.76
  -2  -4   4   98.85    3.76
  -2  -4   4   95.68    3.76
  -2  -4   4   96.65    5.14
  -2  -4   4   96.38    3.62
   1   4  -4   12.42    0.47
   1   4  -4   10.76    0.45
   1   4  -4   12.06    0.47
  -1  -4   4   12.20    0.47
  -1  -4   4   12.18    0.46
  -1  -4   4   12.37    0.65
   0   4  -4    0.52    0.06
   0   4  -4    0.33    0.04
   0   4  -4    0.50    0.06
   0   4  -4    0.53    0.05
   0   4  -4    0.39    0.05
   0  -4   4    0.32    0.05
   0  -4   4    0.50    0.06
   0  -4   4    0.45    0.06
   0  -4   4    0.44    0.05
  -1   4  -4    3.80    0.15
  -1   4  -4    3.84    0.17
  -1   4  -4    3.70    0.16
  -1   4  -4    3.20    0.19
  -1   4  -4    3.80    0.17
   1  -4   4    3.95    0.16
   1  -4   4    3.63    0.17
   1  -4   4    3.97    0.17
  -2   4  -4   37.99    1.44
  -2   4  -4   37.02    1.67
  -2   4  -4   35.65    1.44
   2  -4   4   39.05    1.67
   2  -4   4   38.75    1.39
  -3   4  -4    2.80    0.17
  -3   4  -4    2.51    0.13
  -3   4  -4    2.46    0.14
   3  -4   4    2.78    0.13
  -4   4  -4   15.36    0.61
  -4   4  -4   15.38    0.61
   4  -4   4   15.71    0.58
  -5   4  -4   33.17    1.29
  -5   4  -4   32.90    1.28
   5  -4   4   34.06    1.24
  -6   4  -4    0.36    0.06
  -6   4  -4    0.26    0.06
   6  -4   4    0.29    0.05
  -7   4  -4    1.38    0.12
  -7   4  -4    1.28    0.12
  -8   4  -4    0.34    0.07
  -8   4  -4    0.28    0.07
  -9   4  -4    0.11    0.06
  -9   4  -4    0.19    0.08
  11   3  -4    0.15    0.11
 -11  -3   4    0.10    0.07
 -11  -3   4    0.15    0.13
  10   3  -4    1.47    0.19
 -10  -3   4    1.42    0.14
 -10  -3   4    0.92    0.17
 -10  -3   4    1.26    0.13
   9   3  -4   -0.04    0.09
  -9  -3   4   -0.10    0.06
  -9  -3   4   -0.10    0.07
  -9  -3   4   -0.05    0.12
   8   3  -4    0.01    0.05
   8   3  -4   -0.02    0.08
  -8  -3   4    0.04    0.06
  -8  -3   4    0.03    0.06
   7   3  -4    0.41    0.09
   7   3  -4    0.41    0.06
  -7  -3   4    0.47    0.10
  -7  -3   4    0.40    0.06
  -7  -3   4    0.36    0.06
   6   3  -4   17.00    0.65
   6   3  -4   16.81    0.76
  -6  -3   4   16.86    0.94
  -6  -3   4   17.02    0.68
  -6  -3   4   17.65    0.67
   5   3  -4    1.38    0.09
   5   3  -4    1.37    0.12
  -5  -3   4    1.43    0.10
  -5  -3   4    1.42    0.10
  -5  -3   4    1.11    0.16
   4   3  -4    1.08    0.08
   4   3  -4    1.09    0.10
  -4  -3   4    1.19    0.09
  -4  -3   4    1.24    0.09
  -4  -3   4    1.32    0.08
  -4  -3   4    1.27    0.07
   3   3  -4   13.03    0.48
   3   3  -4   12.10    0.48
   3   3  -4   12.47    0.47
  -3  -3   4   11.65    0.48
  -3  -3   4   12.32    0.48
  -3  -3   4   11.84    0.67
  -3  -3   4   11.83    0.53
  -3  -3   4   12.52    0.46
  -3  -3   4   12.48    0.47
   2   3  -4    4.74    0.19
   2   3  -4    4.96    0.20
  -2  -3   4    4.45    0.20
  -2  -3   4    4.51    0.19
  -2  -3   4    4.79    0.22
  -2  -3   4    4.63    0.20
  -2  -3   4    4.83    0.28
   1   3  -4   -0.05    0.02
   1   3  -4   -0.01    0.02
   1   3  -4    0.02    0.03
  -1  -3   4   -0.01    0.03
  -1  -3   4   -0.03    0.02
  -1  -3   4   -0.01    0.02
  -1  -3   4   -0.04    0.02
   0   3  -4   44.55    1.67
   0   3  -4   45.45    1.61
   0   3  -4   42.39    1.67
   0   3  -4   45.81    1.61
   0  -3   4   42.54    2.28
   0  -3   4   44.19    1.67
   0  -3   4   43.87    1.61
   0  -3   4   41.31    1.66
  -1   3  -4   95.16    3.56
  -1   3  -4   95.15    3.43
  -1   3  -4   95.05    3.43
  -1   3  -4   84.56    4.09
  -1   3  -4   95.72    3.56
   1  -3   4   95.99    3.56
   1  -3   4   94.62    3.43
   1  -3   4   95.45    3.56
  -2   3  -4   59.55    2.20
  -2   3  -4   56.19    2.54
  -2   3  -4   58.59    2.20
   2  -3   4   58.15    2.12
   2  -3   4   56.88    2.54
  -3   3  -4    0.49    0.07
   3  -3   4    0.50    0.06
  -4   3  -4    5.63    0.25
  -4   3  -4    5.43    0.24
   4  -3   4    5.92    0.23
  -5   3  -4   87.51    3.36
  -5   3  -4   86.33    3.36
   5  -3   4   91.76    3.24
  -6   3  -4    8.91    0.38
  -6   3  -4    8.75    0.38
   6  -3   4    9.48    0.36
  -7   3  -4    1.81    0.14
  -7   3  -4    1.90    0.14
  -8   3  -4    2.91    0.18
  -8   3  -4    2.98    0.18
  -9   3  -4    6.69    0.32
  -9   3  -4    7.10    0.33
 -10   3  -4    0.33    0.09
 -10   3  -4    0.38    0.08
 -11  -2   4    0.12    0.07
 -11  -2   4    0.15    0.07
  10   2  -4    0.19    0.10
 -10  -2   4    0.05    0.12
 -10  -2   4    0.13    0.06
 -10  -2   4    0.05    0.07
   9   2  -4    0.13    0.10
  -9  -2   4    0.06    0.12
  -9  -2   4    0.18    0.06
  -9  -2   4    0.17    0.07
   8   2  -4    0.12    0.05
   8   2  -4    0.26    0.10
  -8  -2   4    0.20    0.06
  -8  -2   4    0.20    0.06
   7   2  -4    5.74    0.24
   7   2  -4    5.52    0.31
  -7  -2   4    5.92    0.26
  -7  -2   4    5.88    0.25
  -7  -2   4    5.31    0.39
   6   2  -4   17.21    0.62
   6   2  -4   15.98    0.73
  -6  -2   4   16.13    0.91
  -6  -2   4   16.52    0.65
  -6  -2   4   16.45    0.65
   5   2  -4   11.21    0.51
   5   2  -4   11.77    0.43
  -5  -2   4   10.55    0.63
  -5  -2   4   11.57    0.45
  -5  -2   4   11.20    0.45
   4   2  -4   65.89    2.33
   4   2  -4   62.62    2.66
  -4  -2   4   66.06    2.42
  -4  -2   4   62.92    2.42
  -4  -2   4   61.06    3.32
   3   2  -4   22.09    0.94
   3   2  -4   22.81    0.82
   3   2  -4   22.89    0.85
  -3  -2   4   21.75    0.85
  -3  -2   4   21.06    0.94
  -3  -2   4   22.06    0.82
  -3  -2   4   21.22    1.17
  -3  -2   4   22.97    0.82
  -3  -2   4   22.67    0.85
   2   2  -4   36.59    1.37
   2   2  -4   37.15    1.37
   2   2  -4   36.17    1.32
  -2  -2   4   34.75    1.37
  -2  -2   4   36.56    1.31
  -2  -2   4   34.77    1.87
  -2  -2   4   35.22    1.32
  -2  -2   4   36.82    1.50
  -2  -2   4   34.64    1.37
   1   2  -4   44.58    1.61
   1   2  -4   42.55    2.28
   1   2  -4   44.61    1.67
  -1  -2   4   43.80    1.67
  -1  -2   4   44.39    1.67
  -1  -2   4   44.55    1.61
  -1  -2   4   41.21    2.28
  -1  -2   4   45.56    1.61
   0   2  -4    2.11    0.10
   0   2  -4    2.02    0.10
   0   2  -4    2.04    0.10
   0   2  -4    2.13    0.10
   0  -2   4    2.08    0.10
   0  -2   4    2.06    0.10
  -1   2  -4   22.03    0.82
  -1   2  -4   21.72    0.82
  -1   2  -4   22.15    0.86
  -1   2  -4   22.93    0.86
   1  -2   4   22.28    0.86
   1  -2   4   22.07    0.85
   1  -2   4   22.43    0.83
   1  -2   4   22.68    0.86
  -2   2  -4   71.56    2.63
  -2   2  -4   72.73    2.62
  -2   2  -4   71.29    2.72
  -2   2  -4   75.13    2.72
   2  -2   4   73.45    2.72
   2  -2   4   65.27    3.13
   2  -2   4   73.11    2.62
  -3   2  -4    1.19    0.09
   3  -2   4    0.99    0.08
  -4   2  -4    0.77    0.08
  -4   2  -4    0.69    0.07
   4  -2   4    0.79    0.07
  -5   2  -4    2.37    0.14
  -5   2  -4    2.27    0.14
   5  -2   4    2.48    0.13
  -6   2  -4    2.94    0.17
  -6   2  -4    2.86    0.17
   6  -2   4    3.17    0.16
  -7   2  -4    0.44    0.07
  -7   2  -4    0.45    0.06
  -8   2  -4    2.15    0.17
  -8   2  -4    2.30    0.16
  -9   2  -4    0.05    0.07
  -9   2  -4    0.03    0.08
 -10   2  -4   -0.11    0.08
 -10   2  -4    0.00    0.06
 -11  -1   4    0.02    0.06
 -11  -1   4    0.02    0.06
  10   1  -4    0.21    0.11
 -10  -1   4    0.01    0.12
 -10  -1   4    0.16    0.06
 -10  -1   4    0.10    0.06
   9   1  -4    0.16    0.10
  -9  -1   4    0.17    0.06
  -9  -1   4    0.19    0.12
  -9  -1   4    0.16    0.06
   8   1  -4    0.96    0.10
   8   1  -4    1.28    0.16
  -8  -1   4    1.11    0.11
  -8  -1   4    1.04    0.11
  -8  -1   4    0.84    0.14
   7   1  -4    0.69    0.11
   7   1  -4    0.70    0.08
  -7  -1   4    0.50    0.12
  -7  -1   4    0.91    0.09
  -7  -1   4    0.79    0.09
   6   1  -4    0.61    0.07
   6   1  -4    0.45    0.08
  -6  -1   4    0.61    0.08
  -6  -1   4    0.69    0.08
   5   1  -4    8.46    0.41
   5   1  -4    9.17    0.33
  -5  -1   4    8.64    0.35
  -5  -1   4    8.63    0.50
  -5  -1   4    8.70    0.35
   4   1  -4   24.09    1.04
   4   1  -4   25.51    0.90
  -4  -1   4   22.97    1.29
  -4  -1   4   24.40    0.93
  -4  -1   4   24.71    0.93
   3   1  -4   33.80    1.20
   3   1  -4   32.78    1.38
  -3  -1   4   33.25    1.25
  -3  -1   4   31.61    1.71
  -3  -1   4   31.92    1.38
  -3  -1   4   32.96    1.25
   2   1  -4   17.87    0.65
   2   1  -4   16.89    0.65
   2   1  -4   17.27    0.62
   2   1  -4   16.39    0.89
   2   1  -4   15.69    0.76
  -2  -1   4   16.22    0.89
  -2  -1   4   17.28    0.65
  -2  -1   4   16.76    0.65
  -2  -1   4   16.67    0.62
  -2  -1   4   16.92    0.62
  -2  -1   4   17.16    0.72
   1   1  -4    0.82    0.05
   1   1  -4    0.81    0.05
   1   1  -4    0.78    0.06
  -1  -1   4    0.81    0.05
  -1  -1   4    0.75    0.05
  -1  -1   4    0.90    0.05
  -1  -1   4    0.67    0.07
  -1  -1   4    0.73    0.05
   0   1  -4    2.10    0.09
   0   1  -4    2.05    0.09
   0   1  -4    1.89    0.09
   0   1  -4    1.78    0.09
   0  -1   4    1.98    0.09
   0  -1   4    1.71    0.09
   0  -1   4    2.11    0.09
   0  -1   4    1.98    0.09
  -1   1  -4    8.74    0.34
  -1   1  -4    8.74    0.34
  -1   1  -4    8.37    0.33
  -1   1  -4    8.57    0.33
   1  -1   4    8.71    0.33
   1  -1   4    8.80    0.34
  -2   1  -4   81.84    3.02
  -2   1  -4   85.38    3.14
  -2   1  -4   82.44    3.02
  -2   1  -4   84.26    3.14
   2  -1   4   83.59    3.14
   2  -1   4   83.63    3.14
   2  -1   4   76.58    3.62
   2  -1   4   85.23    3.03
  -3   1  -4    3.02    0.15
  -3   1  -4    3.17    0.15
   3  -1   4    3.23    0.14
   3  -1   4    3.20    0.18
  -4   1  -4   12.73    0.51
  -4   1  -4   13.13    0.51
   4  -1   4   12.89    0.49
  -5   1  -4    7.68    0.32
  -5   1  -4    7.52    0.32
   5  -1   4    7.80    0.31
  -6   1  -4    8.36    0.36
  -6   1  -4    8.16    0.36
   6  -1   4    8.71    0.34
  -7   1  -4   11.37    0.50
  -7   1  -4   11.99    0.50
   7  -1   4   12.92    0.48
  -8   1  -4    5.94    0.29
  -8   1  -4    6.01    0.29
   8  -1   4    6.29    0.28
  -9   1  -4    0.61    0.10
  -9   1  -4    0.58    0.08
 -10   1  -4   -0.01    0.06
 -10   1  -4   -0.02    0.08
 -11   1  -4    0.03    0.08
 -11   0   4    0.29    0.07
 -11   0   4    0.32    0.07
  10   0  -4    0.06    0.10
 -10   0   4    0.01    0.06
 -10   0   4   -0.02    0.06
   9   0  -4   -0.09    0.09
  -9   0   4   -0.10    0.10
  -9   0   4   -0.12    0.05
   8   0  -4    0.55    0.11
  -8   0   4    0.45    0.06
  -8   0   4    0.54    0.11
  -8   0   4    0.39    0.06
   7   0  -4    0.00    0.07
  -7   0   4   -0.05    0.04
  -7   0   4   -0.08    0.04
   6   0  -4    0.49    0.09
  -6   0   4    0.51    0.07
  -6   0   4    0.54    0.07
   5   0  -4   10.77    0.51
  -5   0   4   11.06    0.62
  -5   0   4   11.13    0.44
  -5   0   4   11.35    0.44
   4   0  -4    6.93    0.34
  -4   0   4    7.02    0.41
  -4   0   4    7.22    0.29
  -4   0   4    7.58    0.29
   3   0  -4    0.30    0.03
   3   0  -4    0.47    0.07
  -3   0   4    0.42    0.06
  -3   0   4    0.26    0.03
  -3   0   4    0.43    0.09
  -3   0   4    0.35    0.04
   2   0  -4   21.13    0.80
   2   0  -4   19.72    0.93
   2   0  -4   20.81    1.10
   2   0  -4   22.32    0.77
   2   0  -4   21.58    0.89
   2   0  -4   19.98    0.77
  -2   0   4   21.00    0.80
  -2   0   4   21.79    0.89
  -2   0   4   19.51    0.94
  -2   0   4   20.50    1.10
  -2   0   4   21.61    0.80
   1   0  -4   33.92    1.25
   1   0  -4   31.57    1.21
   1   0  -4   34.81    1.25
   1   0  -4   28.63    1.45
   1   0  -4   34.65    1.21
  -1   0   4   33.86    1.25
  -1   0   4   35.48    1.21
  -1   0   4   32.36    1.72
  -1   0   4   32.80    1.21
  -1   0   4   30.35    1.45
  -1   0   4   34.27    1.25
   0   0  -4  143.40    5.14
   0   0  -4  131.73    5.12
   0   0  -4  145.43    5.32
   0   0   4  136.47    5.13
   0   0   4  138.72    5.31
   0   0   4  144.29    5.14
   0   0   4  144.47    5.32
  -1   0  -4   44.52    1.70
  -1   0  -4   44.14    1.64
  -1   0  -4   45.38    1.70
  -1   0  -4   42.54    1.64
   1   0   4   45.34    1.70
   1   0   4   47.44    1.64
   1   0   4   44.11    1.64
  -2   0  -4   47.03    1.76
  -2   0  -4   45.53    1.70
  -2   0  -4   45.47    1.76
  -2   0  -4   46.32    1.70
   2   0   4   46.92    1.76
   2   0   4   46.77    1.70
   2   0   4   46.34    1.76
  -3   0  -4    1.59    0.10
  -3   0  -4    1.64    0.08
  -3   0  -4    1.51    0.08
  -3   0  -4    1.75    0.10
   3   0   4    1.65    0.09
   3   0   4    1.66    0.09
  -4   0  -4    1.42    0.09
  -4   0  -4    1.35    0.09
   4   0   4    1.71    0.09
  -5   0  -4   24.26    0.96
  -5   0  -4   24.56    0.96
   5   0   4   25.23    0.92
  -6   0  -4    0.90    0.11
  -6   0  -4    1.01    0.11
   6   0   4    1.14    0.11
  -7   0  -4   30.72    1.21
  -7   0  -4   30.60    1.21
   7   0   4   31.89    1.16
  -8   0  -4    3.44    0.21
  -8   0  -4    3.47    0.22
   8   0   4    3.84    0.21
  -9   0  -4    2.35    0.17
  -9   0  -4    2.09    0.18
 -10   0  -4    0.68    0.10
 -10   0  -4    1.10    0.14
 -11   0  -4   -0.03    0.08
 -11   1   4   -0.13    0.06
 -11   1   4   -0.14    0.06
 -10   1   4   -0.03    0.05
 -10   1   4   -0.03    0.05
   9  -1  -4   -0.07    0.09
  -9   1   4   -0.07    0.05
  -9   1   4   -0.05    0.05
  -9   1   4   -0.02    0.10
   8  -1  -4    0.69    0.12
  -8   1   4    0.55    0.06
  -8   1   4    0.70    0.12
  -8   1   4    0.64    0.09
   7  -1  -4    1.08    0.15
  -7   1   4    0.75    0.08
  -7   1   4    0.57    0.11
  -7   1   4    0.94    0.08
   6  -1  -4    0.05    0.07
  -6   1   4    0.11    0.03
  -6   1   4    0.07    0.03
   5  -1  -4    7.04    0.36
  -5   1   4    6.89    0.42
  -5   1   4    7.47    0.29
  -5   1   4    7.12    0.28
   4  -1  -4   22.15    0.99
  -4   1   4   22.85    0.87
  -4   1   4   22.31    1.21
  -4   1   4   24.08    0.87
  -4   1   4   23.02    1.05
   3  -1  -4    3.18    0.18
   3  -1  -4    3.33    0.21
  -3   1   4    3.82    0.21
  -3   1   4    3.17    0.20
  -3   1   4    3.30    0.14
  -3   1   4    3.15    0.14
  -3   1   4    3.81    0.19
   2  -1  -4   38.67    1.64
   2  -1  -4   37.96    2.03
  -2   1   4   39.20    1.48
  -2   1   4   38.49    2.03
  -2   1   4   39.91    1.64
  -2   1   4   39.66    1.48
  -2   1   4   39.12    1.73
   1  -1  -4   45.91    1.72
   1  -1  -4   50.28    1.79
   1  -1  -4   48.52    1.72
   1  -1  -4   42.58    2.07
   1  -1  -4   49.05    1.79
  -1   1   4   44.87    2.45
  -1   1   4   48.50    1.79
  -1   1   4   44.16    2.07
  -1   1   4   49.44    1.97
  -1   1   4   48.54    1.79
   0  -1  -4    0.10    0.02
   0  -1  -4    0.12    0.02
   0  -1  -4    0.12    0.02
   0  -1  -4    0.09    0.02
   0   1   4    0.07    0.02
   0   1   4    0.19    0.03
   0   1   4    0.10    0.02
   0   1   4    0.08    0.02
  -1  -1  -4   32.60    1.24
  -1  -1  -4   32.34    1.24
  -1  -1  -4   35.52    1.29
  -1  -1  -4   34.10    1.29
   1   1   4   34.37    1.29
   1   1   4   32.81    1.24
   1   1   4   32.96    1.29
   1   1   4   35.38    1.24
  -2  -1  -4   56.50    2.13
  -2  -1  -4   57.02    2.21
  -2  -1  -4   58.39    2.14
  -2  -1  -4   60.06    2.21
   2   1   4   59.40    2.21
   2   1   4   58.67    2.13
  -3  -1  -4    1.77    0.09
  -3  -1  -4    1.76    0.10
  -3  -1  -4    1.75    0.10
  -3  -1  -4    1.68    0.09
   3   1   4    1.79    0.10
   3   1   4    1.77    0.09
   3   1   4    1.99    0.10
  -4  -1  -4   66.78    2.57
  -4  -1  -4   65.18    2.47
  -4  -1  -4   69.62    2.57
  -4  -1  -4   67.40    2.47
   4   1   4   69.24    2.48
  -5  -1  -4    0.84    0.09
  -5  -1  -4    0.79    0.09
   5   1   4    0.86    0.08
  -6  -1  -4    1.25    0.12
  -6  -1  -4    1.48    0.11
   6   1   4    1.28    0.11
  -7  -1  -4    3.20    0.21
  -7  -1  -4    2.91    0.19
   7   1   4    3.17    0.19
  -8  -1  -4    5.28    0.26
  -8  -1  -4    4.86    0.27
   8   1   4    5.43    0.26
  -9  -1  -4    0.26    0.07
  -9  -1  -4    0.20    0.08
   9   1   4    0.23    0.07
 -10  -1  -4    0.64    0.09
 -10  -1  -4    0.64    0.09
 -11  -1  -4   -0.02    0.08
   9  -2  -4    0.07    0.09
   8  -2  -4    0.98    0.14
  -8   2   4    1.33    0.22
   7  -2  -4   -0.11    0.07
  -7   2   4   -0.12    0.08
  -6   2   4    1.35    0.20
   5  -2  -4    8.01    0.40
  -5   2   4    7.76    0.46
  -5   2   4    8.53    0.43
   4  -2  -4   22.44    1.00
  -4   2   4   22.13    1.22
  -4   2   4   24.85    1.07
   3  -2  -4   26.93    1.36
   3  -2  -4   25.53    1.11
  -3   2   4   25.59    1.36
  -3   2   4   25.83    1.18
   2  -2  -4   16.61    0.73
   2  -2  -4   16.36    0.88
  -2   2   4   16.79    0.73
  -2   2   4   17.17    0.64
  -2   2   4   16.28    0.76
  -2   2   4   17.51    0.64
  -2   2   4   16.40    0.88
   1  -2  -4   50.88    1.85
   1  -2  -4   53.19    1.92
   1  -2  -4   51.11    1.85
  -1   2   4   52.05    2.12
  -1   2   4   53.45    1.92
  -1   2   4   48.92    1.92
  -1   2   4   48.86    2.23
  -1   2   4   47.34    2.63
   0  -2  -4    0.06    0.02
   0  -2  -4    0.07    0.02
   0  -2  -4    0.06    0.02
   0  -2  -4    0.02    0.02
   0   2   4    0.02    0.02
   0   2   4    0.05    0.02
   0   2   4    0.05    0.02
   0   2   4    0.03    0.01
  -1  -2  -4   20.83    0.78
  -1  -2  -4   21.78    0.81
  -1  -2  -4   21.15    0.78
   1   2   4   21.09    0.78
   1   2   4   19.47    0.81
   1   2   4   20.94    0.81
   1   2   4   21.73    0.78
  -2  -2  -4   40.78    1.59
  -2  -2  -4   42.98    1.59
  -2  -2  -4   40.90    1.53
   2   2   4   40.71    1.53
   2   2   4   42.98    1.59
  -3  -2  -4    7.81    0.31
  -3  -2  -4    7.88    0.31
  -3  -2  -4    7.81    0.32
  -3  -2  -4    7.80    0.32
   3   2   4    7.75    0.32
   3   2   4    7.87    0.31
   3   2   4    8.30    0.32
  -4  -2  -4   77.92    2.75
  -4  -2  -4   72.74    2.75
  -4  -2  -4   68.89    2.65
  -4  -2  -4   70.42    2.64
   4   2   4   72.96    2.65
   4   2   4   71.33    2.75
  -5  -2  -4    3.40    0.17
  -5  -2  -4    3.36    0.15
  -5  -2  -4    3.41    0.17
  -5  -2  -4    3.41    0.15
   5   2   4    3.53    0.16
  -6  -2  -4    0.22    0.05
  -6  -2  -4    0.20    0.06
   6   2   4    0.20    0.05
  -7  -2  -4    2.96    0.18
  -7  -2  -4    2.91    0.19
   7   2   4    2.95    0.18
  -8  -2  -4    1.01    0.15
  -8  -2  -4    0.99    0.15
   8   2   4    1.07    0.15
  -9  -2  -4    5.07    0.27
  -9  -2  -4    4.84    0.27
   9   2   4    5.87    0.27
 -10  -2  -4   -0.03    0.07
  10   2   4    0.03    0.07
 -11  -2  -4    0.42    0.09
   9  -3  -4    0.39    0.12
   8  -3  -4    0.14    0.10
   7  -3  -4   -0.06    0.08
  -7   3   4    0.04    0.07
   6  -3  -4   -0.05    0.07
  -6   3   4   -0.10    0.07
  -6   3   4   -0.09    0.08
   5  -3  -4    4.49    0.27
  -5   3   4    5.11    0.31
   4  -3  -4    2.48    0.17
  -4   3   4    2.26    0.18
  -4   3   4    2.70    0.20
   3  -3  -4    4.25    0.24
   3  -3  -4    3.69    0.22
  -3   3   4    4.00    0.25
  -3   3   4    4.15    0.25
   2  -3  -4   29.05    1.27
  -2   3   4   29.83    1.34
  -2   3   4   29.81    1.55
  -2   3   4   30.46    1.27
   1  -3  -4   10.91    0.48
  -1   3   4   10.84    0.51
  -1   3   4   10.68    0.58
  -1   3   4   11.21    0.42
  -1   3   4   10.97    0.49
  -1   3   4   10.82    0.42
   0  -3  -4   74.70    2.91
   0  -3  -4   83.42    2.91
   0  -3  -4   78.49    2.81
   0   3   4   72.34    2.81
   0   3   4   80.85    2.92
   0   3   4   75.86    3.21
   0   3   4   79.71    2.81
   0   3   4   73.89    2.92
   0   3   4   74.28    3.37
  -1  -3  -4    0.00    0.02
  -1  -3  -4    0.00    0.02
  -1  -3  -4   -0.01    0.02
   1   3   4    0.02    0.02
   1   3   4    0.01    0.02
   1   3   4   -0.01    0.02
   1   3   4    0.02    0.02
  -2  -3  -4   12.33    0.54
  -2  -3  -4   14.00    0.52
   2   3   4   13.76    0.54
   2   3   4   14.51    0.52
   2   3   4   14.65    0.54
  -3  -3  -4    0.42    0.06
  -3  -3  -4    0.40    0.06
  -3  -3  -4    0.40    0.05
   3   3   4    0.32    0.04
   3   3   4    0.30    0.04
  -4  -3  -4    1.77    0.10
  -4  -3  -4    2.18    0.12
  -4  -3  -4    1.70    0.11
   4   3   4    2.00    0.11
   4   3   4    1.64    0.11
  -5  -3  -4   10.68    0.42
  -5  -3  -4   11.25    0.44
  -5  -3  -4   10.37    0.44
  -5  -3  -4   10.71    0.42
   5   3   4   10.95    0.44
   5   3   4   10.96    0.42
  -6  -3  -4   33.98    1.36
  -6  -3  -4   34.97    1.30
  -6  -3  -4   36.73    1.36
  -6  -3  -4   35.22    1.30
   6   3   4   35.20    1.31
  -7  -3  -4    0.45    0.07
  -7  -3  -4    0.58    0.07
   7   3   4    0.62    0.07
  -8  -3  -4    0.67    0.09
  -8  -3  -4    0.55    0.09
   8   3   4    0.58    0.09
  -9  -3  -4    0.28    0.09
  -9  -3  -4    0.28    0.08
   9   3   4    0.29    0.08
 -10  -3  -4    0.18    0.08
  10   3   4    0.25    0.08
 -11  -3  -4    0.43    0.10
   8  -4  -4    0.17    0.10
   7  -4  -4    0.27    0.10
   6  -4  -4    0.72    0.11
  -6   4   4    0.82    0.13
  -6   4   4    0.56    0.09
   5  -4  -4    0.15    0.07
  -5   4   4    0.15    0.08
   4  -4  -4    0.97    0.12
   4  -4  -4    1.20    0.12
  -4   4   4    0.93    0.13
  -4   4   4    1.28    0.16
   3  -4  -4    0.78    0.11
  -3   4   4    0.75    0.11
  -3   4   4    1.03    0.14
   2  -4  -4   87.87    3.79
  -2   4   4   92.30    3.80
  -2   4   4   92.81    4.00
   1  -4  -4   16.40    0.79
  -1   4   4   17.88    0.70
  -1   4   4   19.68    0.70
  -1   4   4   18.98    0.79
  -1   4   4   17.68    0.95
  -1   4   4   18.69    0.84
   0  -4  -4    0.05    0.02
   0   4   4    0.11    0.04
   0   4   4    0.03    0.03
   0   4   4    0.03    0.03
   0   4   4   -0.03    0.04
  -1  -4  -4    0.10    0.02
  -1  -4  -4    0.07    0.03
  -1  -4  -4    0.10    0.03
   1   4   4    0.06    0.02
   1   4   4    0.09    0.03
   1   4   4    0.10    0.02
  -2  -4  -4    1.33    0.08
  -2  -4  -4    1.25    0.08
   2   4   4    1.29    0.07
   2   4   4    1.26    0.08
   2   4   4    1.39    0.08
  -3  -4  -4    0.15    0.03
  -3  -4  -4    0.12    0.03
  -3  -4  -4    0.11    0.03
   3   4   4    0.11    0.04
   3   4   4    0.11    0.03
   3   4   4    0.08    0.03
  -4  -4  -4   28.67    1.12
  -4  -4  -4   30.60    1.12
  -4  -4  -4   29.37    1.08
   4   4   4   29.27    1.08
   4   4   4   26.70    1.12
   4   4   4   29.16    1.12
  -5  -4  -4    0.41    0.05
  -5  -4  -4    0.59    0.08
  -5  -4  -4    0.36    0.04
   5   4   4    0.36    0.05
   5   4   4    0.36    0.05
  -6  -4  -4    1.31    0.12
  -6  -4  -4    1.44    0.12
  -6  -4  -4    1.36    0.09
   6   4   4    1.24    0.11
  -7  -4  -4    1.06    0.09
  -7  -4  -4    1.29    0.13
  -7  -4  -4    1.32    0.14
  -7  -4  -4    1.23    0.09
   7   4   4    1.24    0.12
  -8  -4  -4   25.37    1.01
  -8  -4  -4   25.84    1.01
   8   4   4   25.04    0.97
  -9  -4  -4    5.58    0.30
  -9  -4  -4    5.62    0.30
   9   4   4    5.79    0.28
 -10  -4  -4    0.15    0.08
  10   4   4    0.22    0.08
 -11  -4  -4    0.02    0.08
  11   4   4    0.06    0.08
   8  -5  -4    0.02    0.09
   7  -5  -4    0.19    0.10
  -7   5   4    0.23    0.11
   6  -5  -4   -0.07    0.07
  -6   5   4    0.01    0.09
   5  -5  -4   -0.01    0.07
  -5   5   4   -0.03    0.08
   4  -5  -4    4.39    0.27
  -4   5   4    5.02    0.31
   3  -5  -4   23.49    1.07
  -3   5   4   25.63    1.14
   2  -5  -4   25.12    1.16
  -2   5   4   27.66    1.03
  -2   5   4   28.21    1.24
   1  -5  -4    9.97    0.49
  -1   5   4   10.49    0.53
  -1   5   4   11.82    0.43
  -1   5   4   11.33    0.43
   0  -5  -4    1.10    0.08
   0  -5  -4    1.07    0.07
   0   5   4    1.20    0.08
   0   5   4    1.23    0.11
   0   5   4    1.38    0.08
   0   5   4    1.13    0.12
  -1  -5  -4   29.81    1.11
  -1  -5  -4   29.32    1.08
   1   5   4   29.26    1.23
   1   5   4   28.44    1.12
   1   5   4   29.18    1.12
   1   5   4   28.08    1.07
   1   5   4   29.66    1.07
  -2  -5  -4    0.34    0.04
  -2  -5  -4    0.39    0.06
  -2  -5  -4    0.29    0.04
   2   5   4    0.33    0.04
   2   5   4    0.29    0.03
   2   5   4    0.29    0.04
  -3  -5  -4    0.82    0.08
  -3  -5  -4    0.81    0.08
   3   5   4    0.76    0.07
   3   5   4    0.74    0.09
   3   5   4    0.67    0.08
  -4  -5  -4   13.76    0.54
  -4  -5  -4   13.65    0.56
  -4  -5  -4   14.55    0.56
   4   5   4   13.73    0.54
   4   5   4   14.65    0.56
  -5  -5  -4    0.77    0.08
  -5  -5  -4    0.81    0.09
  -5  -5  -4    0.79    0.09
   5   5   4    0.70    0.09
   5   5   4    0.80    0.09
  -6  -5  -4   12.63    0.50
  -6  -5  -4   12.01    0.47
  -6  -5  -4   11.84    0.50
   6   5   4   12.39    0.48
  -8  -5  -4   14.55    0.61
  -8  -5  -4   15.41    0.62
   8   5   4   14.45    0.59
  -9  -5  -4    0.32    0.09
   9   5   4    0.50    0.09
 -10  -5  -4    0.06    0.08
  10   5   4    0.08    0.07
 -11  -5  -4    0.39    0.10
  11   5   4    0.51    0.10
   7  -6  -4    0.22    0.10
  -7   6   4    0.18    0.12
   6  -6  -4   -0.10    0.08
  -6   6   4    0.01    0.10
   5  -6  -4    0.04    0.08
  -5   6   4    0.13    0.10
   4  -6  -4    6.72    0.37
  -4   6   4    7.45    0.42
   3  -6  -4   64.76    2.91
  -3   6   4   73.56    3.08
   2  -6  -4    4.44    0.25
  -2   6   4    4.27    0.19
  -2   6   4    4.27    0.19
  -2   6   4    4.69    0.28
   1  -6  -4   35.47    1.64
  -1   6   4   39.81    1.48
  -1   6   4   40.57    1.65
  -1   6   4   39.28    1.48
  -1   6   4   39.37    1.75
   0  -6  -4   26.94    0.99
   0   6   4   26.15    1.02
   0   6   4   26.55    1.02
   0   6   4   27.06    1.14
   0   6   4   26.19    1.21
  -1  -6  -4    3.36    0.16
   1   6   4    3.48    0.19
   1   6   4    3.23    0.16
   1   6   4    3.42    0.14
   1   6   4    3.35    0.16
   1   6   4    3.22    0.14
  -2  -6  -4    4.01    0.18
  -2  -6  -4    3.92    0.18
   2   6   4    3.98    0.19
   2   6   4    3.95    0.19
   2   6   4    3.85    0.25
   2   6   4    3.88    0.17
  -3  -6  -4   34.74    1.26
  -3  -6  -4   30.04    1.26
  -3  -6  -4   32.84    1.22
   3   6   4   32.42    1.26
   3   6   4   32.26    1.21
   3   6   4   34.00    1.26
  -4  -6  -4    1.04    0.09
  -4  -6  -4    0.87    0.09
  -4  -6  -4    1.16    0.10
   4   6   4    0.90    0.10
   4   6   4    0.84    0.09
   4   6   4    0.96    0.09
  -5  -6  -4    1.00    0.09
  -5  -6  -4    1.07    0.11
  -5  -6  -4    0.87    0.10
   5   6   4    1.09    0.10
   5   6   4    0.91    0.11
   5   6   4    0.79    0.10
  -6  -6  -4    7.16    0.31
  -6  -6  -4    7.05    0.29
  -6  -6  -4    6.60    0.31
   6   6   4    6.75    0.29
   6   6   4    6.93    0.31
  -7  -6  -4    3.19    0.19
  -7  -6  -4    3.17    0.16
  -7  -6  -4    3.40    0.19
   7   6   4    2.87    0.18
  -8  -6  -4   12.16    0.50
  -8  -6  -4   11.63    0.45
   8   6   4   10.93    0.47
  -9  -6  -4    1.37    0.17
   9   6   4    1.42    0.16
 -10  -6  -4    0.24    0.09
  10   6   4    0.31    0.09
  11   6   4    1.22    0.17
   7  -7  -4    0.25    0.11
  -7   7   4    0.14    0.13
   6  -7  -4    0.94    0.14
  -6   7   4    1.07    0.17
   5  -7  -4    0.00    0.08
  -5   7   4    0.05    0.10
   4  -7  -4   11.54    0.59
  -4   7   4   13.13    0.64
   3  -7  -4    2.33    0.19
  -3   7   4    2.67    0.24
   2  -7  -4   13.11    0.60
  -2   7   4   13.15    0.52
  -2   7   4   13.68    0.66
  -2   7   4   12.69    0.51
   1  -7  -4    5.14    0.24
   1  -7  -4    5.48    0.30
  -1   7   4    6.26    0.34
  -1   7   4    6.15    0.25
  -1   7   4    6.03    0.25
   0  -7  -4    4.18    0.18
   0   7   4    3.92    0.19
   0   7   4    3.78    0.25
   0   7   4    4.12    0.23
   0   7   4    3.99    0.18
  -1  -7  -4   -0.05    0.03
   1   7   4   -0.07    0.06
   1   7   4   -0.09    0.04
   1   7   4    0.03    0.05
   1   7   4   -0.06    0.04
  -2  -7  -4    7.58    0.31
  -2  -7  -4    7.80    0.31
   2   7   4    7.98    0.30
   2   7   4    7.98    0.35
   2   7   4    6.90    0.32
   2   7   4    6.99    0.43
   2   7   4    7.87    0.31
   2   7   4    7.31    0.32
  -3  -7  -4    5.10    0.23
  -3  -7  -4    5.03    0.23
   3   7   4    4.89    0.24
   3   7   4    5.21    0.24
   3   7   4    5.30    0.22
  -4  -7  -4    0.30    0.05
  -4  -7  -4    0.42    0.06
   4   7   4    0.29    0.05
   4   7   4    0.40    0.06
   4   7   4    0.32    0.06
  -5  -7  -4    3.45    0.18
  -5  -7  -4    3.32    0.17
  -5  -7  -4    2.92    0.17
   5   7   4    3.33    0.19
   5   7   4    3.22    0.17
  -6  -7  -4    0.10    0.05
  -6  -7  -4    0.08    0.05
  -6  -7  -4    0.11    0.06
   6   7   4    0.08    0.05
   6   7   4    0.05    0.05
  -7  -7  -4    2.31    0.14
  -7  -7  -4    2.43    0.16
   7   7   4    2.08    0.15
  -8  -7  -4   15.14    0.59
  -8  -7  -4   13.84    0.55
   8   7   4   13.26    0.56
  -9  -7  -4    0.52    0.06
  -9  -7  -4    0.50    0.09
   9   7   4    0.42    0.09
  10   7   4    4.60    0.25
  11   7   4    0.01    0.08
  -7   8   4    0.44    0.15
   6  -8  -4    0.50    0.12
  -6   8   4    0.52    0.14
   5  -8  -4    0.04    0.09
  -5   8   4   -0.08    0.10
   4  -8  -4    0.20    0.09
  -4   8   4    0.34    0.11
   3  -8  -4    0.01    0.07
  -3   8   4    0.12    0.10
   2  -8  -4    0.61    0.09
  -2   8   4    0.46    0.05
  -2   8   4    0.64    0.12
  -2   8   4    0.66    0.09
   1  -8  -4    0.93    0.12
   1  -8  -4    0.99    0.09
  -1   8   4    0.97    0.10
  -1   8   4    0.69    0.12
  -1   8   4    1.06    0.09
   0  -8  -4    0.18    0.04
   0   8   4    0.18    0.05
   0   8   4    0.09    0.08
   0   8   4    0.27    0.05
   0   8   4    0.20    0.07
  -1  -8  -4    2.53    0.14
   1   8   4    2.75    0.21
   1   8   4    2.54    0.15
   1   8   4    2.36    0.15
   1   8   4    2.88    0.18
  -2  -8  -4    3.24    0.17
   2   8   4    3.36    0.16
   2   8   4    3.13    0.15
   2   8   4    3.33    0.17
   2   8   4    3.63    0.19
   2   8   4    3.25    0.18
  -3  -8  -4    0.02    0.04
  -3  -8  -4    0.02    0.04
   3   8   4    0.00    0.05
   3   8   4   -0.04    0.04
   3   8   4   -0.02    0.05
   3   8   4   -0.01    0.05
  -4  -8  -4    0.19    0.05
  -4  -8  -4    0.21    0.05
   4   8   4    0.23    0.06
   4   8   4    0.29    0.06
   4   8   4    0.22    0.05
  -5  -8  -4    5.40    0.25
  -5  -8  -4    5.76    0.26
   5   8   4    4.87    0.25
   5   8   4    5.69    0.27
   5   8   4    5.23    0.24
  -6  -8  -4    0.39    0.06
  -6  -8  -4    0.51    0.07
  -6  -8  -4    0.43    0.07
   6   8   4    0.44    0.07
   6   8   4    0.41    0.07
  -7  -8  -4   -0.07    0.06
  -7  -8  -4   -0.12    0.05
  -8  -8  -4    0.47    0.07
   8   8   4    0.34    0.08
  -9  -8  -4    0.26    0.06
   9   8   4    0.22    0.08
  10   8   4    3.04    0.21
  11   8   4   -0.03    0.09
  -7   9   4    0.40    0.16
   6  -9  -4    1.17    0.19
  -6   9   4    1.56    0.26
   5  -9  -4    0.02    0.09
  -5   9   4    0.11    0.12
   4  -9  -4    0.03    0.09
  -4   9   4    0.08    0.11
   3  -9  -4    1.27    0.16
  -3   9   4    1.10    0.10
  -3   9   4    0.91    0.10
   2  -9  -4    0.12    0.07
  -2   9   4   -0.01    0.09
  -2   9   4   -0.02    0.05
  -2   9   4   -0.01    0.04
   1  -9  -4    3.90    0.18
   1  -9  -4    3.29    0.22
  -1   9   4    3.55    0.18
  -1   9   4    3.84    0.28
  -1   9   4    3.84    0.18
   0  -9  -4    0.11    0.05
   0   9   4    0.11    0.05
   0   9   4    0.09    0.05
   0   9   4    0.10    0.09
  -1  -9  -4    0.01    0.04
   1   9   4   -0.06    0.05
   1   9   4   -0.04    0.05
   1   9   4    0.03    0.06
   1   9   4   -0.02    0.08
  -2  -9  -4    0.98    0.10
   2   9   4    0.76    0.11
   2   9   4    1.12    0.09
   2   9   4    0.90    0.08
   2   9   4    0.83    0.10
  -3  -9  -4   15.42    0.60
   3   9   4   14.64    0.62
   3   9   4   16.58    0.68
   3   9   4   15.61    0.62
   3   9   4   14.66    0.58
  -4  -9  -4    5.85    0.27
  -4  -9  -4    6.00    0.27
   4   9   4    6.27    0.26
   4   9   4    5.70    0.28
   4   9   4    6.23    0.29
  -5  -9  -4    1.49    0.13
  -5  -9  -4    1.71    0.13
   5   9   4    1.37    0.13
   5   9   4    1.69    0.14
   5   9   4    1.49    0.15
  -6  -9  -4   -0.09    0.05
  -7  -9  -4    0.61    0.08
   7   9   4    0.48    0.08
  -8  -9  -4    2.69    0.16
   8   9   4    2.40    0.18
  -9  -9  -4    2.30    0.16
   9   9   4    2.02    0.18
 -10  -9  -4    0.44    0.07
  10   9   4    0.45    0.10
  11   9   4    0.54    0.11
  -6  10   4    0.09    0.14
   5 -10  -4    1.24    0.19
  -5  10   4    1.08    0.19
   4 -10  -4    1.25    0.18
  -4  10   4    1.43    0.24
   3 -10  -4    0.26    0.10
  -3  10   4    0.36    0.13
   2 -10  -4    0.43    0.09
  -2  10   4    0.33    0.06
  -2  10   4    0.36    0.06
  -2  10   4    0.49    0.13
   1 -10  -4   -0.01    0.07
   1 -10  -4   -0.06    0.04
  -1  10   4   -0.01    0.10
  -1  10   4    0.04    0.05
  -1  10   4   -0.05    0.05
   0 -10  -4    8.12    0.34
   0  10   4    7.96    0.35
   0  10   4    7.61    0.35
   0  10   4    8.50    0.46
  -1 -10  -4    2.28    0.14
   1  10   4    2.19    0.15
   1  10   4    2.11    0.15
   1  10   4    2.25    0.22
  -2 -10  -4    1.52    0.12
   2  10   4    1.64    0.14
   2  10   4    1.52    0.13
   2  10   4    1.17    0.13
  -3 -10  -4    1.68    0.14
   3  10   4    1.82    0.14
   3  10   4    1.83    0.16
   3  10   4    1.95    0.14
   3  10   4    1.74    0.12
  -4 -10  -4    2.13    0.15
   4  10   4    1.98    0.14
   4  10   4    2.06    0.17
   4  10   4    2.17    0.16
  -5 -10  -4    0.07    0.06
   5  10   4    0.09    0.06
   5  10   4    0.01    0.06
  -6 -10  -4    0.05    0.06
   6  10   4   -0.01    0.06
  -7 -10  -4    0.29    0.07
   7  10   4    0.33    0.08
  -8 -10  -4    0.35    0.07
   8  10   4    0.21    0.08
  -9 -10  -4    0.30    0.07
   9  10   4    0.17    0.09
 -10 -10  -4    2.54    0.16
  10  10   4    2.06    0.19
  11  10   4    0.52    0.11
  -6  11   4    0.06    0.14
  -5  11   4    0.09    0.14
   4 -11  -4    0.47    0.12
  -4  11   4    0.54    0.16
  -4  11   4    0.37    0.07
  -4  11   4    0.38    0.06
   3 -11  -4    0.68    0.12
  -3  11   4    0.52    0.08
  -3  11   4    0.96    0.17
  -3  11   4    0.57    0.07
   2 -11  -4    0.31    0.10
  -2  11   4    0.29    0.13
  -2  11   4    0.17    0.06
  -2  11   4    0.21    0.06
   1 -11  -4    0.11    0.06
  -1  11   4    0.11    0.06
  -1  11   4    0.21    0.12
  -1  11   4    0.17    0.06
   0 -11  -4    1.22    0.12
   0  11   4    1.03    0.13
   0  11   4    1.52    0.22
   0  11   4    1.19    0.13
  -1 -11  -4    1.27    0.13
   1  11   4    1.61    0.22
   1  11   4    1.07    0.14
   1  11   4    1.26    0.13
  -2 -11  -4   -0.04    0.05
   2  11   4   -0.06    0.10
   2  11   4   -0.11    0.06
   2  11   4   -0.04    0.06
  -3 -11  -4    0.03    0.06
   3  11   4    0.20    0.05
   3  11   4    0.07    0.07
   3  11   4    0.11    0.06
   3  11   4    0.02    0.06
  -4 -11  -4    0.47    0.08
   4  11   4    0.78    0.11
   4  11   4    0.78    0.11
   4  11   4    0.53    0.08
  -5 -11  -4    0.86    0.12
   5  11   4    0.75    0.08
  -6 -11  -4    0.08    0.07
   6  11   4    0.02    0.07
  -7 -11  -4   -0.01    0.06
   7  11   4    0.02    0.07
  -8 -11  -4   -0.01    0.06
   8  11   4   -0.04    0.07
  -9 -11  -4    1.12    0.14
   9  11   4    0.77    0.11
 -10 -11  -4   -0.06    0.06
  10  11   4   -0.15    0.08
  -5  12   4   -0.01    0.14
   4 -12  -4   -0.11    0.09
  -4  12   4   -0.09    0.05
  -4  12   4   -0.11    0.13
  -4  12   4   -0.09    0.06
   3 -12  -4    0.13    0.10
  -3  12   4    0.08    0.06
  -3  12   4    0.08    0.14
  -3  12   4   -0.01    0.06
   2 -12  -4    0.71    0.12
  -2  12   4    0.58    0.08
  -2  12   4    0.76    0.17
  -2  12   4    0.57    0.08
  -1  12   4   -0.14    0.06
  -1  12   4    0.02    0.12
  -1  12   4   -0.12    0.06
   0 -12  -4   -0.07    0.05
   0  12   4   -0.08    0.11
   0  12   4   -0.07    0.06
   0  12   4   -0.05    0.06
  -1 -12  -4   -0.03    0.06
   1  12   4   -0.04    0.06
   1  12   4   -0.05    0.07
   1  12   4    0.07    0.11
  -2 -12  -4    2.20    0.16
   2  12   4    2.09    0.17
   2  12   4    2.18    0.16
  -3 -12  -4    0.02    0.06
   3  12   4    0.11    0.05
   3  12   4    0.04    0.07
  -4 -12  -4    0.48    0.08
   4  12   4    0.47    0.08
   4  12   4    0.45    0.07
  -5 -12  -4    0.38    0.08
   5  12   4    0.42    0.08
  -6 -12  -4    0.10    0.07
   6  12   4    0.02    0.07
  -7 -12  -4    4.70    0.24
   7  12   4    4.29    0.24
  -8 -12  -4    0.05    0.07
   8  12   4    0.02    0.08
  -9 -12  -4   -0.10    0.06
 -10 -12  -4   -0.09    0.07
  10  12   4   -0.19    0.09
  -4  13   4   -0.08    0.06
  -4  13   4   -0.15    0.14
   3 -13  -4   -0.07    0.09
  -3  13   4   -0.03    0.06
  -3  13   4   -0.13    0.13
  -3  13   4   -0.14    0.07
  -2  13   4    0.15    0.07
  -2  13   4    0.11    0.08
  -2  13   4    0.35    0.16
  -1  13   4   -0.08    0.13
  -1  13   4   -0.14    0.06
   0 -13  -4   -0.07    0.06
   0  13   4   -0.04    0.06
   0  13   4   -0.13    0.07
   0  13   4   -0.10    0.12
  -1 -13  -4    2.03    0.16
   1  13   4    2.04    0.16
   1  13   4    2.17    0.26
  -2 -13  -4    0.30    0.07
   2  13   4    0.36    0.14
   2  13   4    0.38    0.08
  -3 -13  -4    0.00    0.07
   3  13   4    0.13    0.12
   3  13   4    0.06    0.07
  -4 -13  -4    0.01    0.07
   4  13   4    0.11    0.06
  -5 -13  -4    0.67    0.10
   5  13   4    0.85    0.12
  -6 -13  -4    0.07    0.08
   6  13   4    0.16    0.07
  -7 -13  -4   -0.05    0.07
   7  13   4   -0.02    0.07
  -8 -13  -4   -0.05    0.07
   8  13   4   -0.10    0.08
  -9 -13  -4   -0.06    0.07
   9  13   4   -0.13    0.08
  -3  14   4    0.27    0.17
  -2  14   4   -0.13    0.14
  -2  14   4   -0.07    0.07
  -2  14   4   -0.15    0.08
  -1  14   4    0.10    0.08
  -1  14   4    0.25    0.16
  -1  14   4    0.06    0.09
   0  14   4    0.38    0.16
   0  14   4    0.28    0.08
  -1 -14  -4    0.54    0.09
   1  14   4    0.61    0.16
   1  14   4    0.49    0.09
  -2 -14  -4    4.89    0.26
   2  14   4    5.17    0.27
   2  14   4    4.74    0.38
  -3 -14  -4    0.30    0.08
   3  14   4    0.27    0.15
  -4 -14  -4    0.22    0.08
  -5 -14  -4    4.59    0.26
   5  14   4    4.70    0.23
  -6 -14  -4    0.75    0.10
  -7 -14  -4    0.11    0.08
   7  14   4    0.03    0.08
  -8 -14  -4    0.09    0.08
   8  14   4    0.04    0.08
  -9 -14  -4    0.70    0.10
   9  14   4    0.66    0.11
  -1  15   4   -0.02    0.15
  -1  15   4   -0.15    0.07
   0  15   4    0.01    0.08
   0  15   4    0.11    0.17
  -1 -15  -4    0.07    0.08
   1  15   4    0.19    0.16
   1  15   4    0.01    0.08
  -2 -15  -4    0.09    0.08
   2  15   4    0.07    0.09
   2  15   4    0.17    0.16
  -3 -15  -4    0.30    0.09
   3  15   4    0.30    0.16
  -4 -15  -4    0.09    0.09
   4  15   4    0.16    0.15
  -5 -15  -4    0.49    0.10
  -6 -15  -4    0.56    0.10
  -7 -15  -4    0.17    0.09
   7  15   4    0.13    0.08
  -8 -15  -4    0.18    0.09
   8  15   4    0.30    0.09
   1  16   4   -0.04    0.15
   1  16   4    0.06    0.09
  -2 -16  -4    1.93    0.19
   2  16   4    1.84    0.30
  -3 -16  -4    0.77    0.11
   3  16   4    0.70    0.19
  -4 -16  -4    0.07    0.09
   4  16   4   -0.10    0.15
  -5 -16  -4   -0.11    0.08
  -6 -16  -4    0.04    0.09
   6  16   4    0.25    0.08
   6  15  -5   -0.14    0.08
  -6 -15   5   -0.13    0.07
  -6 -15   5   -0.04    0.12
   5  15  -5   -0.06    0.08
  -5 -15   5   -0.04    0.07
   4  15  -5    0.14    0.07
   4  15  -5    0.05    0.13
  -4 -15   5    0.07    0.08
   3  15  -5    0.08    0.13
  -3 -15   5    0.11    0.07
  -2 -15   5    0.38    0.09
  -1 -15   5    0.07    0.07
   7  14  -5    0.22    0.09
  -7 -14   5    0.08    0.08
  -7 -14   5    0.05    0.12
   6  14  -5   -0.12    0.08
  -6 -14   5   -0.14    0.11
  -6 -14   5   -0.09    0.07
   5  14  -5   -0.07    0.07
  -5 -14   5    0.01    0.10
  -5 -14   5   -0.09    0.07
   4  14  -5   -0.06    0.07
  -4 -14   5    0.00    0.07
  -4 -14   5    0.03    0.10
   3  14  -5    0.75    0.08
   3  14  -5    0.84    0.15
  -3 -14   5    0.75    0.10
   2  14  -5    0.11    0.12
  -2 -14   5    0.16    0.07
   1  14  -5    0.22    0.13
  -1 -14   5    0.18    0.07
   0 -14   5   -0.05    0.07
   1 -14   5    0.01    0.08
   8  13  -5    0.10    0.09
  -8 -13   5   -0.06    0.07
  -8 -13   5   -0.06    0.12
   7  13  -5    0.03    0.09
  -7 -13   5    0.04    0.07
  -7 -13   5   -0.03    0.12
   6  13  -5   -0.06    0.08
  -6 -13   5   -0.09    0.07
  -6 -13   5   -0.08    0.10
   5  13  -5   -0.05    0.08
  -5 -13   5   -0.04    0.07
  -5 -13   5   -0.12    0.10
   4  13  -5    0.27    0.08
  -4 -13   5    0.34    0.08
  -4 -13   5    0.43    0.11
   3  13  -5    0.00    0.11
   3  13  -5   -0.09    0.06
  -3 -13   5    0.01    0.09
  -3 -13   5    0.01    0.06
   2  13  -5    0.50    0.13
  -2 -13   5    0.53    0.09
  -2 -13   5    0.38    0.10
   1  13  -5    0.56    0.13
  -1 -13   5    0.61    0.09
   0  13  -5    0.31    0.13
   0  13  -5    0.31    0.09
   0 -13   5    0.42    0.08
  -1  13  -5    0.14    0.08
  -1  13  -5    0.10    0.12
   1 -13   5    0.23    0.07
  -2  13  -5   -0.01    0.08
  -3  13  -5    0.51    0.10
   9  12  -5    0.41    0.10
  -9 -12   5    0.50    0.15
  -9 -12   5    0.36    0.08
   8  12  -5    0.11    0.08
  -8 -12   5    0.13    0.12
  -8 -12   5    0.02    0.07
   7  12  -5    0.72    0.10
  -7 -12   5    0.57    0.09
  -7 -12   5    0.58    0.14
   6  12  -5   -0.03    0.07
  -6 -12   5    0.03    0.06
  -6 -12   5   -0.01    0.10
   5  12  -5    1.03    0.14
  -5 -12   5    1.17    0.14
  -5 -12   5    1.06    0.22
   4  12  -5   -0.16    0.07
  -4 -12   5   -0.05    0.06
  -4 -12   5    0.01    0.09
  -3 -12   5   -0.14    0.06
  -3 -12   5    0.00    0.09
   2  12  -5    1.71    0.22
   2  12  -5    1.53    0.14
  -2 -12   5    1.79    0.22
  -2 -12   5    1.71    0.16
   1  12  -5    0.57    0.12
   1  12  -5    0.50    0.09
  -1 -12   5    0.42    0.10
  -1 -12   5    0.51    0.08
   0  12  -5    0.48    0.09
   0  12  -5    0.33    0.12
   0 -12   5    0.44    0.08
  -1  12  -5    1.07    0.15
  -1  12  -5    0.80    0.15
   1 -12   5    0.95    0.14
  -2  12  -5    0.22    0.08
  -2  12  -5    0.15    0.12
   2 -12   5    0.28    0.07
  -3  12  -5    2.42    0.20
  -3  12  -5    2.79    0.29
  -4  12  -5    2.54    0.20
  10  11  -5    0.13    0.10
 -10 -11   5    0.25    0.15
   9  11  -5   -0.03    0.08
  -9 -11   5    0.06    0.12
  -9 -11   5   -0.06    0.06
   8  11  -5    1.26    0.16
  -8 -11   5    1.24    0.14
  -8 -11   5    1.47    0.25
   7  11  -5    1.24    0.15
  -7 -11   5    0.78    0.14
  -7 -11   5    1.29    0.14
   6  11  -5   -0.04    0.07
  -6 -11   5   -0.02    0.06
  -6 -11   5   -0.08    0.10
   5  11  -5   -0.06    0.06
  -5 -11   5   -0.07    0.05
  -5 -11   5   -0.08    0.09
   4  11  -5    0.26    0.08
  -4 -11   5    0.33    0.07
  -4 -11   5    0.39    0.10
   3  11  -5    0.51    0.08
  -3 -11   5    0.52    0.10
  -3 -11   5    0.53    0.08
   2  11  -5    3.20    0.20
   2  11  -5    3.83    0.27
   2  11  -5    3.93    0.23
  -2 -11   5    3.67    0.21
   1  11  -5    2.14    0.18
   1  11  -5    2.39    0.22
  -1 -11   5    2.14    0.16
  -1 -11   5    2.40    0.23
   0  11  -5    0.68    0.09
   0  11  -5    0.76    0.13
   0 -11   5    0.65    0.08
   0 -11   5    0.49    0.10
  -1  11  -5   -0.13    0.09
  -1  11  -5    0.01    0.07
   1 -11   5    0.01    0.06
  -2  11  -5    0.56    0.09
  -2  11  -5    0.58    0.10
  -2  11  -5    0.66    0.13
   2 -11   5    0.54    0.08
  -3  11  -5    0.18    0.12
  -3  11  -5    0.32    0.09
  -3  11  -5    0.20    0.08
  -4  11  -5   -0.02    0.11
  -4  11  -5    0.10    0.08
  -5  11  -5    0.40    0.09
  10  10  -5    0.75    0.12
 -10 -10   5    0.74    0.17
   9  10  -5    0.27    0.09
  -9 -10   5    0.33    0.13
  -9 -10   5    0.22    0.07
   8  10  -5    0.76    0.10
  -8 -10   5    0.72    0.15
  -8 -10   5    0.93    0.13
   7  10  -5    0.55    0.09
  -7 -10   5    0.51    0.07
  -7 -10   5    0.44    0.12
   6  10  -5    0.08    0.07
  -6 -10   5   -0.04    0.09
  -6 -10   5    0.02    0.06
   5  10  -5    0.29    0.08
  -5 -10   5    0.31    0.07
  -5 -10   5    0.15    0.10
   4  10  -5    1.06    0.14
  -4 -10   5    1.52    0.13
  -4 -10   5    1.21    0.21
   3  10  -5    0.34    0.07
   3  10  -5    0.46    0.08
  -3 -10   5    0.38    0.07
  -3 -10   5    0.48    0.10
   2  10  -5   -0.12    0.05
   2  10  -5    0.00    0.06
  -2 -10   5    0.04    0.08
  -2 -10   5   -0.03    0.06
   1  10  -5    1.12    0.16
   1  10  -5    0.74    0.07
   1  10  -5    0.71    0.09
   1  10  -5    0.67    0.09
  -1 -10   5    0.67    0.08
  -1 -10   5    0.99    0.17
   0  10  -5    2.11    0.20
   0  10  -5    1.98    0.16
   0  10  -5    2.16    0.15
   0 -10   5    2.15    0.15
   0 -10   5    1.81    0.21
  -1  10  -5    0.18    0.07
  -1  10  -5    0.11    0.10
  -1  10  -5    0.25    0.07
   1 -10   5    0.21    0.06
  -2  10  -5    0.02    0.07
  -2  10  -5    0.02    0.07
  -2  10  -5   -0.05    0.09
   2 -10   5    0.03    0.06
  -3  10  -5    0.27    0.08
  -3  10  -5    0.39    0.09
  -3  10  -5    0.51    0.12
   3 -10   5    0.34    0.07
  -4  10  -5    0.48    0.13
  -4  10  -5    0.38    0.09
  -4  10  -5    0.29    0.08
  -5  10  -5    0.08    0.11
  -5  10  -5    0.17    0.08
  -5  10  -5    0.14    0.07
  -6  10  -5    0.15    0.08
  -6  10  -5    0.09    0.07
  10   9  -5    1.35    0.17
 -10  -9   5    1.42    0.28
   9   9  -5    3.47    0.22
  -9  -9   5    3.21    0.33
  -9  -9   5    3.49    0.18
   8   9  -5    0.41    0.09
  -8  -9   5    0.39    0.07
  -8  -9   5    0.38    0.12
   7   9  -5    1.69    0.15
  -7  -9   5    1.68    0.14
  -7  -9   5    1.98    0.24
   6   9  -5   -0.08    0.06
  -6  -9   5   -0.06    0.05
  -6  -9   5   -0.15    0.09
   5   9  -5   -0.08    0.06
  -5  -9   5    0.04    0.06
  -5  -9   5   -0.11    0.09
   4   9  -5   -0.06    0.06
   4   9  -5    0.05    0.06
  -4  -9   5    0.01    0.08
  -4  -9   5    0.04    0.06
   3   9  -5    0.00    0.05
   3   9  -5   -0.08    0.06
   3   9  -5   -0.11    0.05
  -3  -9   5    0.01    0.05
   2   9  -5    1.11    0.13
   2   9  -5    1.12    0.12
   2   9  -5    1.49    0.13
  -2  -9   5    1.32    0.12
  -2  -9   5    1.33    0.18
   1   9  -5    0.26    0.08
   1   9  -5    0.19    0.05
   1   9  -5    0.18    0.07
   1   9  -5    0.23    0.06
  -1  -9   5    0.32    0.08
  -1  -9   5    0.18    0.05
   0   9  -5    1.04    0.12
   0   9  -5    1.31    0.12
   0   9  -5    1.01    0.15
   0  -9   5    1.03    0.17
   0  -9   5    1.15    0.11
  -1   9  -5    0.76    0.11
  -1   9  -5    0.60    0.08
  -1   9  -5    0.62    0.10
   1  -9   5    0.80    0.10
   1  -9   5    0.52    0.09
  -2   9  -5    0.44    0.07
  -2   9  -5    0.20    0.10
  -2   9  -5    0.47    0.08
   2  -9   5    0.51    0.06
  -3   9  -5    7.00    0.33
  -3   9  -5    6.82    0.34
  -3   9  -5    7.73    0.42
   3  -9   5    7.70    0.45
   3  -9   5    7.26    0.32
  -4   9  -5    1.94    0.17
  -4   9  -5    1.91    0.16
  -4   9  -5    2.26    0.23
  -5   9  -5    0.49    0.08
  -5   9  -5    0.57    0.09
  -6   9  -5   -0.04    0.06
  -6   9  -5    0.07    0.07
  11   8  -5    0.04    0.09
 -11  -8   5    0.19    0.14
  10   8  -5    0.27    0.09
 -10  -8   5    0.34    0.14
   9   8  -5    1.74    0.17
  -9  -8   5    1.81    0.27
   8   8  -5    0.46    0.09
  -8  -8   5    0.47    0.12
  -8  -8   5    0.43    0.06
   7   8  -5    1.53    0.15
  -7  -8   5    1.86    0.23
  -7  -8   5    1.76    0.13
  -7  -8   5    2.01    0.16
   6   8  -5    1.40    0.14
  -6  -8   5    1.82    0.14
  -6  -8   5    1.69    0.22
  -6  -8   5    1.56    0.13
   5   8  -5    0.93    0.09
  -5  -8   5    1.42    0.19
  -5  -8   5    1.13    0.13
  -5  -8   5    1.00    0.12
   4   8  -5    1.30    0.13
   4   8  -5    1.34    0.12
  -4  -8   5    1.34    0.11
  -4  -8   5    1.41    0.13
  -4  -8   5    1.21    0.11
  -4  -8   5    1.19    0.18
   3   8  -5    2.85    0.16
   3   8  -5    3.14    0.17
   3   8  -5    3.49    0.18
  -3  -8   5    3.06    0.16
  -3  -8   5    2.84    0.24
  -3  -8   5    2.77    0.16
   2   8  -5    4.31    0.21
   2   8  -5    3.72    0.21
   2   8  -5    3.79    0.20
  -2  -8   5    4.24    0.29
  -2  -8   5    4.38    0.21
  -2  -8   5    4.17    0.20
   1   8  -5    7.66    0.34
   1   8  -5    8.57    0.36
   1   8  -5    8.06    0.41
   1   8  -5    8.18    0.36
  -1  -8   5    8.88    0.48
  -1  -8   5    8.09    0.34
   0   8  -5    3.63    0.18
   0   8  -5    4.05    0.21
   0   8  -5    4.06    0.24
   0   8  -5    4.05    0.18
   0   8  -5    3.88    0.20
   0  -8   5    4.73    0.28
   0  -8   5    4.00    0.19
  -1   8  -5    4.92    0.29
  -1   8  -5    5.14    0.24
  -1   8  -5    4.98    0.24
   1  -8   5    5.16    0.32
   1  -8   5    5.13    0.23
  -2   8  -5    0.24    0.06
  -2   8  -5    0.25    0.06
  -2   8  -5    0.19    0.08
   2  -8   5    0.29    0.05
   2  -8   5    0.19    0.08
  -3   8  -5   10.09    0.44
  -3   8  -5   10.17    0.43
  -3   8  -5   10.19    0.53
   3  -8   5   10.26    0.41
   3  -8   5   10.41    0.59
  -4   8  -5    1.41    0.15
  -4   8  -5    1.47    0.20
  -4   8  -5    1.39    0.14
   4  -8   5    1.38    0.13
  -5   8  -5    0.12    0.07
  -5   8  -5    0.17    0.07
  -6   8  -5    0.09    0.07
  -6   8  -5    0.05    0.06
  -7   8  -5    0.52    0.08
  -7   8  -5    0.63    0.09
  11   7  -5   -0.06    0.08
 -11  -7   5    0.06    0.13
  10   7  -5    0.00    0.08
 -10  -7   5    0.05    0.12
   9   7  -5    0.22    0.08
  -9  -7   5    0.27    0.08
  -9  -7   5    0.11    0.12
   8   7  -5   -0.02    0.08
   8   7  -5    0.01    0.07
  -8  -7   5    0.20    0.11
  -8  -7   5    0.09    0.05
  -8  -7   5    0.08    0.07
   7   7  -5    1.06    0.14
  -7  -7   5    1.29    0.14
  -7  -7   5    1.15    0.12
  -7  -7   5    1.47    0.22
   6   7  -5    0.86    0.09
  -6  -7   5    0.81    0.11
  -6  -7   5    0.97    0.14
  -6  -7   5    0.92    0.13
   5   7  -5   -0.13    0.05
  -5  -7   5    0.02    0.08
  -5  -7   5   -0.12    0.05
   4   7  -5    0.73    0.10
  -4  -7   5    0.77    0.10
  -4  -7   5    0.70    0.10
  -4  -7   5    0.56    0.06
  -4  -7   5    0.53    0.09
   3   7  -5    7.31    0.33
   3   7  -5    8.90    0.35
   3   7  -5    8.10    0.35
  -3  -7   5    8.23    0.35
  -3  -7   5    8.50    0.48
  -3  -7   5    8.03    0.34
   2   7  -5    1.85    0.13
   2   7  -5    1.81    0.12
   2   7  -5    1.36    0.11
  -2  -7   5    1.64    0.12
  -2  -7   5    1.84    0.18
  -2  -7   5    1.67    0.12
   1   7  -5   15.92    0.66
   1   7  -5   17.26    0.69
   1   7  -5   17.68    0.69
  -1  -7   5   17.64    0.69
  -1  -7   5   18.25    0.93
  -1  -7   5   17.03    0.66
   0   7  -5    1.42    0.10
   0   7  -5    1.04    0.10
   0   7  -5    1.45    0.12
   0   7  -5    1.17    0.12
   0  -7   5    1.30    0.11
  -1   7  -5    1.36    0.11
  -1   7  -5    1.55    0.14
  -1   7  -5    1.22    0.12
   1  -7   5    1.63    0.16
   1  -7   5    1.28    0.11
  -2   7  -5    3.36    0.22
  -2   7  -5    3.48    0.18
  -2   7  -5    3.80    0.19
   2  -7   5    3.60    0.17
   2  -7   5    3.73    0.26
  -3   7  -5    0.26    0.06
  -3   7  -5    0.32    0.08
  -3   7  -5    0.18    0.06
   3  -7   5    0.26    0.05
  -4   7  -5   11.39    0.56
  -4   7  -5   10.38    0.46
  -4   7  -5   10.74    0.46
   4  -7   5   11.17    0.44
  -5   7  -5   -0.03    0.06
  -5   7  -5   -0.01    0.06
  -6   7  -5    0.01    0.06
  -6   7  -5   -0.01    0.06
  -7   7  -5    0.11    0.07
  -7   7  -5    0.08    0.07
  -8   7  -5    1.82    0.17
  -8   7  -5    1.71    0.16
  11   6  -5    0.01    0.08
 -11  -6   5    0.10    0.14
 -11  -6   5    0.08    0.08
  10   6  -5    0.21    0.08
 -10  -6   5    0.26    0.08
 -10  -6   5    0.29    0.13
   9   6  -5    3.08    0.20
  -9  -6   5    3.06    0.20
  -9  -6   5    2.78    0.32
   8   6  -5    1.72    0.18
   8   6  -5    1.82    0.16
  -8  -6   5    2.27    0.26
  -8  -6   5    1.92    0.17
  -7  -6   5   -0.13    0.07
  -7  -6   5   -0.10    0.07
   6   6  -5    0.56    0.08
  -6  -6   5    0.56    0.08
  -6  -6   5    0.65    0.08
  -6  -6   5    0.58    0.07
   5   6  -5    0.31    0.06
   5   6  -5    0.32    0.06
  -5  -6   5    0.29    0.06
  -5  -6   5    0.31    0.08
  -5  -6   5    0.32    0.06
  -5  -6   5    0.27    0.05
   4   6  -5    0.23    0.05
   4   6  -5    0.25    0.05
  -4  -6   5    0.20    0.04
  -4  -6   5    0.23    0.05
  -4  -6   5    0.21    0.05
  -4  -6   5    0.26    0.07
   3   6  -5    0.03    0.03
   3   6  -5    0.06    0.04
   3   6  -5    0.02    0.04
  -3  -6   5    0.06    0.04
  -3  -6   5    0.07    0.06
  -3  -6   5    0.06    0.04
  -3  -6   5    0.04    0.04
   2   6  -5    5.48    0.25
   2   6  -5    5.97    0.27
   2   6  -5    5.99    0.27
  -2  -6   5    6.05    0.26
  -2  -6   5    6.09    0.27
  -2  -6   5    6.37    0.36
   1   6  -5    0.80    0.09
   1   6  -5    0.73    0.08
   1   6  -5    0.58    0.08
  -1  -6   5    0.80    0.08
  -1  -6   5    0.74    0.13
  -1  -6   5    0.67    0.08
   0   6  -5    0.50    0.04
   0   6  -5    0.29    0.05
   0   6  -5    0.31    0.05
   0   6  -5    0.41    0.05
   0  -6   5    0.38    0.05
  -1   6  -5    2.37    0.12
  -1   6  -5    2.14    0.14
  -1   6  -5    2.34    0.14
  -1   6  -5    2.87    0.12
  -1   6  -5    2.54    0.16
   1  -6   5    2.85    0.20
   1  -6   5    2.39    0.14
  -2   6  -5    0.06    0.04
  -2   6  -5    0.05    0.05
  -2   6  -5   -0.01    0.05
   2  -6   5   -0.02    0.03
  -3   6  -5    0.02    0.05
  -3   6  -5    0.05    0.06
  -3   6  -5   -0.02    0.04
   3  -6   5    0.03    0.04
  -4   6  -5    6.65    0.31
  -4   6  -5    6.96    0.30
   4  -6   5    7.16    0.29
  -5   6  -5    0.17    0.07
  -5   6  -5    0.16    0.06
   5  -6   5    0.16    0.05
  -6   6  -5    0.12    0.06
  -6   6  -5    0.07    0.06
  -7   6  -5    0.35    0.08
  -7   6  -5    0.42    0.07
  -8   6  -5    0.20    0.07
  -8   6  -5    0.23    0.07
 -11  -5   5    0.10    0.08
 -11  -5   5    0.25    0.14
  10   5  -5   -0.14    0.07
  10   5  -5   -0.02    0.10
 -10  -5   5   -0.06    0.12
 -10  -5   5   -0.07    0.07
   9   5  -5    1.01    0.15
   9   5  -5    0.71    0.12
  -9  -5   5    1.01    0.14
  -9  -5   5    0.64    0.15
   8   5  -5    0.22    0.10
   8   5  -5    0.27    0.08
  -8  -5   5    0.16    0.08
  -8  -5   5    0.29    0.08
   7   5  -5    1.06    0.10
   7   5  -5    1.09    0.15
  -7  -5   5    1.07    0.14
  -7  -5   5    0.99    0.14
   6   5  -5    9.37    0.40
   6   5  -5   10.08    0.46
  -6  -5   5   10.06    0.39
  -6  -5   5    9.90    0.58
  -6  -5   5    9.90    0.42
  -6  -5   5   10.36    0.42
  -6  -5   5    9.93    0.39
   5   5  -5   26.80    0.98
  -5  -5   5   27.07    1.02
  -5  -5   5   25.17    1.40
  -5  -5   5   25.92    1.02
  -5  -5   5   26.18    0.98
   4   5  -5    8.87    0.36
   4   5  -5    8.36    0.35
  -4  -5   5    8.83    0.36
  -4  -5   5    8.16    0.50
  -4  -5   5    8.81    0.36
  -4  -5   5    8.63    0.34
   3   5  -5    3.80    0.18
   3   5  -5    3.84    0.18
  -3  -5   5    3.80    0.17
  -3  -5   5    3.76    0.18
  -3  -5   5    3.87    0.26
  -3  -5   5    3.86    0.19
  -3  -5   5    3.68    0.19
   2   5  -5   36.14    1.39
   2   5  -5   37.12    1.34
   2   5  -5   35.63    1.39
  -2  -5   5   35.87    1.39
  -2  -5   5   36.15    1.89
  -2  -5   5   35.50    1.34
   1   5  -5    0.15    0.04
   1   5  -5    0.17    0.04
   1   5  -5    0.14    0.04
  -1  -5   5    0.12    0.04
  -1  -5   5    0.19    0.04
  -1  -5   5    0.20    0.04
  -1  -5   5    0.08    0.05
   0   5  -5   29.03    1.24
   0   5  -5   32.40    1.24
   0   5  -5   31.44    1.42
   0   5  -5   32.85    1.19
   0  -5   5   32.83    1.24
   0  -5   5   33.74    1.69
   0  -5   5   32.77    1.19
  -1   5  -5   16.47    0.77
  -1   5  -5   17.31    0.64
  -1   5  -5   16.17    0.67
  -1   5  -5   17.75    0.64
  -1   5  -5   17.57    0.68
   1  -5   5   17.46    0.92
   1  -5   5   17.37    0.65
  -2   5  -5   11.12    0.54
  -2   5  -5   11.65    0.47
  -2   5  -5   11.48    0.46
   2  -5   5   11.81    0.45
  -3   5  -5    0.75    0.09
  -3   5  -5    0.86    0.11
  -3   5  -5    0.69    0.09
   3  -5   5    0.73    0.08
  -4   5  -5    0.43    0.07
  -4   5  -5    0.46    0.06
   4  -5   5    0.44    0.05
  -5   5  -5    0.95    0.12
  -5   5  -5    0.86    0.11
   5  -5   5    0.97    0.11
  -6   5  -5    1.00    0.12
  -6   5  -5    0.67    0.08
   6  -5   5    1.16    0.12
  -7   5  -5    0.10    0.06
  -7   5  -5    0.03    0.06
  -8   5  -5    0.39    0.08
  -8   5  -5    0.41    0.08
  -9   5  -5   -0.04    0.08
  -9   5  -5   -0.10    0.07
  11   4  -5    0.00    0.11
 -11  -4   5    0.00    0.07
 -11  -4   5    0.09    0.13
  10   4  -5    0.05    0.10
  10   4  -5   -0.05    0.07
 -10  -4   5    0.06    0.12
 -10  -4   5    0.05    0.07
   9   4  -5    0.24    0.11
   9   4  -5    0.28    0.07
  -9  -4   5    0.26    0.08
  -9  -4   5    0.26    0.07
  -9  -4   5    0.24    0.13
   8   4  -5    0.12    0.10
   8   4  -5    0.31    0.08
  -8  -4   5    0.14    0.08
  -8  -4   5    0.25    0.07
  -8  -4   5    0.46    0.13
   7   4  -5    9.38    0.40
   7   4  -5    9.83    0.48
  -7  -4   5   10.60    0.60
  -7  -4   5   10.07    0.43
  -7  -4   5    9.86    0.42
   6   4  -5    0.45    0.06
   6   4  -5    0.46    0.08
  -6  -4   5    0.47    0.06
  -6  -4   5    0.42    0.06
   5   4  -5    1.99    0.12
   5   4  -5    2.01    0.14
  -5  -4   5    2.00    0.11
  -5  -4   5    2.06    0.13
  -5  -4   5    2.14    0.20
  -5  -4   5    2.19    0.13
  -5  -4   5    2.00    0.11
   4   4  -5    2.65    0.14
   4   4  -5    2.72    0.13
  -4  -4   5    2.64    0.14
  -4  -4   5    2.61    0.14
  -4  -4   5    2.77    0.13
  -4  -4   5    2.10    0.21
   3   4  -5    6.04    0.26
   3   4  -5    5.80    0.25
   3   4  -5    6.00    0.26
  -3  -4   5    5.88    0.25
  -3  -4   5    5.81    0.26
  -3  -4   5    5.90    0.28
  -3  -4   5    6.11    0.26
  -3  -4   5    6.07    0.36
   2   4  -5    3.28    0.15
   2   4  -5    3.14    0.15
  -2  -4   5    3.02    0.15
  -2  -4   5    3.18    0.21
  -2  -4   5    3.09    0.15
  -2  -4   5    2.99    0.15
   1   4  -5   29.38    1.06
   1   4  -5   27.65    1.02
   1   4  -5   26.76    1.06
  -1  -4   5   26.85    1.02
  -1  -4   5   26.37    1.44
  -1  -4   5   27.33    1.06
   0   4  -5   19.73    0.75
   0   4  -5   19.40    0.72
   0   4  -5   17.30    0.85
   0   4  -5   19.64    0.75
   0  -4   5   19.93    0.75
   0  -4   5   19.25    0.73
   0  -4   5   19.37    1.03
   0  -4   5   19.80    0.75
  -1   4  -5   56.40    2.33
  -1   4  -5   57.29    2.67
  -1   4  -5   63.53    2.33
  -1   4  -5   62.01    2.24
  -1   4  -5   62.91    2.24
   1  -4   5   63.06    2.33
   1  -4   5   62.11    2.25
   1  -4   5   62.27    2.33
  -2   4  -5    2.36    0.14
  -2   4  -5    2.40    0.13
  -2   4  -5    2.31    0.13
   2  -4   5    2.43    0.15
   2  -4   5    2.46    0.12
  -3   4  -5   50.12    1.88
  -3   4  -5   48.02    1.88
   3  -4   5   49.47    1.81
  -4   4  -5    0.96    0.10
  -4   4  -5    0.88    0.10
   4  -4   5    1.05    0.09
  -5   4  -5    9.11    0.40
  -5   4  -5    9.31    0.41
  -5   4  -5    9.40    0.40
   5  -4   5   10.19    0.38
  -6   4  -5   -0.06    0.06
  -6   4  -5   -0.01    0.06
  -6   4  -5   -0.08    0.05
   6  -4   5   -0.03    0.05
  -7   4  -5    4.78    0.25
  -7   4  -5    5.15    0.26
  -8   4  -5    0.85    0.13
  -8   4  -5    0.66    0.09
  -9   4  -5    0.53    0.09
  -9   4  -5    0.41    0.09
  11   3  -5    0.08    0.12
 -11  -3   5    0.09    0.13
 -11  -3   5    0.09    0.07
  10   3  -5    0.27    0.11
 -10  -3   5    0.22    0.08
 -10  -3   5    0.17    0.13
 -10  -3   5    0.18    0.07
   9   3  -5    0.64    0.13
   9   3  -5    0.53    0.08
  -9  -3   5    0.54    0.14
  -9  -3   5    0.55    0.09
  -9  -3   5    0.50    0.08
   8   3  -5    2.27    0.16
   8   3  -5    2.08    0.20
  -8  -3   5    2.30    0.16
  -8  -3   5    2.30    0.16
   7   3  -5    3.52    0.24
   7   3  -5    3.82    0.19
  -7  -3   5    3.99    0.31
  -7  -3   5    3.71    0.20
  -7  -3   5    3.59    0.19
   6   3  -5    5.81    0.26
   6   3  -5    5.77    0.31
  -6  -3   5    6.25    0.27
  -6  -3   5    6.02    0.27
  -6  -3   5    6.47    0.39
   5   3  -5    0.06    0.06
   5   3  -5    0.04    0.04
  -5  -3   5    0.08    0.04
  -5  -3   5    0.06    0.06
  -5  -3   5    0.08    0.04
   4   3  -5   41.76    1.53
  -4  -3   5   41.15    1.59
  -4  -3   5   38.55    2.18
  -4  -3   5   43.22    1.53
  -4  -3   5   42.20    1.59
  -4  -3   5   42.40    1.52
   3   3  -5   17.84    0.65
   3   3  -5   17.81    0.68
  -3  -3   5   17.68    0.65
  -3  -3   5   17.67    0.68
  -3  -3   5   17.40    0.65
  -3  -3   5   16.65    0.93
  -3  -3   5   17.13    0.75
  -3  -3   5   16.97    0.68
   2   3  -5    2.74    0.13
   2   3  -5    2.85    0.13
  -2  -3   5    2.77    0.19
  -2  -3   5    2.81    0.13
  -2  -3   5    2.62    0.13
  -2  -3   5    2.60    0.13
   1   3  -5    7.18    0.30
   1   3  -5    7.54    0.29
   1   3  -5    7.57    0.30
  -1  -3   5    6.75    0.30
  -1  -3   5    7.48    0.30
  -1  -3   5    7.31    0.41
  -1  -3   5    7.65    0.29
   0   3  -5    4.06    0.17
   0   3  -5    3.75    0.16
   0   3  -5    3.69    0.17
   0  -3   5    3.71    0.16
   0  -3   5    3.62    0.17
   0  -3   5    3.59    0.23
  -1   3  -5   50.79    2.04
  -1   3  -5   54.23    1.97
  -1   3  -5   54.07    1.97
  -1   3  -5   53.98    2.04
   1  -3   5   53.77    2.04
   1  -3   5   54.31    1.97
   1  -3   5   54.27    2.04
  -2   3  -5    0.39    0.05
  -2   3  -5    0.50    0.05
  -2   3  -5    0.32    0.05
  -2   3  -5    0.36    0.05
   2  -3   5    0.58    0.07
   2  -3   5    0.44    0.04
  -3   3  -5    0.22    0.05
  -3   3  -5    0.21    0.04
   3  -3   5    0.28    0.04
  -4   3  -5    1.41    0.11
  -4   3  -5    1.22    0.11
  -4   3  -5    1.26    0.10
   4  -3   5    1.21    0.10
  -5   3  -5    3.14    0.19
  -5   3  -5    3.16    0.18
   5  -3   5    3.80    0.17
  -6   3  -5   10.22    0.44
  -6   3  -5   10.31    0.44
   6  -3   5   10.92    0.42
  -7   3  -5    4.30    0.23
  -7   3  -5    4.21    0.23
   7  -3   5    4.57    0.22
  -8   3  -5    0.12    0.07
  -8   3  -5    0.14    0.07
  -9   3  -5    0.20    0.08
  -9   3  -5    0.33    0.07
 -10   3  -5    0.19    0.08
 -10   3  -5    0.07    0.09
 -11  -2   5    0.21    0.07
 -11  -2   5    0.21    0.07
 -11  -2   5    0.17    0.14
  10   2  -5    0.00    0.10
 -10  -2   5    0.02    0.12
 -10  -2   5   -0.04    0.07
 -10  -2   5    0.05    0.06
   9   2  -5    4.88    0.31
  -9  -2   5    4.72    0.39
  -9  -2   5    4.83    0.24
  -9  -2   5    4.47    0.23
   8   2  -5   -0.04    0.05
   8   2  -5   -0.04    0.08
  -8  -2   5   -0.03    0.06
  -8  -2   5   -0.02    0.05
   7   2  -5   24.83    0.89
   7   2  -5   23.89    1.05
  -7  -2   5   23.44    0.93
  -7  -2   5   22.88    1.29
  -7  -2   5   23.81    0.93
   6   2  -5    1.44    0.15
   6   2  -5    1.41    0.11
  -6  -2   5    1.40    0.11
  -6  -2   5    1.52    0.12
   5   2  -5    5.99    0.24
   5   2  -5    6.01    0.30
  -5  -2   5    5.59    0.36
  -5  -2   5    5.89    0.25
  -5  -2   5    5.71    0.25
   4   2  -5    0.28    0.06
   4   2  -5    0.33    0.04
  -4  -2   5    0.30    0.04
  -4  -2   5    0.25    0.04
  -4  -2   5    0.30    0.07
   3   2  -5    4.67    0.20
   3   2  -5    4.63    0.19
  -3  -2   5    4.11    0.28
  -3  -2   5    4.54    0.18
  -3  -2   5    4.59    0.23
  -3  -2   5    4.42    0.19
  -3  -2   5    4.49    0.18
  -3  -2   5    4.39    0.20
   2   2  -5   36.72    1.32
   2   2  -5   33.19    1.58
   2   2  -5   35.66    1.37
   2   2  -5   37.59    1.37
  -2  -2   5   34.43    1.87
  -2  -2   5   35.09    1.37
  -2  -2   5   35.61    1.32
  -2  -2   5   37.50    1.32
  -2  -2   5   35.70    1.37
  -2  -2   5   36.68    1.50
   1   2  -5    8.27    0.31
   1   2  -5    7.12    0.36
   1   2  -5    8.61    0.32
  -1  -2   5    7.97    0.31
  -1  -2   5    7.91    0.44
  -1  -2   5    7.80    0.32
  -1  -2   5    8.24    0.32
   0   2  -5    0.47    0.05
   0   2  -5    0.50    0.05
   0   2  -5    0.45    0.05
   0  -2   5    0.44    0.05
   0  -2   5    0.48    0.05
  -1   2  -5    0.20    0.03
  -1   2  -5    0.34    0.05
  -1   2  -5    0.17    0.03
   1  -2   5    0.14    0.04
  -2   2  -5    1.10    0.07
  -2   2  -5    1.03    0.09
  -2   2  -5    1.04    0.09
  -2   2  -5    1.18    0.07
   2  -2   5    1.11    0.08
   2  -2   5    1.02    0.09
   2  -2   5    1.03    0.09
  -3   2  -5    2.61    0.12
  -3   2  -5    2.22    0.13
  -3   2  -5    2.20    0.12
   3  -2   5    2.32    0.12
   3  -2   5    1.87    0.14
  -4   2  -5    3.20    0.17
  -4   2  -5    3.60    0.17
   4  -2   5    3.40    0.16
  -5   2  -5    3.88    0.20
  -5   2  -5    3.88    0.20
   5  -2   5    4.18    0.19
  -6   2  -5   -0.05    0.06
  -6   2  -5    0.09    0.06
   6  -2   5    0.00    0.05
  -7   2  -5    1.28    0.13
  -7   2  -5    1.23    0.13
   7  -2   5    1.30    0.13
  -8   2  -5    0.34    0.07
  -8   2  -5    0.31    0.08
  -9   2  -5    0.22    0.08
  -9   2  -5    0.15    0.07
 -10   2  -5    0.15    0.07
 -10   2  -5    0.06    0.09
 -11  -1   5    0.05    0.14
 -11  -1   5    0.15    0.07
 -11  -1   5    0.16    0.07
  10   1  -5    1.34    0.20
 -10  -1   5    0.93    0.17
 -10  -1   5    1.33    0.14
 -10  -1   5    1.19    0.12
   9   1  -5    0.72    0.13
  -9  -1   5    0.79    0.12
  -9  -1   5    0.83    0.11
  -9  -1   5    0.67    0.14
   8   1  -5   -0.08    0.08
  -8  -1   5   -0.09    0.05
  -8  -1   5   -0.08    0.05
   7   1  -5    0.12    0.08
   7   1  -5    0.20    0.04
  -7  -1   5    0.12    0.05
  -7  -1   5    0.17    0.05
   6   1  -5    5.74    0.31
   6   1  -5    5.93    0.23
  -6  -1   5    5.68    0.25
  -6  -1   5    5.49    0.24
  -6  -1   5    5.31    0.37
   5   1  -5    0.79    0.07
   5   1  -5    0.73    0.11
  -5  -1   5    0.80    0.08
  -5  -1   5    0.88    0.14
  -5  -1   5    0.78    0.08
   4   1  -5    0.29    0.06
   4   1  -5    0.32    0.03
  -4  -1   5    0.25    0.04
  -4  -1   5    0.24    0.06
  -4  -1   5    0.28    0.04
   3   1  -5    6.99    0.26
   3   1  -5    6.90    0.32
  -3  -1   5    6.88    0.32
  -3  -1   5    6.76    0.28
  -3  -1   5    6.67    0.28
  -3  -1   5    6.30    0.39
   2   1  -5   94.19    3.57
   2   1  -5   86.33    4.13
   2   1  -5   98.64    3.45
  -2  -1   5   90.60    4.90
  -2  -1   5   97.38    3.44
  -2  -1   5   98.29    3.93
  -2  -1   5   96.32    3.58
  -2  -1   5   94.01    3.45
  -2  -1   5   94.80    3.58
   1   1  -5    4.69    0.21
   1   1  -5    4.18    0.23
   1   1  -5    5.20    0.21
   1   1  -5    5.29    0.20
  -1  -1   5    4.90    0.29
  -1  -1   5    5.07    0.21
  -1  -1   5    5.12    0.21
  -1  -1   5    5.00    0.20
  -1  -1   5    5.36    0.20
   0   1  -5   36.45    1.41
   0   1  -5   37.32    1.36
   0  -1   5   36.93    1.41
   0  -1   5   36.94    1.36
   0  -1   5   37.08    1.41
  -1   1  -5   27.71    1.04
  -1   1  -5   29.56    1.08
  -1   1  -5   26.73    1.04
  -1   1  -5   28.65    1.08
   1  -1   5   28.46    1.08
   1  -1   5   27.74    1.04
  -2   1  -5  133.03    4.99
  -2   1  -5  127.66    4.81
  -2   1  -5  133.93    4.99
  -2   1  -5  130.43    4.82
  -2   1  -5  138.62    4.99
   2  -1   5  136.96    4.99
   2  -1   5  118.83    5.75
   2  -1   5  133.44    4.99
   2  -1   5  135.34    4.82
  -3   1  -5   93.94    3.48
  -3   1  -5   94.18    3.61
  -3   1  -5   95.05    3.48
  -3   1  -5  100.45    3.62
   3  -1   5   90.40    4.17
   3  -1   5   98.54    3.49
  -4   1  -5    5.29    0.23
  -4   1  -5    5.12    0.23
   4  -1   5    5.26    0.22
  -5   1  -5    2.83    0.16
  -5   1  -5    2.72    0.16
   5  -1   5    2.86    0.15
  -6   1  -5    2.66    0.17
  -6   1  -5    2.56    0.17
   6  -1   5    2.73    0.16
  -7   1  -5   19.12    0.79
  -7   1  -5   19.43    0.79
   7  -1   5   20.69    0.76
  -8   1  -5    4.80    0.26
  -8   1  -5    5.01    0.26
   8  -1   5    5.24    0.25
  -9   1  -5    0.22    0.09
  -9   1  -5    0.29    0.08
 -10   1  -5    0.06    0.07
 -10   1  -5   -0.09    0.08
 -11   0   5    0.00    0.06
 -11   0   5   -0.06    0.06
  10   0  -5    0.79    0.14
 -10   0   5    0.95    0.12
 -10   0   5    0.56    0.15
 -10   0   5    0.81    0.11
   9   0  -5   -0.09    0.09
  -9   0   5   -0.05    0.05
  -9   0   5   -0.18    0.10
  -9   0   5   -0.04    0.05
   8   0  -5   -0.04    0.08
  -8   0   5    0.02    0.05
  -8   0   5   -0.01    0.05
  -8   0   5   -0.05    0.09
   7   0  -5    0.70    0.11
  -7   0   5    0.98    0.09
  -7   0   5    0.94    0.09
   6   0  -5    3.27    0.14
   6   0  -5    3.04    0.21
  -6   0   5    3.05    0.15
  -6   0   5    3.17    0.15
  -6   0   5    2.51    0.25
   5   0  -5    0.97    0.07
   5   0  -5    0.98    0.12
  -5   0   5    1.03    0.08
  -5   0   5    1.02    0.08
  -5   0   5    0.98    0.15
   4   0  -5   18.39    0.66
   4   0  -5   17.46    0.79
  -4   0   5   17.41    0.96
  -4   0   5   18.10    0.69
  -4   0   5   18.09    0.69
   3   0  -5    0.17    0.05
   3   0  -5    0.18    0.03
  -3   0   5    0.18    0.05
  -3   0   5    0.15    0.03
  -3   0   5    0.19    0.05
  -3   0   5    0.17    0.03
  -3   0   5    0.12    0.05
   2   0  -5    1.37    0.08
   2   0  -5    1.54    0.08
  -2   0   5    1.37    0.08
  -2   0   5    1.65    0.11
  -2   0   5    1.34    0.07
  -2   0   5    1.47    0.13
  -2   0   5    1.63    0.08
  -2   0   5    1.33    0.11
   1   0  -5   59.96    2.15
   1   0  -5   59.48    2.08
   1   0  -5   51.51    2.48
   1   0  -5   59.96    2.15
  -1   0   5   54.72    2.95
  -1   0   5   48.86    2.48
  -1   0   5   60.36    2.07
  -1   0   5   55.86    2.07
  -1   0   5   58.51    2.15
  -1   0   5   58.44    2.15
   0   0  -5    5.96    0.24
   0   0  -5    5.83    0.23
   0   0   5    5.95    0.24
   0   0   5    6.02    0.23
   0   0   5    5.69    0.24
   0   0   5    5.77    0.23
   0   0   5    5.17    0.26
  -1   0  -5    5.62    0.24
  -1   0  -5    5.59    0.23
  -1   0  -5    5.89    0.24
   1   0   5    5.61    0.23
   1   0   5    5.69    0.24
  -2   0  -5  100.05    3.83
  -2   0  -5   99.27    3.69
  -2   0  -5  106.67    3.83
  -2   0  -5   97.77    3.69
  -2   0  -5  104.22    3.83
   2   0   5  100.41    3.83
   2   0   5  100.38    3.69
   2   0   5   99.96    3.82
  -3   0  -5   26.51    1.02
  -3   0  -5   25.93    0.98
  -3   0  -5   27.43    1.02
  -3   0  -5   25.77    0.98
   3   0   5   27.09    0.99
   3   0   5   26.18    1.02
  -4   0  -5   28.38    1.13
  -4   0  -5   28.85    1.08
  -4   0  -5   29.19    1.08
  -4   0  -5   30.74    1.14
   4   0   5   30.01    1.09
  -5   0  -5    0.60    0.09
  -5   0  -5    0.48    0.06
   5   0   5    0.60    0.09
  -6   0  -5   36.37    1.39
  -6   0  -5   35.25    1.39
   6   0   5   36.16    1.34
  -7   0  -5   10.57    0.46
  -7   0  -5   10.48    0.46
   7   0   5   11.01    0.44
  -8   0  -5    8.10    0.37
  -8   0  -5    7.90    0.37
   8   0   5    8.31    0.36
  -9   0  -5    0.12    0.07
  -9   0  -5    0.00    0.08
   9   0   5    0.09    0.07
 -10   0  -5    0.09    0.08
 -11   0  -5    0.36    0.10
 -10   1   5    1.23    0.12
 -10   1   5    1.28    0.12
   9  -1  -5    0.77    0.13
  -9   1   5    1.06    0.11
  -9   1   5    0.88    0.10
  -9   1   5    0.67    0.14
   8  -1  -5    0.65    0.12
  -8   1   5    0.51    0.12
  -8   1   5    0.77    0.09
  -8   1   5    0.60    0.09
   7  -1  -5   -0.07    0.07
  -7   1   5   -0.02    0.04
  -7   1   5    0.00    0.04
   6  -1  -5    3.78    0.24
  -6   1   5    3.96    0.17
  -6   1   5    3.91    0.18
   5  -1  -5    4.84    0.27
  -5   1   5    5.00    0.21
  -5   1   5    4.52    0.31
  -5   1   5    5.27    0.21
   4  -1  -5    9.08    0.45
  -4   1   5    9.82    0.38
  -4   1   5    9.58    0.48
  -4   1   5    9.63    0.38
  -4   1   5    9.68    0.54
   3  -1  -5    2.18    0.15
  -3   1   5    2.28    0.11
  -3   1   5    2.28    0.15
  -3   1   5    2.32    0.16
  -3   1   5    2.01    0.17
  -3   1   5    2.37    0.11
   2  -1  -5    0.32    0.05
  -2   1   5    0.43    0.05
  -2   1   5    0.36    0.05
  -2   1   5    0.28    0.05
  -2   1   5    0.34    0.05
  -2   1   5    0.26    0.05
   1  -1  -5   33.67    1.24
   1  -1  -5   32.39    1.49
   1  -1  -5   34.60    1.28
  -1   1   5   33.51    1.23
  -1   1   5   31.93    1.76
  -1   1   5   35.02    1.23
  -1   1   5   34.17    1.28
  -1   1   5   31.47    1.49
  -1   1   5   33.88    1.28
  -1   1   5   35.82    1.42
   0  -1  -5    0.70    0.06
   0  -1  -5    0.73    0.05
   0  -1  -5    0.71    0.05
   0   1   5    0.67    0.06
   0   1   5    0.70    0.06
   0   1   5    0.64    0.05
   0   1   5    0.79    0.05
   0   1   5    0.67    0.06
  -1  -1  -5   14.90    0.56
  -1  -1  -5   14.19    0.54
   1   1   5   14.92    0.57
   1   1   5   14.54    0.56
   1   1   5   13.71    0.54
  -2  -1  -5   19.27    0.74
  -2  -1  -5   18.75    0.72
  -2  -1  -5   19.88    0.75
   2   1   5   19.30    0.74
   2   1   5   18.63    0.72
  -3  -1  -5    9.82    0.39
  -3  -1  -5   10.72    0.41
  -3  -1  -5   10.35    0.41
  -3  -1  -5    9.66    0.39
   3   1   5    9.40    0.40
   3   1   5   10.29    0.41
   3   1   5   10.40    0.39
  -4  -1  -5   16.09    0.62
  -4  -1  -5   15.53    0.59
  -4  -1  -5   15.33    0.62
  -4  -1  -5   16.03    0.59
   4   1   5   15.52    0.60
   4   1   5   15.88    0.62
  -5  -1  -5   29.66    1.12
  -5  -1  -5   30.79    1.18
  -5  -1  -5   30.79    1.18
   5   1   5   30.55    1.13
  -6  -1  -5    3.46    0.19
  -6  -1  -5    3.20    0.19
   6   1   5    3.44    0.18
  -7  -1  -5   82.62    3.20
  -7  -1  -5   85.32    3.20
   7   1   5   84.07    3.09
  -8  -1  -5    0.12    0.07
  -8  -1  -5    0.12    0.08
   8   1   5    0.24    0.08
  -9  -1  -5    2.77    0.20
  -9  -1  -5    2.76    0.19
   9   1   5    2.91    0.19
 -10  -1  -5    0.10    0.08
 -11  -1  -5    0.23    0.10
 -10   2   5   -0.03    0.05
   9  -2  -5   -0.03    0.09
  -9   2   5    0.03    0.05
  -9   2   5    0.06    0.10
   8  -2  -5    0.03    0.09
  -8   2   5    0.08    0.09
   7  -2  -5    0.60    0.11
  -7   2   5    0.70    0.07
  -7   2   5    0.41    0.10
   6  -2  -5    6.92    0.38
  -6   2   5    7.62    0.30
   5  -2  -5   13.16    0.62
  -5   2   5   13.16    0.74
  -5   2   5   13.88    0.66
   4  -2  -5    0.83    0.11
  -4   2   5    0.83    0.14
  -4   2   5    0.87    0.07
  -4   2   5    0.73    0.13
   3  -2  -5    3.52    0.21
  -3   2   5    3.96    0.22
  -3   2   5    3.60    0.16
  -3   2   5    3.85    0.24
  -3   2   5    3.90    0.23
  -3   2   5    3.79    0.16
   2  -2  -5    8.63    0.40
   2  -2  -5    9.01    0.33
  -2   2   5    8.73    0.34
  -2   2   5    8.28    0.48
  -2   2   5    8.73    0.42
  -2   2   5    8.90    0.41
  -2   2   5    8.84    0.34
   1  -2  -5    4.11    0.17
  -1   2   5    4.18    0.25
  -1   2   5    4.30    0.18
  -1   2   5    4.51    0.18
  -1   2   5    4.02    0.22
  -1   2   5    4.35    0.22
   0  -2  -5   16.31    0.65
   0  -2  -5   17.42    0.65
   0  -2  -5   16.94    0.63
   0   2   5   16.99    0.63
   0   2   5   17.50    0.63
   0   2   5   16.32    0.76
   0   2   5   17.56    0.66
   0   2   5   16.08    0.65
   0   2   5   16.89    0.65
  -1  -2  -5   21.90    0.90
  -1  -2  -5   22.28    0.90
  -1  -2  -5   22.42    0.87
   1   2   5   24.76    0.87
   1   2   5   24.01    0.90
   1   2   5   24.16    0.87
   1   2   5   24.45    0.90
  -2  -2  -5   -0.02    0.02
  -2  -2  -5   -0.05    0.02
  -2  -2  -5    0.02    0.03
   2   2   5   -0.04    0.02
   2   2   5   -0.01    0.02
   2   2   5   -0.03    0.02
  -3  -2  -5   19.25    0.76
  -3  -2  -5   20.63    0.76
  -3  -2  -5   18.12    0.73
   3   2   5   19.49    0.73
   3   2   5   19.93    0.76
  -4  -2  -5    0.07    0.04
  -4  -2  -5    0.10    0.04
  -4  -2  -5    0.05    0.03
   4   2   5    0.15    0.04
   4   2   5    0.09    0.04
  -5  -2  -5    2.98    0.16
  -5  -2  -5    2.84    0.16
  -5  -2  -5    2.93    0.14
  -5  -2  -5    2.94    0.14
   5   2   5    3.07    0.15
  -6  -2  -5    8.08    0.36
  -6  -2  -5    8.34    0.35
   6   2   5    8.27    0.34
  -7  -2  -5    0.27    0.09
  -7  -2  -5    0.34    0.08
   7   2   5    0.32    0.08
  -8  -2  -5    3.69    0.23
  -8  -2  -5    3.80    0.23
   8   2   5    3.79    0.22
  -9  -2  -5    0.40    0.08
  -9  -2  -5    0.36    0.08
 -10  -2  -5    0.73    0.10
  10   2   5    0.76    0.10
 -11  -2  -5   -0.03    0.09
   8  -3  -5    1.01    0.17
  -8   3   5    1.11    0.21
   7  -3  -5    0.40    0.10
  -7   3   5    0.32    0.09
   6  -3  -5    5.82    0.32
  -6   3   5    4.88    0.36
  -6   3   5    6.03    0.36
   5  -3  -5    5.75    0.31
  -5   3   5    6.08    0.35
  -5   3   5    4.92    0.35
   4  -3  -5    0.03    0.06
  -4   3   5    0.02    0.06
  -4   3   5   -0.09    0.05
   3  -3  -5    4.06    0.25
   3  -3  -5    4.00    0.22
  -3   3   5    3.86    0.24
  -3   3   5    4.14    0.23
  -3   3   5    3.80    0.24
   2  -3  -5    0.09    0.05
  -2   3   5    0.20    0.05
  -2   3   5    0.23    0.03
  -2   3   5    0.21    0.03
  -2   3   5    0.21    0.06
  -2   3   5    0.17    0.06
   1  -3  -5   19.89    0.75
  -1   3   5   20.38    0.92
  -1   3   5   21.24    0.88
  -1   3   5   19.37    1.06
  -1   3   5   19.54    0.78
  -1   3   5   21.12    0.78
   0  -3  -5   30.86    1.11
   0  -3  -5   28.86    1.08
   0   3   5   29.08    1.07
   0   3   5   28.94    1.11
   0   3   5   29.11    1.12
   0   3   5   27.41    1.30
   0   3   5   29.77    1.07
  -1  -3  -5    0.00    0.02
  -1  -3  -5    0.03    0.03
  -1  -3  -5    0.05    0.02
  -1  -3  -5    0.05    0.02
  -1  -3  -5    0.02    0.02
   1   3   5   -0.01    0.02
   1   3   5    0.01    0.03
   1   3   5   -0.01    0.02
   1   3   5    0.00    0.03
  -2  -3  -5    0.24    0.03
  -2  -3  -5    0.20    0.03
   2   3   5    0.20    0.03
   2   3   5    0.16    0.04
   2   3   5    0.15    0.03
  -3  -3  -5   63.15    2.37
  -3  -3  -5   64.93    2.37
  -3  -3  -5   60.34    2.28
   3   3   5   60.00    2.28
   3   3   5   62.79    2.37
  -4  -3  -5    5.37    0.25
  -4  -3  -5    5.86    0.24
  -4  -3  -5    5.67    0.25
   4   3   5    5.85    0.24
   4   3   5    5.80    0.25
  -5  -3  -5   -0.02    0.04
  -5  -3  -5   -0.04    0.04
  -5  -3  -5   -0.05    0.03
   5   3   5   -0.04    0.04
   5   3   5   -0.04    0.04
  -6  -3  -5    7.75    0.31
  -6  -3  -5    7.49    0.31
  -6  -3  -5    8.05    0.34
  -6  -3  -5    8.00    0.34
   6   3   5    7.83    0.33
  -7  -3  -5    0.37    0.08
  -7  -3  -5    0.27    0.08
   7   3   5    0.26    0.07
  -8  -3  -5    4.29    0.25
  -8  -3  -5    4.43    0.24
   8   3   5    4.20    0.23
  -9  -3  -5    4.60    0.26
  -9  -3  -5    4.45    0.26
   9   3   5    4.70    0.25
 -10  -3  -5    0.04    0.08
  10   3   5    0.03    0.07
 -11  -3  -5    0.09    0.09
   8  -4  -5    0.03    0.09
   7  -4  -5   -0.11    0.08
   6  -4  -5   -0.07    0.07
  -6   4   5   -0.03    0.09
   5  -4  -5    0.10    0.07
  -5   4   5    0.10    0.09
   4  -4  -5    0.74    0.12
  -4   4   5    0.57    0.10
  -4   4   5    0.56    0.07
   3  -4  -5    6.12    0.32
  -3   4   5    6.54    0.35
  -3   4   5    5.97    0.35
  -2   4   5    0.03    0.04
  -2   4   5    0.02    0.06
  -2   4   5    0.03    0.03
  -2   4   5    0.00    0.05
   1  -4  -5    0.08    0.02
  -1   4   5    0.09    0.03
  -1   4   5    0.09    0.03
  -1   4   5    0.12    0.05
  -1   4   5    0.20    0.06
  -1   4   5    0.13    0.04
   0  -4  -5   40.75    1.53
   0   4   5   42.70    1.59
   0   4   5   42.33    1.59
   0   4   5   41.32    1.85
   0   4   5   41.54    1.76
  -1  -4  -5   33.75    1.25
  -1  -4  -5   31.94    1.21
   1   4   5   32.30    1.25
   1   4   5   32.19    1.20
   1   4   5   31.22    1.25
   1   4   5   34.40    1.20
  -2  -4  -5   15.20    0.56
  -2  -4  -5   14.90    0.58
   2   4   5   14.77    0.56
   2   4   5   14.39    0.58
   2   4   5   14.52    0.58
  -3  -4  -5    7.85    0.31
  -3  -4  -5    8.55    0.33
  -3  -4  -5    6.97    0.32
   3   4   5    8.42    0.33
   3   4   5    7.82    0.31
   3   4   5    7.22    0.32
  -4  -4  -5    0.88    0.09
  -4  -4  -5    0.88    0.09
  -4  -4  -5    0.88    0.08
   4   4   5    0.87    0.09
   4   4   5    0.92    0.09
   4   4   5    0.58    0.08
  -5  -4  -5    1.64    0.12
  -5  -4  -5    1.59    0.12
  -5  -4  -5    1.69    0.11
   5   4   5    1.54    0.12
   5   4   5    1.60    0.11
  -6  -4  -5    5.50    0.26
  -6  -4  -5    5.45    0.23
  -6  -4  -5    5.57    0.26
   6   4   5    5.23    0.24
  -7  -4  -5   17.20    0.67
  -7  -4  -5   18.49    0.72
  -7  -4  -5   17.83    0.72
   7   4   5   17.37    0.69
  -8  -4  -5    4.16    0.24
  -8  -4  -5    4.12    0.25
   8   4   5    4.26    0.23
  -9  -4  -5   12.93    0.56
   9   4   5   13.09    0.53
 -10  -4  -5    0.17    0.08
  10   4   5    0.23    0.08
 -11  -4  -5    0.24    0.10
  11   4   5    0.24    0.09
   7  -5  -5    0.38    0.11
  -7   5   5    0.43    0.13
   6  -5  -5    0.28    0.09
  -6   5   5    0.18    0.07
  -6   5   5    0.41    0.12
   5  -5  -5    0.03    0.08
  -5   5   5    0.07    0.09
   4  -5  -5    0.15    0.07
  -4   5   5    0.16    0.09
   3  -5  -5    7.84    0.41
  -3   5   5    8.69    0.44
   2  -5  -5    3.13    0.19
  -2   5   5    2.69    0.14
  -2   5   5    3.18    0.22
  -2   5   5    3.02    0.14
  -2   5   5    2.91    0.20
   1  -5  -5    0.01    0.02
  -1   5   5   -0.02    0.03
  -1   5   5    0.00    0.03
  -1   5   5   -0.04    0.05
  -1   5   5    0.06    0.06
   0  -5  -5   25.81    0.94
   0   5   5   25.28    1.09
   0   5   5   24.97    0.98
   0   5   5   25.05    0.98
   0   5   5   25.88    1.15
  -1  -5  -5    7.10    0.28
  -1  -5  -5    7.02    0.28
   1   5   5    7.10    0.27
   1   5   5    6.71    0.29
   1   5   5    6.69    0.29
   1   5   5    6.60    0.27
  -2  -5  -5    4.15    0.19
  -2  -5  -5    4.17    0.19
  -2  -5  -5    4.38    0.19
   2   5   5    4.04    0.17
   2   5   5    4.10    0.19
   2   5   5    3.97    0.19
  -3  -5  -5   36.93    1.35
  -3  -5  -5   35.90    1.30
   3   5   5   31.00    1.34
   3   5   5   35.30    1.34
   3   5   5   35.67    1.29
  -4  -5  -5   24.28    0.92
  -4  -5  -5   23.42    0.96
  -4  -5  -5   26.86    0.96
   4   5   5   23.75    0.96
   4   5   5   24.51    0.92
  -5  -5  -5   -0.03    0.04
  -5  -5  -5    0.00    0.04
  -5  -5  -5   -0.05    0.04
   5   5   5   -0.07    0.04
   5   5   5   -0.05    0.04
  -6  -5  -5    1.90    0.12
  -6  -5  -5    1.98    0.14
  -6  -5  -5    1.72    0.14
   6   5   5    1.90    0.13
   6   5   5    2.01    0.14
  -7  -5  -5    0.23    0.07
  -7  -5  -5    0.21    0.05
  -7  -5  -5    0.23    0.07
   7   5   5    0.06    0.06
  -8  -5  -5    0.36    0.09
  -8  -5  -5    0.33    0.05
   8   5   5    0.25    0.08
  -9  -5  -5    5.25    0.29
   9   5   5    5.16    0.27
 -10  -5  -5    0.52    0.10
  10   5   5    0.55    0.09
  11   5   5    0.43    0.10
   7  -6  -5    0.02    0.09
  -7   6   5   -0.05    0.11
   6  -6  -5    0.14    0.09
  -6   6   5    0.23    0.11
   5  -6  -5    0.23    0.09
  -5   6   5    0.34    0.11
   4  -6  -5   20.67    0.98
  -4   6   5   23.27    1.05
   3  -6  -5    3.89    0.26
  -3   6   5    4.81    0.30
   2  -6  -5    9.47    0.49
  -2   6   5   11.11    0.42
  -2   6   5   11.03    0.54
  -2   6   5   10.90    0.42
   1  -6  -5    6.43    0.26
  -1   6   5    6.33    0.35
  -1   6   5    6.55    0.33
  -1   6   5    6.41    0.27
  -1   6   5    6.54    0.27
   0  -6  -5    0.41    0.04
   0   6   5    0.38    0.07
   0   6   5    0.36    0.05
   0   6   5    0.37    0.08
   0   6   5    0.33    0.05
  -1  -6  -5   36.51    1.34
   1   6   5   35.85    1.53
   1   6   5   35.61    1.39
   1   6   5   35.70    1.33
   1   6   5   35.79    1.39
   1   6   5   37.63    1.33
  -2  -6  -5   30.36    1.13
  -2  -6  -5   29.33    1.10
   2   6   5   30.12    1.09
   2   6   5   28.73    1.14
   2   6   5   28.45    1.13
  -3  -6  -5    0.46    0.05
  -3  -6  -5    0.60    0.09
  -3  -6  -5    0.40    0.05
   3   6   5    0.44    0.06
   3   6   5    0.40    0.05
   3   6   5    0.43    0.06
  -4  -6  -5   10.14    0.41
  -4  -6  -5   10.11    0.40
   4   6   5    9.52    0.41
   4   6   5   10.02    0.39
   4   6   5   10.07    0.42
  -5  -6  -5   11.97    0.47
  -5  -6  -5   11.03    0.47
  -5  -6  -5   11.10    0.45
   5   6   5   10.84    0.44
  -6  -6  -5    0.14    0.06
  -6  -6  -5    0.03    0.06
  -6  -6  -5    0.04    0.05
   6   6   5    0.02    0.05
   6   6   5    0.11    0.06
  -7  -6  -5    6.95    0.30
  -7  -6  -5    6.83    0.32
  -7  -6  -5    7.18    0.33
   7   6   5    6.74    0.31
  -8  -6  -5    0.01    0.05
  -8  -6  -5    0.00    0.07
   8   6   5    0.06    0.07
  -9  -6  -5    0.72    0.10
   9   6   5    1.07    0.15
  10   6   5    0.31    0.09
  11   6   5    0.39    0.10
  -7   7   5    0.06    0.12
   6  -7  -5    0.04    0.09
  -6   7   5    0.14    0.12
   5  -7  -5    2.30    0.21
  -5   7   5    3.00    0.27
   4  -7  -5    1.58    0.18
  -4   7   5    1.92    0.23
   3  -7  -5    6.74    0.36
  -3   7   5    7.04    0.41
   2  -7  -5   11.74    0.59
  -2   7   5   13.10    0.51
  -2   7   5   12.90    0.51
  -2   7   5   13.78    0.65
   1  -7  -5    3.85    0.16
  -1   7   5    3.50    0.23
  -1   7   5    3.26    0.25
  -1   7   5    3.41    0.17
  -1   7   5    3.42    0.17
   0  -7  -5    4.43    0.19
   0   7   5    4.21    0.27
   0   7   5    4.14    0.20
   0   7   5    4.46    0.25
   0   7   5    4.25    0.20
  -1  -7  -5    2.26    0.13
   1   7   5    2.15    0.18
   1   7   5    2.07    0.14
   1   7   5    2.22    0.13
   1   7   5    2.52    0.16
  -2  -7  -5   20.63    0.79
   2   7   5   21.15    0.78
   2   7   5   20.69    0.78
   2   7   5   19.98    0.82
   2   7   5   20.39    0.82
   2   7   5   22.12    0.91
  -3  -7  -5    5.80    0.26
  -3  -7  -5    6.64    0.27
   3   7   5    6.45    0.26
   3   7   5    5.84    0.28
   3   7   5    6.20    0.28
  -4  -7  -5   26.75    1.00
  -4  -7  -5   27.07    1.04
   4   7   5   26.90    0.99
   4   7   5   25.33    1.04
   4   7   5   26.62    1.04
  -5  -7  -5   22.90    0.90
  -5  -7  -5   24.14    0.91
  -5  -7  -5   23.02    0.87
   5   7   5   22.15    0.87
   5   7   5   22.59    0.91
  -6  -7  -5    2.74    0.17
  -6  -7  -5    2.81    0.16
  -6  -7  -5    3.02    0.18
   6   7   5    2.83    0.18
   6   7   5    2.54    0.16
  -7  -7  -5   -0.08    0.05
  -7  -7  -5   -0.09    0.06
   7   7   5   -0.03    0.06
  -8  -7  -5    3.38    0.22
  -8  -7  -5    3.44    0.18
   8   7   5    3.36    0.20
  -9  -7  -5    0.09    0.05
   9   7   5    0.09    0.08
  10   7   5    0.59    0.10
  11   7   5    0.79    0.11
  -7   8   5    0.01    0.13
   6  -8  -5    0.04    0.10
  -6   8   5    0.13    0.13
   5  -8  -5    0.54    0.12
  -5   8   5    0.76    0.15
   4  -8  -5    3.15    0.24
  -4   8   5    3.73    0.29
   3  -8  -5   17.98    0.84
  -3   8   5   20.16    0.92
  -3   8   5   18.48    0.72
  -3   8   5   17.81    0.72
   2  -8  -5    2.85    0.20
  -2   8   5    2.95    0.25
  -2   8   5    2.86    0.15
  -2   8   5    3.06    0.15
   1  -8  -5    1.51    0.10
  -1   8   5    1.09    0.19
  -1   8   5    1.43    0.11
  -1   8   5    1.49    0.11
   0  -8  -5    1.05    0.10
   0   8   5    0.80    0.12
   0   8   5    1.04    0.10
   0   8   5    1.20    0.14
   0   8   5    0.97    0.10
  -1  -8  -5   15.59    0.60
   1   8   5   14.74    0.62
   1   8   5   15.27    0.62
   1   8   5   16.23    0.69
   1   8   5   15.48    0.74
  -2  -8  -5    0.49    0.06
   2   8   5    0.70    0.11
   2   8   5    0.37    0.05
   2   8   5    0.46    0.07
   2   8   5    0.56    0.05
   2   8   5    0.44    0.06
  -3  -8  -5    0.02    0.04
  -3  -8  -5   -0.02    0.04
   3   8   5    0.02    0.05
   3   8   5   -0.03    0.04
   3   8   5    0.00    0.05
  -4  -8  -5    8.59    0.36
  -4  -8  -5    8.39    0.35
   4   8   5    8.46    0.37
   4   8   5    8.34    0.34
   4   8   5    8.21    0.37
  -5  -8  -5    4.74    0.23
  -5  -8  -5    5.24    0.25
   5   8   5    4.80    0.25
   5   8   5    4.91    0.25
   5   8   5    4.68    0.22
  -6  -8  -5    4.52    0.22
  -6  -8  -5    4.13    0.22
   6   8   5    4.30    0.21
  -7  -8  -5    7.62    0.32
   7   8   5    6.99    0.32
  -8  -8  -5    0.35    0.07
   8   8   5    0.25    0.08
  -9  -8  -5    0.86    0.12
   9   8   5    0.57    0.10
 -10  -8  -5    2.38    0.14
  10   8   5    2.27    0.20
  11   8   5    2.60    0.21
  -7   9   5   -0.06    0.14
  -6   9   5   -0.12    0.12
   5  -9  -5    0.22    0.11
  -5   9   5    0.33    0.14
   4  -9  -5    2.44    0.22
  -4   9   5    2.89    0.28
   3  -9  -5    0.52    0.10
  -3   9   5    0.49    0.13
  -3   9   5    0.32    0.06
  -3   9   5    0.39    0.06
   2  -9  -5    0.18    0.08
  -2   9   5    0.05    0.05
  -2   9   5    0.05    0.05
  -2   9   5   -0.02    0.11
   1  -9  -5   -0.02    0.04
  -1   9   5   -0.05    0.05
  -1   9   5   -0.05    0.05
  -1   9   5   -0.09    0.09
   0  -9  -5    0.12    0.05
   0   9   5    0.11    0.09
   0   9   5    0.13    0.06
   0   9   5    0.09    0.05
   0   9   5    0.14    0.07
  -1  -9  -5    0.01    0.05
   1   9   5    0.15    0.09
   1   9   5    0.05    0.06
   1   9   5    0.03    0.05
   1   9   5    0.11    0.07
  -2  -9  -5   -0.03    0.05
   2   9   5    0.06    0.06
   2   9   5    0.01    0.03
   2   9   5   -0.01    0.05
   2   9   5   -0.05    0.06
   2   9   5    0.02    0.04
  -3  -9  -5    0.86    0.11
   3   9   5    0.99    0.13
   3   9   5    0.97    0.12
   3   9   5    1.00    0.13
   3   9   5    1.01    0.10
  -4  -9  -5    0.35    0.06
  -4  -9  -5    0.18    0.06
   4   9   5    0.17    0.06
   4   9   5    0.19    0.05
   4   9   5    0.19    0.07
  -5  -9  -5    0.42    0.07
   5   9   5    0.47    0.08
   5   9   5    0.42    0.07
  -6  -9  -5   11.22    0.46
   6   9   5   11.42    0.46
  -7  -9  -5   -0.08    0.06
  -8  -9  -5    0.00    0.06
   8   9   5   -0.10    0.07
  -9  -9  -5    0.47    0.07
   9   9   5    0.31    0.09
 -10  -9  -5    0.99    0.12
  10   9   5    0.65    0.11
  11   9   5    0.10    0.09
  -6  10   5    0.19    0.15
   5 -10  -5    2.05    0.23
  -5  10   5    2.60    0.30
   4 -10  -5    0.00    0.10
  -4  10   5    0.04    0.12
   3 -10  -5    2.93    0.23
  -3  10   5    2.66    0.17
  -3  10   5    3.58    0.29
  -3  10   5    2.51    0.17
   2 -10  -5    1.32    0.16
  -2  10   5    0.83    0.12
  -2  10   5    1.12    0.16
  -2  10   5    0.86    0.12
   1 -10  -5    0.24    0.06
  -1  10   5    0.20    0.06
  -1  10   5    0.18    0.06
  -1  10   5    0.34    0.12
   0 -10  -5   -0.03    0.05
   0  10   5    0.05    0.10
   0  10   5   -0.01    0.06
   0  10   5   -0.06    0.06
  -1 -10  -5   -0.06    0.05
   1  10   5   -0.09    0.06
   1  10   5    0.03    0.09
   1  10   5   -0.04    0.06
   1  10   5    0.04    0.07
  -2 -10  -5    0.35    0.07
   2  10   5    0.55    0.08
   2  10   5    0.53    0.11
   2  10   5    0.37    0.07
   2  10   5    0.30    0.07
  -3 -10  -5   -0.01    0.05
   3  10   5    0.09    0.07
   3  10   5    0.03    0.07
   3  10   5    0.03    0.06
   3  10   5    0.02    0.05
  -4 -10  -5    5.49    0.26
   4  10   5    5.95    0.28
   4  10   5    5.32    0.25
  -5 -10  -5    0.62    0.08
   5  10   5    0.70    0.08
   5  10   5    0.67    0.09
  -6 -10  -5    2.24    0.16
   6  10   5    2.00    0.15
  -7 -10  -5   -0.03    0.06
   7  10   5   -0.05    0.07
  -8 -10  -5    0.14    0.07
   8  10   5    0.11    0.07
  -9 -10  -5    0.03    0.06
   9  10   5   -0.01    0.08
 -10 -10  -5    0.10    0.06
  10  10   5    0.09    0.09
  11  10   5   -0.04    0.10
  -5  11   5   -0.07    0.14
   4 -11  -5    0.30    0.11
  -4  11   5    0.33    0.15
  -4  11   5    0.22    0.06
  -4  11   5    0.13    0.07
   3 -11  -5    1.20    0.18
  -3  11   5    1.00    0.13
  -3  11   5    0.99    0.12
  -3  11   5    1.06    0.18
   2 -11  -5    1.16    0.16
  -2  11   5    1.08    0.12
  -2  11   5    0.77    0.09
  -2  11   5    1.04    0.18
  -1  11   5   -0.08    0.11
   0 -11  -5    0.80    0.12
   0  11   5    0.62    0.08
   0  11   5    0.82    0.15
   0  11   5    0.60    0.08
  -1 -11  -5    5.30    0.25
   1  11   5    5.22    0.26
   1  11   5    5.26    0.35
   1  11   5    5.21    0.26
  -2 -11  -5    0.00    0.06
   2  11   5   -0.12    0.07
   2  11   5   -0.03    0.06
   2  11   5   -0.03    0.10
   2  11   5    0.07    0.07
  -3 -11  -5    0.03    0.06
   3  11   5   -0.01    0.07
   3  11   5    0.08    0.07
   3  11   5    0.04    0.05
   3  11   5    0.19    0.07
  -4 -11  -5    0.12    0.07
   4  11   5    0.32    0.08
   4  11   5    0.05    0.06
   4  11   5    0.11    0.07
  -5 -11  -5    1.42    0.14
   5  11   5    1.42    0.14
  -6 -11  -5    7.83    0.34
   6  11   5    7.14    0.33
  -7 -11  -5    2.35    0.17
   7  11   5    2.10    0.16
  -8 -11  -5   -0.05    0.07
   8  11   5    0.01    0.07
  -9 -11  -5    1.63    0.15
   9  11   5    1.39    0.17
 -10 -11  -5    2.28    0.17
  10  11   5    1.90    0.19
  -5  12   5   -0.11    0.15
   4 -12  -5    0.13    0.11
  -4  12   5    0.09    0.07
  -4  12   5    0.17    0.15
  -4  12   5    0.12    0.06
   3 -12  -5    0.05    0.10
  -3  12   5    0.12    0.14
  -3  12   5   -0.03    0.06
  -3  12   5   -0.05    0.07
  -2  12   5   -0.15    0.07
  -2  12   5   -0.05    0.14
  -1  12   5    1.95    0.27
  -1  12   5    1.81    0.16
  -1  12   5    1.88    0.15
   0 -12  -5   -0.14    0.06
   0  12   5   -0.03    0.12
   0  12   5   -0.12    0.06
   0  12   5   -0.09    0.07
  -1 -12  -5    0.11    0.06
   1  12   5    0.17    0.12
   1  12   5    0.09    0.07
   1  12   5    0.08    0.07
  -2 -12  -5    0.13    0.07
   2  12   5    0.15    0.08
   2  12   5    0.19    0.07
   2  12   5    0.27    0.12
  -3 -12  -5    0.14    0.07
   3  12   5    0.14    0.07
  -4 -12  -5   -0.02    0.07
   4  12   5   -0.03    0.07
   4  12   5    0.01    0.05
  -5 -12  -5    0.34    0.08
   5  12   5    0.34    0.07
  -6 -12  -5    0.15    0.07
   6  12   5    0.10    0.07
  -7 -12  -5    0.58    0.09
   7  12   5    0.66    0.09
  -8 -12  -5    0.09    0.07
   8  12   5    0.04    0.08
  -9 -12  -5   -0.04    0.07
   9  12   5   -0.12    0.08
 -10 -12  -5   -0.04    0.07
  10  12   5   -0.09    0.09
  -4  13   5    0.58    0.18
   3 -13  -5    0.02    0.10
  -3  13   5    0.09    0.15
  -3  13   5   -0.05    0.07
  -3  13   5   -0.03    0.06
  -2  13   5    0.10    0.15
  -2  13   5   -0.07    0.08
  -2  13   5   -0.01    0.07
  -1  13   5    0.38    0.08
  -1  13   5    0.52    0.16
  -1  13   5    0.28    0.09
   0 -13  -5   -0.13    0.06
   0  13   5   -0.04    0.13
   0  13   5   -0.18    0.07
   0  13   5   -0.15    0.07
  -1 -13  -5    0.04    0.07
   1  13   5   -0.01    0.07
   1  13   5   -0.02    0.13
  -2 -13  -5    0.21    0.08
   2  13   5    0.25    0.13
   2  13   5    0.21    0.08
  -3 -13  -5   -0.06    0.07
   3  13   5    0.09    0.12
   3  13   5   -0.12    0.07
  -4 -13  -5   -0.11    0.07
   4  13   5    0.00    0.05
  -5 -13  -5    0.57    0.09
   5  13   5    0.95    0.13
  -6 -13  -5    4.73    0.25
   6  13   5    4.44    0.24
  -7 -13  -5    0.30    0.08
   7  13   5    0.34    0.08
  -8 -13  -5   -0.04    0.07
   8  13   5   -0.02    0.08
  -9 -13  -5    0.09    0.08
   9  13   5   -0.06    0.09
  -2  14   5   -0.07    0.07
  -2  14   5    0.05    0.15
  -2  14   5   -0.10    0.08
  -1  14   5    0.07    0.08
  -1  14   5    0.11    0.16
   0  14   5    0.30    0.09
   0  14   5    0.44    0.17
  -1 -14  -5    0.11    0.07
   1  14   5    0.15    0.08
   1  14   5    0.02    0.14
  -2 -14  -5    1.31    0.16
   2  14   5    1.26    0.16
   2  14   5    0.99    0.19
  -3 -14  -5    1.29    0.15
   3  14   5    1.05    0.18
  -4 -14  -5    0.09    0.08
  -5 -14  -5    0.34    0.09
   5  14   5    0.37    0.07
  -6 -14  -5    0.58    0.10
   6  14   5    0.65    0.09
  -7 -14  -5    0.10    0.08
   7  14   5    0.06    0.08
  -8 -14  -5    1.13    0.15
   8  14   5    0.69    0.11
  -1  15   5    0.29    0.17
  -1  15   5    0.23    0.09
   0  15   5    0.12    0.17
   0  15   5    0.11    0.08
  -1 -15  -5    2.97    0.20
   1  15   5    2.76    0.33
   1  15   5    2.59    0.21
  -2 -15  -5    1.43    0.16
   2  15   5    1.14    0.21
   2  15   5    1.50    0.17
  -3 -15  -5   -0.03    0.08
   3  15   5   -0.09    0.14
  -4 -15  -5    0.09    0.09
   4  15   5    0.23    0.15
  -5 -15  -5    0.07    0.09
   5  15   5    0.13    0.07
  -6 -15  -5    0.49    0.10
   6  15   5    0.55    0.09
  -7 -15  -5    0.32    0.10
   7  15   5    0.36    0.09
  -2 -16  -5    0.46    0.10
   2  16   5    0.45    0.18
  -3 -16  -5    0.02    0.08
   3  16   5   -0.07    0.15
  -4 -16  -5    0.04    0.09
   4  16   5    0.00    0.15
  -5 -16  -5   -0.05    0.09
   5  16   5   -0.10    0.14
   4  15  -6    0.01    0.07
  -4 -15   6   -0.01    0.08
  -3 -15   6    0.10    0.08
   7  14  -6    0.03    0.08
  -7 -14   6   -0.02    0.07
  -7 -14   6   -0.14    0.12
   6  14  -6    0.00    0.08
  -6 -14   6   -0.02    0.11
  -6 -14   6   -0.09    0.07
   5  14  -6   -0.06    0.08
  -5 -14   6   -0.11    0.11
  -5 -14   6   -0.05    0.07
   4  14  -6   -0.03    0.11
   4  14  -6   -0.01    0.07
  -4 -14   6   -0.07    0.07
  -4 -14   6    0.03    0.11
   3  14  -6   -0.06    0.06
  -3 -14   6   -0.06    0.07
  -2 -14   6    0.06    0.07
  -1 -14   6   -0.01    0.07
   0 -14   6    0.00    0.07
   8  13  -6   -0.01    0.09
  -8 -13   6   -0.01    0.07
  -8 -13   6   -0.10    0.12
   7  13  -6    0.28    0.09
  -7 -13   6    0.18    0.12
  -7 -13   6    0.10    0.07
   6  13  -6    0.18    0.09
  -6 -13   6    0.11    0.07
  -6 -13   6    0.03    0.12
   5  13  -6   -0.04    0.07
  -5 -13   6   -0.09    0.10
  -5 -13   6    0.00    0.07
   4  13  -6    1.32    0.16
  -4 -13   6    1.30    0.16
  -4 -13   6    1.48    0.23
   3  13  -6    0.23    0.07
   3  13  -6    0.33    0.12
  -3 -13   6    0.28    0.08
  -3 -13   6    0.22    0.10
   2  13  -6    0.10    0.11
  -2 -13   6    0.04    0.10
  -2 -13   6    0.13    0.07
  -1 -13   6    0.50    0.09
   0 -13   6   -0.08    0.06
  -1  13  -6   -0.08    0.08
   1 -13   6   -0.02    0.07
  -2  13  -6    0.16    0.09
   9  12  -6    0.15    0.09
  -9 -12   6    0.19    0.13
  -9 -12   6    0.03    0.07
   8  12  -6    0.48    0.10
  -8 -12   6    0.42    0.08
  -8 -12   6    0.29    0.13
   7  12  -6    0.32    0.09
  -7 -12   6    0.31    0.08
  -7 -12   6    0.28    0.13
   6  12  -6    1.67    0.17
  -6 -12   6    1.48    0.16
  -6 -12   6    1.61    0.25
   5  12  -6    0.34    0.08
  -5 -12   6    0.17    0.11
  -5 -12   6    0.33    0.08
   4  12  -6    0.06    0.07
  -4 -12   6    0.11    0.10
  -4 -12   6    0.13    0.07
   3  12  -6    0.00    0.07
  -3 -12   6    0.04    0.09
  -3 -12   6    0.00    0.06
   2  12  -6   -0.11    0.05
   2  12  -6   -0.13    0.09
  -2 -12   6   -0.12    0.09
  -2 -12   6   -0.04    0.06
   1  12  -6    2.05    0.23
  -1 -12   6    2.16    0.17
  -1 -12   6    2.28    0.24
   0  12  -6    1.02    0.15
   0  12  -6    1.44    0.17
   0 -12   6    1.33    0.15
  -1  12  -6    0.30    0.09
   1 -12   6    0.22    0.07
  -2  12  -6    0.08    0.08
   2 -12   6    0.22    0.07
  -3  12  -6    2.60    0.21
   9  11  -6    0.84    0.12
  -9 -11   6    1.31    0.27
  -9 -11   6    1.04    0.14
   8  11  -6    0.32    0.09
  -8 -11   6    0.36    0.13
  -8 -11   6    0.24    0.07
   7  11  -6    0.23    0.09
  -7 -11   6    0.16    0.12
  -7 -11   6    0.13    0.07
   6  11  -6    1.32    0.15
  -6 -11   6    1.33    0.14
  -6 -11   6    1.16    0.23
   5  11  -6    0.00    0.07
  -5 -11   6   -0.16    0.09
  -5 -11   6   -0.01    0.06
   4  11  -6    0.16    0.07
  -4 -11   6    0.20    0.10
  -4 -11   6    0.25    0.07
  -3 -11   6   -0.12    0.06
  -3 -11   6   -0.04    0.09
   2  11  -6    1.71    0.19
   2  11  -6    1.29    0.14
  -2 -11   6    1.42    0.15
  -2 -11   6    1.90    0.21
   1  11  -6    0.73    0.09
   1  11  -6    0.82    0.12
  -1 -11   6    0.66    0.08
  -1 -11   6    0.67    0.11
   0  11  -6    0.30    0.11
   0  11  -6    0.39    0.08
   0 -11   6    0.16    0.10
   0 -11   6    0.40    0.07
  -1  11  -6   -0.06    0.10
  -1  11  -6    0.19    0.08
   1 -11   6    0.11    0.06
  -2  11  -6    6.76    0.42
  -2  11  -6    6.85    0.33
   2 -11   6    6.95    0.32
  -3  11  -6    1.67    0.18
  -4  11  -6    0.07    0.09
  10  10  -6    0.30    0.10
 -10 -10   6    0.32    0.15
   9  10  -6    0.10    0.08
  -9 -10   6    0.00    0.06
  -9 -10   6    0.05    0.13
   8  10  -6    0.19    0.08
  -8 -10   6    0.14    0.11
  -8 -10   6    0.15    0.06
   7  10  -6    0.54    0.09
  -7 -10   6    0.38    0.07
  -7 -10   6    0.29    0.12
   6  10  -6   -0.09    0.06
  -6 -10   6   -0.04    0.06
   5  10  -6    2.42    0.17
  -5 -10   6    2.18    0.25
  -5 -10   6    2.58    0.17
   4  10  -6    2.25    0.17
  -4 -10   6    2.48    0.16
  -4 -10   6    2.08    0.25
   3  10  -6    0.72    0.09
  -3 -10   6    0.96    0.13
  -3 -10   6    0.72    0.12
   2  10  -6   -0.01    0.08
   2  10  -6   -0.14    0.06
  -2 -10   6   -0.12    0.06
   1  10  -6    1.01    0.14
   1  10  -6    1.28    0.16
   1  10  -6    0.94    0.08
  -1 -10   6    0.92    0.13
  -1 -10   6    0.90    0.12
   0  10  -6    2.32    0.17
   0  10  -6    1.97    0.20
   0 -10   6    2.42    0.16
  -1  10  -6    0.19    0.07
  -1  10  -6    0.04    0.09
   1 -10   6   -0.03    0.09
   1 -10   6    0.23    0.06
  -2  10  -6    7.61    0.37
  -2  10  -6    8.38    0.45
  -2  10  -6    7.98    0.37
   2 -10   6    8.07    0.35
   2 -10   6    8.41    0.49
  -3  10  -6    2.97    0.26
  -3  10  -6    2.88    0.20
  -3  10  -6    2.91    0.21
   3 -10   6    3.01    0.19
  -4  10  -6    2.72    0.27
  -4  10  -6    2.51    0.19
  -5  10  -6    0.01    0.08
  10   9  -6    0.55    0.11
 -10  -9   6    0.63    0.16
   9   9  -6    0.43    0.10
  -9  -9   6    0.49    0.14
   8   9  -6    0.23    0.08
  -8  -9   6    0.13    0.06
  -8  -9   6    0.10    0.12
   7   9  -6    0.27    0.08
  -7  -9   6    0.19    0.06
  -7  -9   6    0.13    0.11
   6   9  -6    0.07    0.07
  -6  -9   6   -0.04    0.09
  -6  -9   6    0.03    0.05
   5   9  -6    3.96    0.21
  -5  -9   6    3.56    0.31
  -5  -9   6    3.92    0.20
   4   9  -6    7.98    0.35
  -4  -9   6    7.72    0.34
  -4  -9   6    8.09    0.50
   3   9  -6    6.58    0.31
   3   9  -6    7.70    0.33
  -3  -9   6    6.90    0.45
  -3  -9   6    7.58    0.32
   2   9  -6    2.17    0.15
   2   9  -6    1.77    0.14
  -2  -9   6    1.63    0.22
  -2  -9   6    2.11    0.15
   1   9  -6    0.42    0.08
   1   9  -6    0.35    0.07
   1   9  -6    0.38    0.06
   1   9  -6    0.34    0.07
  -1  -9   6    0.33    0.06
  -1  -9   6    0.22    0.09
   0   9  -6    0.04    0.04
   0   9  -6    0.08    0.06
   0   9  -6    0.00    0.06
   0   9  -6   -0.06    0.07
   0  -9   6    0.01    0.05
  -1   9  -6    3.28    0.19
  -1   9  -6    3.34    0.20
  -1   9  -6    3.07    0.23
   1  -9   6    3.35    0.18
   1  -9   6    3.20    0.26
  -2   9  -6    1.90    0.16
  -2   9  -6    1.86    0.21
  -2   9  -6    1.92    0.17
   2  -9   6    1.98    0.15
   2  -9   6    2.07    0.22
  -3   9  -6    0.34    0.11
  -3   9  -6    0.38    0.08
  -3   9  -6    0.34    0.09
   3  -9   6    0.39    0.07
   3  -9   6    0.14    0.11
  -4   9  -6    1.19    0.20
  -4   9  -6    1.17    0.15
  -4   9  -6    1.11    0.16
  -5   9  -6    0.10    0.08
  -5   9  -6    0.15    0.08
  -6   9  -6    0.09    0.08
  -6   9  -6    0.02    0.07
  10   8  -6    1.32    0.18
 -10  -8   6    1.43    0.27
   9   8  -6    0.12    0.09
  -9  -8   6    0.20    0.13
   8   8  -6    0.35    0.09
  -8  -8   6    0.26    0.06
  -8  -8   6    0.28    0.12
   7   8  -6    0.10    0.07
  -7  -8   6    0.12    0.06
  -7  -8   6    0.28    0.11
   6   8  -6   -0.13    0.06
  -6  -8   6   -0.09    0.05
  -6  -8   6   -0.03    0.06
   5   8  -6    4.32    0.23
  -5  -8   6    4.35    0.22
  -5  -8   6    4.65    0.23
  -5  -8   6    4.24    0.33
   4   8  -6    0.69    0.08
  -4  -8   6    0.74    0.11
  -4  -8   6    0.97    0.11
  -4  -8   6    0.83    0.11
   3   8  -6    0.87    0.11
   3   8  -6    0.78    0.11
   3   8  -6    0.93    0.12
  -3  -8   6    0.74    0.10
  -3  -8   6    0.78    0.10
   2   8  -6   11.99    0.49
   2   8  -6   12.08    0.49
   2   8  -6   11.03    0.47
  -2  -8   6   11.48    0.47
  -2  -8   6   11.79    0.49
  -2  -8   6   11.93    0.66
   1   8  -6    5.67    0.27
   1   8  -6    5.90    0.30
   1   8  -6    5.60    0.27
   1   8  -6    5.27    0.25
  -1  -8   6    5.69    0.26
  -1  -8   6    6.27    0.37
   0   8  -6    0.04    0.06
   0   8  -6   -0.07    0.05
   0   8  -6   -0.08    0.04
   0   8  -6   -0.05    0.05
   0  -8   6   -0.06    0.04
   0  -8   6   -0.07    0.07
  -1   8  -6    2.50    0.20
  -1   8  -6    2.66    0.17
  -1   8  -6    2.75    0.17
   1  -8   6    2.81    0.23
   1  -8   6    2.83    0.16
  -2   8  -6    0.05    0.07
  -2   8  -6    0.13    0.07
  -2   8  -6    0.11    0.06
   2  -8   6    0.06    0.09
   2  -8   6    0.10    0.05
  -3   8  -6    0.69    0.11
  -3   8  -6    0.58    0.09
  -3   8  -6    0.54    0.08
   3  -8   6    0.54    0.11
   3  -8   6    0.67    0.07
  -4   8  -6   11.14    0.49
  -4   8  -6   11.35    0.49
   4  -8   6   11.89    0.47
  -5   8  -6   -0.08    0.07
  -5   8  -6   -0.04    0.07
  -6   8  -6    0.41    0.08
  -6   8  -6    0.48    0.08
  -7   8  -6    0.20    0.08
  -7   8  -6    0.32    0.08
  11   7  -6   -0.19    0.08
 -11  -7   6    0.10    0.14
  10   7  -6    0.02    0.08
 -10  -7   6    0.12    0.13
   9   7  -6    0.34    0.09
  -9  -7   6    0.40    0.09
  -9  -7   6    0.30    0.13
   8   7  -6    0.07    0.07
  -8  -7   6    0.12    0.07
  -8  -7   6    0.15    0.11
   7   7  -6    0.23    0.07
  -7  -7   6    0.31    0.07
  -7  -7   6    0.31    0.11
  -7  -7   6    0.18    0.05
   6   7  -6   -0.14    0.06
  -6  -7   6   -0.11    0.06
  -6  -7   6   -0.11    0.09
   5   7  -6    1.07    0.13
  -5  -7   6    1.49    0.20
  -5  -7   6    1.34    0.14
  -5  -7   6    1.22    0.12
  -5  -7   6    1.42    0.13
   4   7  -6   -0.03    0.05
   4   7  -6   -0.06    0.04
  -4  -7   6   -0.07    0.04
  -4  -7   6   -0.08    0.04
  -4  -7   6   -0.11    0.07
  -4  -7   6   -0.08    0.05
   3   7  -6    7.55    0.31
   3   7  -6    6.32    0.29
   3   7  -6    6.84    0.31
  -3  -7   6    7.35    0.31
  -3  -7   6    6.70    0.43
  -3  -7   6    6.73    0.29
   2   7  -6    1.10    0.11
   2   7  -6    1.06    0.11
   2   7  -6    0.99    0.11
  -2  -7   6    1.07    0.11
  -2  -7   6    0.89    0.16
  -2  -7   6    1.09    0.11
   1   7  -6    0.33    0.06
   1   7  -6    0.23    0.06
   1   7  -6    0.24    0.06
   1   7  -6    0.19    0.05
  -1  -7   6    0.24    0.05
  -1  -7   6    0.27    0.07
  -1  -7   6    0.26    0.05
   0   7  -6    2.32    0.15
   0   7  -6    2.73    0.16
   0   7  -6    2.68    0.17
   0   7  -6    2.40    0.14
   0  -7   6    2.92    0.21
   0  -7   6    2.55    0.15
  -1   7  -6   -0.06    0.05
  -1   7  -6   -0.09    0.05
  -1   7  -6   -0.01    0.05
   1  -7   6   -0.05    0.04
   1  -7   6   -0.10    0.07
  -2   7  -6    0.37    0.06
  -2   7  -6    0.44    0.08
  -2   7  -6    0.39    0.07
   2  -7   6    0.36    0.06
   2  -7   6    0.46    0.09
  -3   7  -6    2.31    0.16
  -3   7  -6    2.45    0.19
  -3   7  -6    2.28    0.16
   3  -7   6    2.43    0.15
  -4   7  -6    3.85    0.23
  -4   7  -6    4.13    0.22
   4  -7   6    4.40    0.21
  -5   7  -6    0.70    0.09
  -5   7  -6    0.77    0.09
   5  -7   6    0.92    0.09
  -6   7  -6    2.93    0.19
  -6   7  -6    2.87    0.19
  -7   7  -6    1.19    0.15
  -7   7  -6    1.19    0.15
  -8   7  -6    0.15    0.08
  -8   7  -6    0.13    0.08
  11   6  -6    0.21    0.09
 -11  -6   6    0.33    0.15
  10   6  -6    0.09    0.08
 -10  -6   6    0.17    0.13
 -10  -6   6    0.14    0.08
   9   6  -6    6.32    0.31
   9   6  -6    6.66    0.37
  -9  -6   6    6.76    0.48
  -9  -6   6    7.02    0.33
   8   6  -6    0.23    0.08
   8   6  -6    0.16    0.10
  -8  -6   6    0.25    0.08
  -8  -6   6    0.37    0.12
   7   6  -6    2.60    0.18
  -7  -6   6    2.78    0.15
  -7  -6   6    3.11    0.18
  -7  -6   6    3.02    0.28
   6   6  -6    2.76    0.18
  -6  -6   6    3.16    0.19
  -6  -6   6    2.88    0.17
  -6  -6   6    3.41    0.27
  -6  -6   6    3.24    0.19
   5   6  -6    0.98    0.12
  -5  -6   6    1.25    0.12
  -5  -6   6    1.10    0.11
  -5  -6   6    1.27    0.13
  -5  -6   6    1.13    0.19
   4   6  -6    0.05    0.05
   4   6  -6    0.11    0.05
  -4  -6   6    0.05    0.05
  -4  -6   6    0.05    0.04
  -4  -6   6    0.13    0.04
  -4  -6   6   -0.05    0.07
  -4  -6   6    0.09    0.05
   3   6  -6    0.73    0.09
   3   6  -6    0.53    0.06
  -3  -6   6    0.73    0.09
  -3  -6   6    0.66    0.09
  -3  -6   6    0.76    0.09
  -3  -6   6    0.81    0.08
  -3  -6   6    0.48    0.09
   2   6  -6    0.43    0.06
   2   6  -6    0.33    0.05
   2   6  -6    0.35    0.06
  -2  -6   6    0.35    0.05
  -2  -6   6    0.37    0.05
  -2  -6   6    0.35    0.08
   1   6  -6   16.12    0.65
   1   6  -6   17.45    0.65
   1   6  -6   16.46    0.62
  -1  -6   6   15.54    0.62
  -1  -6   6   15.76    0.65
  -1  -6   6   16.42    0.88
   0   6  -6    1.66    0.12
   0   6  -6    2.08    0.13
   0   6  -6    1.91    0.13
   0   6  -6    1.90    0.13
   0  -6   6    2.23    0.18
   0  -6   6    1.84    0.12
  -1   6  -6    1.25    0.11
  -1   6  -6    1.13    0.11
  -1   6  -6    1.20    0.09
  -1   6  -6    1.37    0.12
  -1   6  -6    1.19    0.09
   1  -6   6    1.16    0.11
   1  -6   6    1.38    0.16
  -2   6  -6   10.95    0.53
  -2   6  -6   11.04    0.46
  -2   6  -6   11.61    0.47
   2  -6   6   11.17    0.44
  -3   6  -6    0.18    0.06
  -3   6  -6    0.22    0.06
  -3   6  -6    0.21    0.06
   3  -6   6    0.19    0.05
  -4   6  -6    7.26    0.33
  -4   6  -6    7.37    0.34
   4  -6   6    8.12    0.32
  -5   6  -6    0.00    0.06
  -5   6  -6    0.03    0.07
   5  -6   6    0.02    0.06
  -6   6  -6   -0.01    0.07
  -6   6  -6    0.06    0.07
  -7   6  -6    0.47    0.08
  -7   6  -6    0.47    0.09
  -8   6  -6   -0.02    0.07
  -8   6  -6    0.08    0.08
 -11  -5   6    0.00    0.08
 -11  -5   6   -0.04    0.13
  10   5  -6   -0.09    0.10
  10   5  -6   -0.09    0.07
 -10  -5   6    0.02    0.12
 -10  -5   6   -0.10    0.07
   9   5  -6    2.57    0.22
   9   5  -6    2.66    0.19
  -9  -5   6    3.02    0.20
  -9  -5   6    2.92    0.31
   8   5  -6   18.63    0.86
   8   5  -6   18.46    0.74
  -8  -5   6   18.92    1.07
  -8  -5   6   19.70    0.78
  -8  -5   6   19.66    0.77
  -7  -5   6    0.02    0.10
   6   5  -6    3.67    0.20
  -6  -5   6    3.76    0.18
  -6  -5   6    4.09    0.21
  -6  -5   6    3.95    0.22
  -6  -5   6    4.41    0.30
   5   5  -6    1.45    0.12
  -5  -5   6    1.62    0.13
  -5  -5   6    1.55    0.11
  -5  -5   6    1.74    0.12
  -5  -5   6    1.66    0.19
   4   5  -6    0.35    0.05
   4   5  -6    0.35    0.05
  -4  -5   6    0.37    0.08
  -4  -5   6    0.33    0.06
  -4  -5   6    0.43    0.05
  -4  -5   6    0.36    0.05
  -4  -5   6    0.43    0.06
   3   5  -6   19.00    0.72
   3   5  -6   18.34    0.69
  -3  -5   6   17.85    0.72
  -3  -5   6   17.12    0.98
  -3  -5   6   18.36    0.71
  -3  -5   6   18.52    0.78
  -3  -5   6   17.53    0.69
   2   5  -6    0.47    0.06
   2   5  -6    0.67    0.09
   2   5  -6    0.60    0.08
  -2  -5   6    0.60    0.08
  -2  -5   6    0.58    0.08
  -2  -5   6    0.58    0.06
  -2  -5   6    0.49    0.08
   1   5  -6    9.22    0.37
   1   5  -6    9.40    0.36
   1   5  -6    8.91    0.37
  -1  -5   6    8.76    0.36
  -1  -5   6    8.19    0.37
  -1  -5   6    9.47    0.37
  -1  -5   6    8.89    0.51
   0   5  -6    1.13    0.10
   0   5  -6    1.08    0.09
   0   5  -6    0.96    0.09
   0  -5   6    1.12    0.10
   0  -5   6    1.13    0.14
   0  -5   6    1.08    0.09
  -1   5  -6    0.08    0.04
  -1   5  -6    0.06    0.04
  -1   5  -6    0.09    0.04
  -1   5  -6    0.10    0.03
  -1   5  -6    0.10    0.05
   1  -5   6    0.05    0.04
   1  -5   6    0.25    0.07
  -2   5  -6    6.02    0.27
  -2   5  -6    6.13    0.30
  -2   5  -6    6.05    0.27
   2  -5   6    6.46    0.26
  -3   5  -6    9.07    0.38
  -3   5  -6    8.69    0.37
   3  -5   6    8.61    0.36
  -4   5  -6    4.43    0.23
  -4   5  -6    4.98    0.24
   4  -5   6    5.02    0.22
  -5   5  -6    0.28    0.07
  -5   5  -6    0.32    0.07
   5  -5   6    0.30    0.06
  -6   5  -6   23.83    0.95
  -6   5  -6   23.22    0.94
   6  -5   6   24.77    0.91
  -7   5  -6    0.20    0.08
  -7   5  -6    0.15    0.07
  -8   5  -6    0.28    0.08
  -8   5  -6    0.36    0.08
  -9   5  -6    0.18    0.09
  -9   5  -6    0.22    0.09
  11   4  -6   -0.23    0.11
 -11  -4   6    0.03    0.07
 -11  -4   6    0.03    0.13
  10   4  -6    0.15    0.11
 -10  -4   6    0.23    0.08
 -10  -4   6    0.29    0.13
   9   4  -6    1.33    0.19
   9   4  -6    1.51    0.16
  -9  -4   6    1.72    0.27
  -9  -4   6    1.72    0.16
  -9  -4   6    1.60    0.16
   8   4  -6    0.12    0.07
   8   4  -6    0.08    0.10
  -8  -4   6    0.11    0.07
  -8  -4   6    0.09    0.08
   7   4  -6    0.21    0.10
   7   4  -6    0.22    0.07
  -7  -4   6    0.26    0.07
  -7  -4   6    0.25    0.08
   6   4  -6    1.27    0.14
   6   4  -6    0.76    0.11
  -6  -4   6    1.09    0.12
  -6  -4   6    1.14    0.11
  -6  -4   6    1.32    0.18
   5   4  -6    1.07    0.11
  -5  -4   6    1.36    0.11
  -5  -4   6    1.30    0.17
  -5  -4   6    1.38    0.11
  -5  -4   6    1.14    0.09
  -5  -4   6    1.33    0.09
   4   4  -6   17.22    0.66
   4   4  -6   16.81    0.63
  -4  -4   6   16.39    0.66
  -4  -4   6   15.89    0.72
  -4  -4   6   16.95    0.63
  -4  -4   6   15.66    0.90
  -4  -4   6   16.93    0.66
   3   4  -6   15.73    0.60
   3   4  -6   16.40    0.63
  -3  -4   6   15.98    0.69
  -3  -4   6   15.81    0.63
  -3  -4   6   15.65    0.60
  -3  -4   6   15.42    0.86
  -3  -4   6   15.66    0.62
   2   4  -6   18.94    0.71
   2   4  -6   20.39    0.74
  -2  -4   6   18.35    1.01
  -2  -4   6   18.69    0.72
  -2  -4   6   18.49    0.74
  -2  -4   6   18.57    0.74
   1   4  -6    2.00    0.11
   1   4  -6    2.07    0.12
   1   4  -6    2.08    0.12
  -1  -4   6    1.93    0.12
  -1  -4   6    1.86    0.17
  -1  -4   6    2.00    0.12
   0   4  -6   53.84    2.01
   0   4  -6   57.04    2.09
   0   4  -6   55.27    2.09
   0  -4   6   53.73    2.09
   0  -4   6   54.38    2.02
   0  -4   6   54.56    2.86
  -1   4  -6    6.13    0.27
  -1   4  -6    6.02    0.25
  -1   4  -6    6.37    0.27
  -1   4  -6    6.18    0.25
   1  -4   6    5.90    0.26
   1  -4   6    6.10    0.27
   1  -4   6    6.10    0.26
  -2   4  -6    3.01    0.16
  -2   4  -6    3.07    0.14
  -2   4  -6    2.98    0.16
  -2   4  -6    2.93    0.13
   2  -4   6    3.10    0.15
   2  -4   6    2.90    0.16
  -3   4  -6    2.80    0.15
  -3   4  -6    2.68    0.16
   3  -4   6    2.92    0.15
  -4   4  -6    0.15    0.05
  -4   4  -6    0.13    0.05
   4  -4   6    0.17    0.05
  -5   4  -6    0.38    0.07
  -5   4  -6    0.27    0.06
   5  -4   6    0.27    0.06
  -6   4  -6    4.37    0.23
  -6   4  -6    4.49    0.24
   6  -4   6    4.57    0.22
  -7   4  -6    1.82    0.16
  -7   4  -6    1.52    0.15
  -7   4  -6    1.44    0.16
  -8   4  -6    0.05    0.07
  -8   4  -6    0.10    0.07
  -8   4  -6    0.01    0.07
  -9   4  -6    0.16    0.08
  -9   4  -6    0.11    0.08
  -9   4  -6    0.05    0.08
 -11  -3   6    0.93    0.18
 -11  -3   6    1.14    0.15
  10   3  -6    0.12    0.11
 -10  -3   6    0.15    0.07
 -10  -3   6    0.14    0.08
 -10  -3   6    0.19    0.13
   9   3  -6    2.78    0.23
   9   3  -6    2.67    0.18
  -9  -3   6    3.04    0.31
  -9  -3   6    2.79    0.18
  -9  -3   6    3.02    0.19
   8   3  -6    5.63    0.34
   8   3  -6    5.89    0.28
  -8  -3   6    6.17    0.43
  -8  -3   6    6.13    0.29
  -8  -3   6    5.72    0.28
   7   3  -6   22.47    0.86
   7   3  -6   22.51    1.00
  -7  -3   6   22.96    0.89
  -7  -3   6   22.29    0.89
  -7  -3   6   22.80    1.24
   6   3  -6    0.05    0.07
   6   3  -6   -0.07    0.05
  -6  -3   6   -0.02    0.05
  -6  -3   6    0.20    0.08
  -6  -3   6   -0.05    0.05
   5   3  -6   -0.08    0.06
  -5  -3   6   -0.05    0.06
  -5  -3   6   -0.05    0.04
  -5  -3   6   -0.06    0.04
   4   3  -6    7.52    0.30
  -4  -3   6    7.56    0.32
  -4  -3   6    7.32    0.36
  -4  -3   6    7.56    0.29
  -4  -3   6    7.66    0.32
  -4  -3   6    7.68    0.30
  -4  -3   6    7.14    0.44
   3   3  -6   66.17    2.48
   3   3  -6   65.84    2.39
  -3  -3   6   65.57    2.39
  -3  -3   6   65.86    2.48
  -3  -3   6   66.02    2.72
  -3  -3   6   64.16    2.48
  -3  -3   6   62.48    3.39
   2   3  -6   16.72    0.70
   2   3  -6   19.45    0.70
   2   3  -6   18.79    0.67
   2   3  -6   16.41    0.80
  -2  -3   6   17.32    0.70
  -2  -3   6   17.79    0.67
  -2  -3   6   17.50    0.96
  -2  -3   6   18.56    0.70
   1   3  -6   13.88    0.52
   1   3  -6   14.31    0.54
  -1  -3   6   13.13    0.74
  -1  -3   6   13.62    0.54
  -1  -3   6   13.78    0.53
  -1  -3   6   13.53    0.54
   0   3  -6   43.06    1.62
   0   3  -6   42.44    1.62
   0   3  -6   42.62    1.56
   0  -3   6   42.93    1.57
   0  -3   6   42.34    1.62
   0  -3   6   40.96    2.22
  -1   3  -6    8.15    0.34
  -1   3  -6    8.03    0.34
  -1   3  -6    7.99    0.32
   1  -3   6    8.24    0.32
   1  -3   6    8.07    0.34
   1  -3   6    7.96    0.34
  -2   3  -6   14.07    0.53
  -2   3  -6   13.92    0.53
  -2   3  -6   13.91    0.56
  -2   3  -6   14.62    0.56
   2  -3   6   14.23    0.54
   2  -3   6   13.42    0.63
  -3   3  -6    4.97    0.24
  -3   3  -6    5.40    0.24
   3  -3   6    5.59    0.23
  -4   3  -6    2.85    0.16
  -4   3  -6    2.84    0.16
   4  -3   6    2.99    0.15
  -5   3  -6    1.49    0.13
  -5   3  -6    1.54    0.13
   5  -3   6    1.73    0.13
  -6   3  -6    2.50    0.17
  -6   3  -6    2.73    0.19
   6  -3   6    3.01    0.17
  -7   3  -6   -0.06    0.06
  -8   3  -6    3.56    0.22
  -8   3  -6    3.31    0.21
  -9   3  -6   -0.09    0.08
  -9   3  -6    0.07    0.07
 -11  -2   6    0.56    0.09
 -11  -2   6    0.67    0.16
  10   2  -6    1.39    0.20
 -10  -2   6    1.58    0.29
 -10  -2   6    1.40    0.15
 -10  -2   6    1.33    0.14
   9   2  -6    6.94    0.40
  -9  -2   6    6.85    0.32
  -9  -2   6    7.34    0.49
  -9  -2   6    6.63    0.32
   8   2  -6   12.27    0.49
   8   2  -6   11.97    0.60
  -8  -2   6   12.46    0.51
  -8  -2   6   12.03    0.73
  -8  -2   6   12.59    0.51
   7   2  -6    7.12    0.31
   7   2  -6    6.76    0.38
  -7  -2   6    8.00    0.48
  -7  -2   6    6.83    0.32
  -7  -2   6    6.99    0.32
   6   2  -6   15.21    0.70
   6   2  -6   15.61    0.59
  -6  -2   6   14.99    0.85
  -6  -2   6   15.19    0.61
  -6  -2   6   15.43    0.61
   5   2  -6    0.37    0.05
   5   2  -6    0.41    0.08
  -5  -2   6    0.30    0.05
  -5  -2   6    0.38    0.08
   4   2  -6   14.30    0.52
  -4  -2   6   13.89    0.54
  -4  -2   6   13.47    0.54
  -4  -2   6   13.35    0.75
  -4  -2   6   13.28    0.61
   3   2  -6   28.49    1.04
   3   2  -6   28.46    1.08
  -3  -2   6   27.25    1.08
  -3  -2   6   28.33    1.08
  -3  -2   6   27.49    1.03
  -3  -2   6   28.99    1.19
  -3  -2   6   28.29    1.03
  -3  -2   6   26.50    1.48
   2   2  -6   10.20    0.39
   2   2  -6    9.86    0.37
   2   2  -6    9.73    0.39
   2   2  -6    8.48    0.44
  -2  -2   6    9.31    0.37
  -2  -2   6    9.37    0.39
  -2  -2   6    9.47    0.38
  -2  -2   6    9.19    0.53
  -2  -2   6   10.23    0.43
   1   2  -6    1.34    0.09
   1   2  -6    1.38    0.09
  -1  -2   6    1.40    0.09
  -1  -2   6    1.43    0.09
  -1  -2   6    1.42    0.14
  -1  -2   6    1.49    0.09
   0   2  -6    6.75    0.27
   0   2  -6    6.13    0.26
   0   2  -6    6.36    0.27
   0  -2   6    6.44    0.26
   0  -2   6    6.29    0.27
  -1   2  -6  117.44    4.43
  -1   2  -6  115.83    4.27
  -1   2  -6  120.15    4.43
   1  -2   6  116.36    4.27
   1  -2   6  116.30    4.43
   1  -2   6  115.25    4.43
   1  -2   6  117.49    4.43
  -2   2  -6    6.27    0.25
  -2   2  -6    6.14    0.25
  -2   2  -6    6.65    0.27
  -2   2  -6    6.34    0.27
   2  -2   6    6.35    0.27
   2  -2   6    6.38    0.26
   2  -2   6    5.63    0.29
  -3   2  -6    3.49    0.15
  -3   2  -6    3.44    0.15
  -3   2  -6    3.58    0.17
  -3   2  -6    3.73    0.17
   3  -2   6    3.18    0.19
   3  -2   6    3.46    0.17
  -4   2  -6    6.32    0.28
  -4   2  -6    6.27    0.28
  -4   2  -6    6.18    0.28
   4  -2   6    6.54    0.27
  -5   2  -6    0.16    0.05
  -5   2  -6    0.15    0.05
   5  -2   6    0.14    0.05
  -6   2  -6   19.59    0.80
  -6   2  -6   20.41    0.80
   6  -2   6   20.19    0.77
  -7   2  -6    0.16    0.07
  -7   2  -6    0.06    0.07
   7  -2   6    0.20    0.07
  -8   2  -6    1.25    0.15
  -8   2  -6    1.00    0.15
   8  -2   6    1.03    0.14
  -9   2  -6    0.09    0.07
  -9   2  -6   -0.06    0.08
 -10   2  -6    0.88    0.12
 -11  -1   6    0.04    0.14
 -11  -1   6    0.00    0.07
 -11  -1   6    0.07    0.07
  10   1  -6    0.87    0.15
 -10  -1   6    1.25    0.14
 -10  -1   6    1.08    0.13
 -10  -1   6    0.77    0.16
   9   1  -6    0.05    0.10
  -9  -1   6    0.10    0.06
  -9  -1   6    0.04    0.06
  -9  -1   6    0.17    0.12
   8   1  -6    1.70    0.19
  -8  -1   6    1.73    0.13
  -8  -1   6    1.62    0.26
  -8  -1   6    1.70    0.13
   7   1  -6   10.14    0.53
   7   1  -6   11.61    0.43
  -7  -1   6   10.80    0.65
  -7  -1   6   10.90    0.45
  -7  -1   6   10.76    0.45
   6   1  -6    3.89    0.25
   6   1  -6    3.99    0.18
  -6  -1   6    3.78    0.19
  -6  -1   6    4.15    0.30
  -6  -1   6    3.99    0.20
   5   1  -6    2.97    0.14
   5   1  -6    2.76    0.19
  -5  -1   6    2.90    0.23
  -5  -1   6    2.86    0.15
  -5  -1   6    2.99    0.15
   4   1  -6    8.22    0.40
   4   1  -6    8.80    0.33
  -4  -1   6    8.55    0.34
  -4  -1   6    8.06    0.40
  -4  -1   6    8.06    0.48
  -4  -1   6    8.39    0.34
   3   1  -6    8.16    0.31
  -3  -1   6    7.92    0.30
  -3  -1   6    8.16    0.33
  -3  -1   6    7.95    0.33
  -3  -1   6    8.05    0.38
  -3  -1   6    7.60    0.45
   2   1  -6   66.32    3.19
   2   1  -6   73.51    2.77
   2   1  -6   76.55    2.67
  -2  -1   6   69.77    3.79
  -2  -1   6   75.18    2.67
  -2  -1   6   71.77    2.67
  -2  -1   6   74.11    2.77
  -2  -1   6   73.36    2.77
  -2  -1   6   76.33    3.05
   1   1  -6   23.23    0.86
   1   1  -6   19.79    0.98
   1   1  -6   23.05    0.86
   1   1  -6   23.12    0.83
  -1  -1   6   22.61    0.86
  -1  -1   6   22.57    0.83
  -1  -1   6   21.55    1.18
  -1  -1   6   22.33    0.86
   0   1  -6    1.66    0.09
   0   1  -6    1.84    0.10
   0  -1   6    1.84    0.10
   0  -1   6    1.64    0.10
   0  -1   6    1.55    0.10
  -1   1  -6   38.21    1.45
  -1   1  -6   40.69    1.51
  -1   1  -6   40.02    1.51
   1  -1   6   38.29    1.50
   1  -1   6   39.58    1.45
  -2   1  -6   16.99    0.65
  -2   1  -6   18.15    0.68
  -2   1  -6   18.00    0.68
   2  -1   6   17.76    0.68
   2  -1   6   15.85    0.77
  -3   1  -6   30.91    1.16
  -3   1  -6   29.50    1.11
  -3   1  -6   29.11    1.11
  -3   1  -6   31.66    1.16
  -3   1  -6   30.34    1.16
   3  -1   6   30.79    1.12
   3  -1   6   27.63    1.33
  -4   1  -6    4.55    0.21
  -4   1  -6    4.27    0.20
   4  -1   6    4.28    0.20
  -5   1  -6    8.98    0.38
  -5   1  -6    8.82    0.38
   5  -1   6    9.12    0.37
  -6   1  -6    4.91    0.25
  -6   1  -6    4.93    0.25
   6  -1   6    5.41    0.24
  -7   1  -6    0.65    0.09
  -7   1  -6    0.93    0.14
   7  -1   6    0.60    0.08
  -8   1  -6    0.58    0.09
  -8   1  -6    0.56    0.08
   8  -1   6    0.58    0.08
  -9   1  -6    0.11    0.08
  -9   1  -6    0.10    0.07
 -10   1  -6   -0.12    0.08
 -10   0   6   -0.13    0.12
 -10   0   6    0.12    0.07
 -10   0   6    0.05    0.06
   9   0  -6   -0.04    0.10
  -9   0   6    0.06    0.06
  -9   0   6    0.08    0.06
  -9   0   6   -0.12    0.10
   8   0  -6    0.33    0.10
  -8   0   6    0.27    0.06
  -8   0   6    0.17    0.11
  -8   0   6    0.28    0.06
   7   0  -6    2.25    0.20
   7   0  -6    2.62    0.13
  -7   0   6    1.77    0.26
  -7   0   6    2.62    0.14
  -7   0   6    2.50    0.14
   6   0  -6    0.27    0.04
  -6   0   6    0.27    0.05
  -6   0   6    0.26    0.05
  -6   0   6    0.16    0.09
   5   0  -6    6.84    0.26
   5   0  -6    6.45    0.34
  -5   0   6    6.42    0.27
  -5   0   6    6.39    0.40
  -5   0   6    6.66    0.28
   4   0  -6    2.24    0.11
   4   0  -6    2.14    0.16
  -4   0   6    2.37    0.12
  -4   0   6    2.30    0.12
  -4   0   6    2.42    0.19
  -4   0   6    2.34    0.17
   3   0  -6   49.56    1.74
  -3   0   6   48.13    1.80
  -3   0   6   48.73    1.80
  -3   0   6   44.76    2.09
  -3   0   6   48.15    2.00
  -3   0   6   44.61    2.47
   2   0  -6   55.41    1.92
  -2   0   6   51.99    1.99
  -2   0   6   54.36    1.91
  -2   0   6   55.08    2.20
  -2   0   6   53.78    1.99
  -2   0   6   50.23    2.73
  -2   0   6   46.05    2.30
  -2   0   6   51.99    1.91
   1   0  -6    0.12    0.03
   1   0  -6    0.01    0.03
   1   0  -6    0.05    0.03
   1   0  -6    0.03    0.03
  -1   0   6   -0.01    0.03
  -1   0   6    0.04    0.02
  -1   0   6   -0.04    0.02
  -1   0   6    0.03    0.04
  -1   0   6    0.07    0.03
  -1   0   6    0.03    0.03
   0   0  -6  220.96    7.88
   0   0  -6  209.69    7.62
   0   0   6  180.89    9.08
   0   0   6  213.17    7.87
   0   0   6  219.05    7.88
   0   0   6  206.38    7.60
  -1   0  -6   28.53    1.08
  -1   0  -6   29.61    1.12
  -1   0  -6   29.80    1.12
   1   0   6   28.56    1.11
   1   0   6   28.54    1.08
  -2   0  -6  241.51    8.96
  -2   0  -6  259.02    9.27
  -2   0  -6  250.25    9.27
  -2   0  -6  247.33    9.27
   2   0   6  248.88    8.95
   2   0   6  223.04    9.27
   2   0   6  248.55    9.27
  -3   0  -6   22.85    0.87
  -3   0  -6   22.45    0.87
  -3   0  -6   21.59    0.83
   3   0   6   22.31    0.87
   3   0   6   22.21    0.84
  -4   0  -6    3.38    0.17
  -4   0  -6    3.24    0.15
  -4   0  -6    3.25    0.14
  -4   0  -6    3.21    0.16
   4   0   6    3.28    0.16
  -5   0  -6   34.72    1.40
  -5   0  -6   36.96    1.40
   5   0   6   36.96    1.35
  -6   0  -6    1.78    0.15
  -6   0  -6    1.80    0.15
   6   0   6    2.04    0.15
  -7   0  -6    2.49    0.19
  -7   0  -6    2.45    0.18
   7   0   6    2.81    0.18
  -8   0  -6    3.43    0.22
  -8   0  -6    3.53    0.22
   8   0   6    3.86    0.21
  -9   0  -6   -0.09    0.08
  -9   0  -6   -0.08    0.06
   9   0   6   -0.11    0.07
 -10   0  -6    0.33    0.10
 -10   1   6    0.06    0.06
 -10   1   6    0.02    0.06
 -10   1   6   -0.19    0.12
   9  -1  -6    0.02    0.10
  -9   1   6    0.03    0.05
  -9   1   6    0.10    0.05
  -9   1   6    0.00    0.11
   8  -1  -6    1.45    0.18
  -8   1   6    1.62    0.11
  -8   1   6    1.10    0.23
  -8   1   6    1.44    0.11
   7  -1  -6    1.61    0.18
  -7   1   6    1.77    0.11
  -7   1   6    1.68    0.11
   6  -1  -6   11.92    0.59
  -6   1   6   13.01    0.50
  -6   1   6   11.59    0.72
  -6   1   6   13.29    0.50
   5  -1  -6    2.21    0.18
  -5   1   6    2.30    0.13
  -5   1   6    2.42    0.21
  -5   1   6    2.31    0.12
   4  -1  -6    5.86    0.22
   4  -1  -6    5.38    0.29
  -4   1   6    5.08    0.30
  -4   1   6    5.50    0.23
  -4   1   6    5.58    0.23
  -4   1   6    5.26    0.33
  -4   1   6    5.84    0.30
   3  -1  -6    3.53    0.14
   3  -1  -6    3.36    0.20
  -3   1   6    3.28    0.21
  -3   1   6    3.46    0.20
  -3   1   6    3.34    0.23
  -3   1   6    3.30    0.16
  -3   1   6    3.47    0.15
   2  -1  -6    2.23    0.10
  -2   1   6    2.32    0.15
  -2   1   6    1.77    0.16
  -2   1   6    2.16    0.14
  -2   1   6    2.08    0.11
  -2   1   6    2.04    0.11
   1  -1  -6    5.11    0.21
   1  -1  -6    5.16    0.21
   1  -1  -6    4.95    0.25
  -1   1   6    5.37    0.20
  -1   1   6    5.04    0.30
  -1   1   6    4.96    0.20
  -1   1   6    5.13    0.22
  -1   1   6    5.15    0.22
  -1   1   6    4.84    0.26
   0  -1  -6   11.65    0.44
   0  -1  -6   11.71    0.46
   0  -1  -6   11.57    0.46
   0   1   6   12.21    0.46
   0   1   6   11.15    0.53
   0   1   6   11.43    0.44
   0   1   6   12.45    0.44
   0   1   6   11.63    0.46
   0   1   6   11.07    0.46
  -1  -1  -6   30.19    1.13
  -1  -1  -6   32.44    1.18
   1   1   6   29.86    1.13
   1   1   6   29.81    1.17
   1   1   6   30.45    1.17
  -2  -1  -6  144.24    5.41
  -2  -1  -6  149.18    5.41
  -2  -1  -6  139.27    5.41
  -2  -1  -6  138.08    5.22
   2   1   6  142.30    5.22
   2   1   6  144.84    5.41
  -3  -1  -6    4.33    0.20
  -3  -1  -6    4.14    0.19
  -3  -1  -6    4.47    0.20
   3   1   6    4.46    0.19
   3   1   6    4.13    0.20
  -4  -1  -6    0.11    0.04
  -4  -1  -6    0.09    0.04
  -4  -1  -6    0.09    0.03
  -4  -1  -6    0.14    0.03
   4   1   6    0.07    0.04
   4   1   6    0.15    0.04
  -5  -1  -6    0.06    0.03
  -5  -1  -6    0.03    0.02
  -5  -1  -6    0.09    0.05
  -5  -1  -6    0.03    0.04
   5   1   6    0.08    0.05
  -6  -1  -6    2.22    0.17
  -6  -1  -6    2.31    0.16
   6   1   6    2.25    0.15
  -7  -1  -6   15.81    0.65
  -7  -1  -6   15.50    0.65
   7   1   6   16.09    0.62
  -8  -1  -6    1.32    0.15
  -8  -1  -6    1.01    0.15
   8   1   6    1.32    0.15
  -9  -1  -6    0.50    0.09
  -9  -1  -6    0.45    0.08
   9   1   6    0.41    0.09
 -10  -1  -6    0.40    0.09
 -11  -1  -6    0.12    0.10
 -10   2   6    0.01    0.06
 -10   2   6    0.01    0.06
   9  -2  -6    0.14    0.11
  -9   2   6    0.09    0.11
  -9   2   6    0.15    0.05
  -9   2   6    0.21    0.05
   8  -2  -6    0.13    0.10
  -8   2   6    0.26    0.05
  -8   2   6    0.17    0.05
  -8   2   6    0.12    0.10
   7  -2  -6    0.76    0.12
  -7   2   6    0.62    0.12
  -7   2   6    0.99    0.09
  -7   2   6    1.01    0.09
   6  -2  -6   15.89    0.76
  -6   2   6   17.82    0.64
  -6   2   6   15.34    0.91
  -6   2   6   16.43    0.64
   5  -2  -6    4.85    0.29
  -5   2   6    5.06    0.34
  -5   2   6    5.42    0.22
  -5   2   6    5.14    0.33
  -5   2   6    5.20    0.22
   4  -2  -6    5.41    0.29
  -4   2   6    5.58    0.23
  -4   2   6    5.44    0.34
  -4   2   6    5.69    0.33
  -4   2   6    5.57    0.23
   3  -2  -6    3.83    0.22
  -3   2   6    4.24    0.23
  -3   2   6    3.78    0.25
  -3   2   6    3.88    0.17
  -3   2   6    3.89    0.17
  -3   2   6    3.93    0.24
   2  -2  -6    6.30    0.24
  -2   2   6    5.41    0.35
  -2   2   6    6.02    0.25
  -2   2   6    6.52    0.31
  -2   2   6    5.96    0.31
  -2   2   6    6.09    0.25
   1  -2  -6   54.19    1.98
  -1   2   6   56.57    2.27
  -1   2   6   51.98    2.38
  -1   2   6   56.56    2.06
  -1   2   6   50.69    2.81
  -1   2   6   54.81    2.06
   0  -2  -6    4.65    0.20
   0  -2  -6    4.95    0.20
   0   2   6    4.72    0.20
   0   2   6    5.18    0.19
   0   2   6    4.50    0.21
   0   2   6    4.76    0.19
   0   2   6    4.55    0.21
   0   2   6    4.57    0.24
  -1  -2  -6    9.31    0.38
  -1  -2  -6    9.30    0.37
   1   2   6    9.86    0.38
   1   2   6    9.25    0.38
   1   2   6    9.17    0.36
  -2  -2  -6    4.41    0.20
  -2  -2  -6    4.61    0.21
  -2  -2  -6    4.86    0.20
   2   2   6    3.90    0.20
  -3  -2  -6   48.86    1.82
  -3  -2  -6   46.87    1.75
  -3  -2  -6   45.93    1.82
   3   2   6   47.05    1.75
   3   2   6   48.90    1.81
  -4  -2  -6    0.63    0.09
  -4  -2  -6    0.58    0.09
  -4  -2  -6    0.52    0.07
   4   2   6    0.63    0.08
   4   2   6    0.64    0.08
  -5  -2  -6    0.96    0.08
  -5  -2  -6    0.85    0.11
  -5  -2  -6    0.87    0.10
   5   2   6    0.97    0.10
  -6  -2  -6    2.40    0.16
  -6  -2  -6    2.26    0.17
  -6  -2  -6    2.28    0.12
  -6  -2  -6    2.19    0.12
   6   2   6    2.34    0.16
  -7  -2  -6    2.66    0.19
  -7  -2  -6    2.43    0.20
   7   2   6    2.66    0.18
  -8  -2  -6    0.00    0.08
  -8  -2  -6    0.05    0.07
  -9  -2  -6    0.49    0.09
   9   2   6    0.56    0.09
 -10  -2  -6   -0.12    0.08
  10   2   6   -0.09    0.08
 -11  -2  -6    0.50    0.11
  -9   3   6    0.00    0.10
   8  -3  -6    0.62    0.13
  -8   3   6    0.64    0.12
   7  -3  -6    0.00    0.08
  -7   3   6   -0.09    0.08
   6  -3  -6    0.08    0.08
  -6   3   6   -0.13    0.10
   5  -3  -6    7.35    0.39
  -5   3   6    7.26    0.45
  -5   3   6    7.71    0.43
   4  -3  -6    0.58    0.09
  -4   3   6    0.57    0.10
  -4   3   6    0.55    0.07
  -4   3   6    0.46    0.08
  -4   3   6    0.55    0.07
   3  -3  -6   15.05    0.70
  -3   3   6   15.84    0.74
  -3   3   6   16.14    0.71
  -3   3   6   15.31    0.84
  -3   3   6   15.71    0.60
  -3   3   6   15.42    0.60
   2  -3  -6    2.77    0.11
  -2   3   6    2.00    0.18
  -2   3   6    2.53    0.12
  -2   3   6    2.55    0.18
  -2   3   6    2.46    0.12
  -2   3   6    2.50    0.17
   1  -3  -6   23.49    0.86
  -1   3   6   22.44    0.90
  -1   3   6   23.83    0.90
  -1   3   6   24.38    1.01
  -1   3   6   23.33    1.06
  -1   3   6   22.27    1.23
   0  -3  -6  133.26    4.94
   0  -3  -6  140.59    5.12
   0   3   6  135.33    4.95
   0   3   6  137.16    5.12
   0   3   6  132.06    5.12
   0   3   6  142.63    4.93
   0   3   6  127.26    5.91
  -1  -3  -6   75.00    2.89
  -1  -3  -6   71.44    2.79
  -1  -3  -6   80.33    2.89
  -1  -3  -6   75.19    2.79
   1   3   6   75.50    2.89
   1   3   6   74.51    2.78
   1   3   6   79.75    2.79
   1   3   6   77.79    2.89
  -2  -3  -6   61.81    2.31
  -2  -3  -6   58.65    2.23
   2   3   6   60.13    2.23
   2   3   6   60.41    2.31
   2   3   6   62.33    2.31
  -3  -3  -6    5.06    0.23
  -3  -3  -6    5.30    0.23
  -3  -3  -6    4.84    0.22
   3   3   6    4.68    0.21
   3   3   6    4.79    0.22
  -4  -3  -6    2.98    0.15
  -4  -3  -6    3.13    0.17
  -4  -3  -6    3.10    0.17
   4   3   6    3.17    0.16
   4   3   6    2.97    0.16
  -5  -3  -6   51.36    1.97
  -5  -3  -6   57.13    2.05
  -5  -3  -6   54.65    2.05
   5   3   6   52.69    1.98
   5   3   6   52.10    2.05
  -6  -3  -6    3.92    0.22
  -6  -3  -6    3.97    0.18
  -6  -3  -6    4.04    0.21
   6   3   6    4.03    0.20
  -7  -3  -6    7.61    0.35
  -7  -3  -6    7.49    0.35
  -7  -3  -6    7.02    0.29
   7   3   6    7.32    0.33
  -8  -3  -6    0.27    0.08
  -8  -3  -6    0.27    0.08
   8   3   6    0.31    0.08
  -9  -3  -6    1.96    0.17
   9   3   6    2.18    0.17
 -10  -3  -6   -0.03    0.08
  10   3   6   -0.01    0.08
 -11  -3  -6    0.26    0.10
  11   3   6    0.15    0.09
   8  -4  -6    0.15    0.10
  -8   4   6    0.17    0.09
   7  -4  -6    0.22    0.10
  -7   4   6    0.05    0.08
   6  -4  -6    0.96    0.15
  -6   4   6    0.67    0.10
  -6   4   6    0.87    0.15
   5  -4  -6    0.37    0.09
  -5   4   6    0.30    0.11
   4  -4  -6    1.59    0.15
  -4   4   6    1.33    0.19
  -4   4   6    1.51    0.16
   3  -4  -6    4.28    0.25
  -3   4   6    4.08    0.19
  -3   4   6    4.70    0.26
  -3   4   6    4.21    0.19
  -3   4   6    4.46    0.28
  -3   4   6    4.61    0.27
  -2   4   6    0.37    0.04
  -2   4   6    0.44    0.08
  -2   4   6    0.30    0.04
  -2   4   6    0.31    0.07
   1  -4  -6    4.49    0.19
  -1   4   6    4.70    0.20
  -1   4   6    4.84    0.26
  -1   4   6    4.46    0.28
  -1   4   6    4.76    0.27
  -1   4   6    4.86    0.21
   0  -4  -6   15.56    0.61
   0   4   6   16.18    0.63
   0   4   6   16.43    0.59
   0   4   6   16.48    0.71
   0   4   6   15.55    0.74
   0   4   6   16.33    0.63
  -1  -4  -6    0.00    0.03
  -1  -4  -6    0.04    0.03
  -1  -4  -6   -0.04    0.03
   1   4   6   -0.01    0.03
   1   4   6   -0.04    0.04
   1   4   6    0.02    0.03
   1   4   6   -0.03    0.04
  -2  -4  -6   37.76    1.36
  -2  -4  -6   34.20    1.40
  -2  -4  -6   37.80    1.40
   2   4   6   37.38    1.35
   2   4   6   33.71    1.40
   2   4   6   38.34    1.40
  -3  -4  -6   25.86    0.99
  -3  -4  -6   25.16    0.96
   3   4   6   25.57    0.95
   3   4   6   25.43    0.99
   3   4   6   25.74    0.99
  -4  -4  -6   38.96    1.46
  -4  -4  -6   36.04    1.41
  -4  -4  -6   39.80    1.46
   4   4   6   36.24    1.40
   4   4   6   38.39    1.46
  -5  -4  -6    8.98    0.38
  -5  -4  -6    9.31    0.38
  -5  -4  -6    8.58    0.36
   5   4   6    8.75    0.36
   5   4   6    8.57    0.37
  -6  -4  -6    1.20    0.14
  -6  -4  -6    1.30    0.11
  -6  -4  -6    1.34    0.14
   6   4   6    1.33    0.13
  -7  -4  -6    4.45    0.24
  -7  -4  -6    4.02    0.19
  -7  -4  -6    4.17    0.24
   7   4   6    3.95    0.22
  -8  -4  -6   11.86    0.51
   8   4   6   11.44    0.48
  -9  -4  -6    0.33    0.09
   9   4   6    0.34    0.08
 -10  -4  -6   -0.09    0.08
  10   4   6   -0.02    0.08
  11   4   6    0.00    0.09
   7  -5  -6    0.05    0.09
  -7   5   6    0.02    0.11
   6  -5  -6    1.17    0.16
  -6   5   6    0.75    0.10
  -6   5   6    1.25    0.21
   5  -5  -6    1.04    0.15
  -5   5   6    0.76    0.14
   4  -5  -6   34.18    1.53
  -4   5   6   37.57    1.64
  -4   5   6   34.83    1.86
   3  -5  -6    2.12    0.17
  -3   5   6    2.23    0.12
  -3   5   6    2.03    0.12
  -3   5   6    2.19    0.17
  -3   5   6    2.50    0.21
   2  -5  -6    1.01    0.13
  -2   5   6    1.31    0.15
  -2   5   6    1.14    0.13
  -2   5   6    1.40    0.09
  -2   5   6    1.02    0.09
  -2   5   6    1.40    0.16
  -2   5   6    1.17    0.09
   1  -5  -6   11.80    0.44
  -1   5   6   10.98    0.63
  -1   5   6   11.69    0.54
  -1   5   6   11.87    0.46
  -1   5   6   12.10    0.57
  -1   5   6   11.50    0.47
   0  -5  -6   15.52    0.59
   0   5   6   16.17    0.62
   0   5   6   15.30    0.62
   0   5   6   15.44    0.73
   0   5   6   16.03    0.70
  -1  -5  -6    0.09    0.04
  -1  -5  -6    0.11    0.04
   1   5   6    0.14    0.03
   1   5   6    0.11    0.03
   1   5   6    0.13    0.04
   1   5   6    0.07    0.04
  -2  -5  -6    0.01    0.03
  -2  -5  -6    0.10    0.04
   2   5   6   -0.02    0.04
   2   5   6   -0.01    0.04
   2   5   6    0.00    0.03
  -3  -5  -6   24.37    0.93
  -3  -5  -6   24.74    0.97
   3   5   6   22.73    0.96
   3   5   6   26.02    0.93
   3   5   6   26.10    0.97
  -4  -5  -6    4.53    0.21
  -4  -5  -6    4.71    0.22
  -4  -5  -6    4.96    0.22
   4   5   6    4.50    0.21
   4   5   6    4.38    0.22
  -5  -5  -6   -0.09    0.05
  -5  -5  -6   -0.08    0.05
  -5  -5  -6   -0.07    0.04
   5   5   6   -0.09    0.04
   5   5   6   -0.10    0.05
  -6  -5  -6    1.92    0.16
  -6  -5  -6    2.21    0.16
  -6  -5  -6    2.20    0.14
   6   5   6    2.02    0.15
   6   5   6    1.79    0.15
  -7  -5  -6    1.37    0.15
  -7  -5  -6    1.24    0.12
  -7  -5  -6    1.08    0.15
   7   5   6    1.19    0.14
  -8  -5  -6    2.16    0.13
  -8  -5  -6    2.04    0.19
   8   5   6    2.22    0.17
  -9  -5  -6    2.64    0.21
   9   5   6    2.50    0.18
  10   5   6    0.06    0.08
  11   5   6   -0.08    0.09
   7  -6  -6    0.16    0.10
  -7   6   6    0.07    0.12
   6  -6  -6   -0.09    0.08
  -6   6   6   -0.01    0.11
   5  -6  -6    0.41    0.10
  -5   6   6    0.36    0.12
   4  -6  -6    0.45    0.11
  -4   6   6    0.59    0.13
   3  -6  -6    0.22    0.08
  -3   6   6    0.13    0.05
  -3   6   6    0.22    0.05
  -3   6   6    0.20    0.10
   2  -6  -6    1.99    0.18
  -2   6   6    2.59    0.13
  -2   6   6    2.50    0.14
  -2   6   6    2.63    0.20
  -2   6   6    2.56    0.21
   1  -6  -6    9.64    0.37
  -1   6   6    9.45    0.49
  -1   6   6    9.65    0.46
  -1   6   6    9.43    0.39
  -1   6   6    9.49    0.39
   0  -6  -6   14.60    0.54
   0  -6  -6   14.53    0.54
   0   6   6   14.02    0.56
   0   6   6   14.06    0.64
   0   6   6   14.17    0.57
   0   6   6   13.76    0.68
  -1  -6  -6    0.03    0.04
   1   6   6   -0.01    0.04
   1   6   6    0.05    0.06
   1   6   6    0.00    0.04
   1   6   6    0.05    0.03
   1   6   6    0.05    0.03
   1   6   6    0.01    0.06
  -2  -6  -6   16.27    0.61
  -2  -6  -6   15.73    0.60
   2   6   6   14.82    0.62
   2   6   6   15.64    0.59
   2   6   6   15.22    0.62
  -3  -6  -6   13.29    0.54
  -3  -6  -6   13.57    0.53
   3   6   6   13.49    0.55
   3   6   6   13.37    0.55
   3   6   6   13.53    0.52
  -4  -6  -6   -0.01    0.02
  -4  -6  -6    0.07    0.04
  -4  -6  -6    0.05    0.04
   4   6   6    0.02    0.05
   4   6   6    0.02    0.04
   4   6   6    0.00    0.05
  -5  -6  -6    6.57    0.30
  -5  -6  -6    6.96    0.31
  -5  -6  -6    6.54    0.29
   5   6   6    6.60    0.29
  -6  -6  -6   11.24    0.46
  -6  -6  -6   10.63    0.43
  -6  -6  -6   10.04    0.45
   6   6   6   10.38    0.43
   6   6   6   10.87    0.46
  -7  -6  -6    0.42    0.08
  -7  -6  -6    0.43    0.06
   7   6   6    0.43    0.08
  -8  -6  -6    0.74    0.10
  -8  -6  -6    0.76    0.11
   8   6   6    0.68    0.09
   9   6   6    0.43    0.09
  10   6   6    0.39    0.09
  11   6   6    1.24    0.18
  -7   7   6   -0.06    0.12
   6  -7  -6    0.04    0.09
  -6   7   6    0.12    0.12
   5  -7  -6    0.13    0.10
  -5   7   6    0.09    0.11
   4  -7  -6    0.19    0.09
  -4   7   6    0.24    0.11
   3  -7  -6    1.64    0.17
  -3   7   6    1.54    0.12
  -3   7   6    1.44    0.12
  -3   7   6    1.91    0.22
   2  -7  -6    3.38    0.23
  -2   7   6    3.72    0.18
  -2   7   6    3.94    0.28
  -2   7   6    3.81    0.18
   1  -7  -6    3.03    0.15
  -1   7   6    2.82    0.21
  -1   7   6    2.82    0.24
  -1   7   6    3.00    0.16
  -1   7   6    2.97    0.16
   0  -7  -6    1.06    0.10
   0   7   6    0.93    0.11
   0   7   6    1.02    0.10
   0   7   6    1.26    0.14
   0   7   6    1.13    0.17
  -1  -7  -6    0.65    0.07
   1   7   6    0.63    0.07
   1   7   6    0.56    0.07
   1   7   6    0.84    0.14
  -2  -7  -6   16.44    0.63
   2   7   6   16.05    0.65
   2   7   6   16.92    0.61
   2   7   6   15.27    0.64
  -3  -7  -6   10.13    0.41
  -3  -7  -6   10.04    0.41
   3   7   6   10.07    0.42
   3   7   6    9.62    0.42
   3   7   6   10.04    0.39
  -4  -7  -6    0.74    0.10
  -4  -7  -6    1.00    0.11
   4   7   6    0.91    0.12
   4   7   6    1.12    0.10
   4   7   6    0.83    0.11
  -5  -7  -6    1.18    0.12
  -5  -7  -6    1.21    0.12
  -5  -7  -6    1.06    0.11
   5   7   6    1.09    0.11
   5   7   6    1.05    0.14
  -6  -7  -6   -0.12    0.06
  -6  -7  -6   -0.12    0.05
  -7  -7  -6    1.94    0.15
  -7  -7  -6    2.02    0.17
   7   7   6    1.94    0.16
  -8  -7  -6    3.72    0.19
   8   7   6    3.64    0.21
  -9  -7  -6    7.32    0.31
   9   7   6    6.98    0.33
  10   7   6    1.71    0.18
  11   7   6   -0.02    0.09
  -7   8   6    0.08    0.14
   6  -8  -6    0.07    0.10
  -6   8   6    0.03    0.12
   5  -8  -6    0.48    0.12
  -5   8   6    0.60    0.15
   4  -8  -6   12.77    0.65
  -4   8   6   14.34    0.72
   3  -8  -6    2.08    0.20
  -3   8   6    2.82    0.26
  -3   8   6    2.09    0.14
  -3   8   6    2.04    0.14
   2  -8  -6    0.33    0.09
  -2   8   6    0.35    0.06
  -2   8   6    0.32    0.11
  -2   8   6    0.33    0.06
   1  -8  -6    1.95    0.12
  -1   8   6    1.72    0.13
  -1   8   6    1.75    0.13
  -1   8   6    1.85    0.21
  -1   8   6    1.89    0.19
   0  -8  -6    8.35    0.34
   0   8   6    8.33    0.41
   0   8   6    8.27    0.45
   0   8   6    8.06    0.35
   0   8   6    8.15    0.35
  -1  -8  -6    0.71    0.10
   1   8   6    0.98    0.17
   1   8   6    0.57    0.07
   1   8   6    0.96    0.14
   1   8   6    0.57    0.07
  -2  -8  -6    0.10    0.05
   2   8   6    0.06    0.06
   2   8   6    0.11    0.06
   2   8   6   -0.01    0.04
   2   8   6    0.08    0.07
   2   8   6    0.13    0.04
  -3  -8  -6    0.69    0.10
   3   8   6    0.66    0.09
   3   8   6    0.48    0.07
   3   8   6    0.52    0.07
  -4  -8  -6    1.09    0.11
  -4  -8  -6    1.02    0.11
   4   8   6    1.05    0.12
   4   8   6    1.09    0.13
   4   8   6    1.17    0.11
  -5  -8  -6   11.58    0.46
   5   8   6   11.08    0.45
   5   8   6   10.60    0.48
   5   8   6   12.04    0.49
  -6  -8  -6    2.32    0.16
   6   8   6    2.09    0.15
  -7  -8  -6   14.91    0.58
   7   8   6   14.25    0.58
  -8  -8  -6    0.31    0.07
   8   8   6    0.21    0.08
  -9  -8  -6    4.15    0.21
   9   8   6    3.93    0.24
  10   8   6    4.92    0.27
  11   8   6    0.15    0.10
  -7   9   6   -0.06    0.14
  -6   9   6   -0.02    0.13
   5  -9  -6    5.05    0.34
  -5   9   6    5.77    0.41
   4  -9  -6    4.29    0.30
  -4   9   6    5.06    0.36
  -4   9   6    4.49    0.22
   3  -9  -6    0.09    0.09
  -3   9   6    0.02    0.06
  -3   9   6   -0.06    0.12
  -3   9   6   -0.06    0.06
  -2   9   6    0.57    0.14
  -2   9   6    0.38    0.07
  -2   9   6    0.40    0.07
   1  -9  -6    0.42    0.06
  -1   9   6    0.27    0.12
  -1   9   6    0.37    0.06
  -1   9   6    0.29    0.06
   0  -9  -6    3.10    0.17
   0   9   6    3.00    0.18
   0   9   6    3.31    0.23
   0   9   6    3.34    0.26
   0   9   6    3.10    0.18
  -1  -9  -6   -0.11    0.05
   1   9   6   -0.13    0.06
   1   9   6    0.04    0.09
   1   9   6    0.06    0.07
   1   9   6   -0.12    0.06
  -2  -9  -6    2.90    0.17
   2   9   6    2.56    0.13
   2   9   6    2.75    0.18
   2   9   6    2.93    0.20
   2   9   6    2.72    0.17
  -3  -9  -6    6.65    0.30
   3   9   6    6.34    0.28
   3   9   6    6.92    0.31
   3   9   6    6.67    0.31
   3   9   6    6.98    0.34
  -4  -9  -6    1.29    0.12
   4   9   6    1.21    0.11
   4   9   6    1.21    0.13
   4   9   6    1.39    0.14
[truncated: 341,562 more chars]
