# Supplementary material for: Crystal structure of 8-[7,8-bis­(4-chloro­benzo­yl)-7H-cyclo­penta­[a]ace­naphthylen-9-yl]naphthalene-1-carb­oxy­lic acid
Source: Acta Crystallogr E Crystallogr Commun. 2015 Jan 1;71(Pt 1):38–41. doi: 10.1107/S2056989014026334 (PMC4331862; doi:10.1107/S2056989014026334)
Supplement: Supplementary file 2 [file e-71-00038-Isup2.hkl]

#
# h,k,l, Fc-squared, Fo-squared, sigma(Fo-squared), status flag
#
data_I
_shelx_title ' JPJCLF in P-1'
_shelx_refln_list_code          4
_shelx_F_calc_maximum      181.98
_exptl_crystal_F_000       656.00
_reflns_d_resolution_high  0.8409

loop_
 _space_group_symop_operation_xyz
 'x, y, z'
 '-x, -y, -z'

_cell_length_a     9.1617
_cell_length_b    12.5518
_cell_length_c    13.9305
_cell_angle_alpha  84.669
_cell_angle_beta   88.468
_cell_angle_gamma  72.364

_shelx_F_squared_multiplier     1.000

loop_
 _refln_index_h
 _refln_index_k
 _refln_index_l
 _refln_F_squared_calc
 _refln_F_squared_meas
 _refln_F_squared_sigma
 _refln_observed_status
   2   0   0       1060.10       1057.80        20.54 o
   3   0   0       4040.03       3654.96        78.65 o
   4   0   0       1622.35       1705.47        40.62 o
   5   0   0         46.79         56.81         2.14 o
   6   0   0        305.60        294.02         8.37 o
   7   0   0         23.79         18.47         1.54 o
   8   0   0          3.46          5.74         0.97 o
   9   0   0         34.46         35.90         2.59 o
  10   0   0         14.46         21.54         3.52 o
 -10   1   0          0.12          1.28         1.36 o
  -9   1   0         21.41         14.82         1.46 o
  -8   1   0         34.93         35.69         2.37 o
  -7   1   0          6.89          4.75         1.00 o
  -6   1   0          2.66         -1.10         0.77 o
  -5   1   0        221.72        227.17         6.33 o
  -3   1   0        348.74        352.25        18.88 o
  -2   1   0        193.51        180.25         5.15 o
  -1   1   0       6572.08       5031.75       155.00 o
   1   1   0       4627.42       1545.68       219.47 o
   2   1   0       2138.69       2269.73        27.85 o
   3   1   0        524.21        618.84         8.81 o
   4   1   0        231.83        224.13         4.74 o
   5   1   0        397.85        490.09         9.98 o
   6   1   0        110.16        111.65         2.89 o
   7   1   0          0.17         -0.32         1.81 o
   8   1   0        184.06        187.77         4.74 o
   9   1   0        197.38        203.45         6.56 o
  10   1   0          0.41         -0.16         1.44 o
  -9   2   0         65.33         68.26         4.32 o
  -8   2   0        112.12         87.05         4.00 o
  -7   2   0          2.58          3.52         1.28 o
  -4   2   0       1027.36       1050.54        38.39 o
  -3   2   0        619.89        684.32        27.03 o
  -2   2   0        684.03        649.59        17.41 o
  -1   2   0      14118.17      13994.34       431.87 o
   0   2   0       4135.40       2495.78       117.38 o
   1   2   0        324.82        315.77         6.17 o
   2   2   0        311.41        324.99         4.34 o
   3   2   0        563.48        559.34         7.45 o
   4   2   0        174.67        151.47         2.99 o
   5   2   0        408.14        384.00         8.09 o
   6   2   0         16.32         12.77         0.86 o
   7   2   0        143.46        157.17         4.00 o
   8   2   0         23.93         20.82         1.59 o
   9   2   0         60.00         66.07         2.83 o
  10   2   0          0.74         -0.32         1.36 o
  -9   3   0          1.18          0.48         1.13 o
  -8   3   0          1.25          0.96         1.28 o
  -4   3   0          4.36          1.28         1.44 o
  -3   3   0         35.68         11.18         2.40 o
  -2   3   0        187.73        143.97         7.68 o
  -1   3   0        189.52        158.76        10.08 o
   0   3   0       9008.05       7948.93       157.41 o
   1   3   0       1276.37       1210.78        18.33 o
   2   3   0      33116.16      31280.11       818.44 o
   3   3   0        244.31        198.80         2.78 o
   4   3   0       1214.22       1271.67        18.55 o
   5   3   0       1744.96       1920.79        33.54 o
   6   3   0          5.18          3.28         0.70 o
   7   3   0         40.51         39.16         1.85 o
   8   3   0         30.96         25.99         2.03 o
   9   3   0         15.09         10.88         1.29 o
  10   3   0          0.10         -1.36         1.22 o
  -5   4   0        342.84        374.96        18.88 o
  -4   4   0          1.34          3.71         1.06 o
  -3   4   0        397.47        365.36        17.60 o
  -2   4   0        219.85        217.87        10.88 o
  -1   4   0         17.38         11.77         1.00 o
   0   4   0          0.90          0.06         0.32 o
   1   4   0       5905.74       5865.00        72.53 o
   2   4   0      13714.58      13465.69       188.45 o
   3   4   0          6.99          9.67         0.82 o
   4   4   0        357.61        339.47         4.85 o
   5   4   0        209.20        173.39         2.93 o
   6   4   0          3.47          7.17         1.15 o
   7   4   0         14.02          7.42         1.03 o
   8   4   0         12.16          2.35         1.11 o
   9   4   0          6.34         -2.24         1.92 o
  10   4   0         82.27         91.94         3.50 o
  -6   5   0        223.62        197.08        12.16 o
  -5   5   0        151.17        163.81        10.24 o
  -4   5   0        353.76        365.68        18.24 o
  -3   5   0         57.29         65.27         5.44 o
  -2   5   0         30.36         21.25         4.96 o
  -1   5   0       2100.92       2101.74        48.15 o
   0   5   0        739.76        743.59        13.26 o
   1   5   0         60.63         31.80         1.46 o
   2   5   0       1711.46       1647.28        25.08 o
   3   5   0        172.60        140.23         2.85 o
   4   5   0       1903.52       1943.76        33.58 o
   5   5   0        241.73        234.10         4.12 o
   6   5   0        218.65        215.40         3.86 o
   7   5   0         91.16         94.39         2.34 o
   8   5   0         17.93         11.97         1.29 o
   9   5   0          3.64         -2.88         1.92 o
  10   5   0        103.37        118.00         4.86 o
  -6   6   0         76.88         59.51         7.36 o
  -5   6   0          3.07          4.48         3.20 o
  -4   6   0        158.06        157.09         9.92 o
  -3   6   0        220.01        251.15        13.12 o
  -2   6   0        413.50        363.04         9.71 o
  -1   6   0         54.48         33.67         1.66 o
   0   6   0         68.02         50.25         2.21 o
   1   6   0        198.48        200.73         2.89 o
   2   6   0        763.35        762.29        11.02 o
   3   6   0         37.52         26.54         1.17 o
   4   6   0         55.21         40.90         1.42 o
   5   6   0          0.02         -0.77         0.51 o
   6   6   0        209.18        234.71         4.26 o
   7   6   0        139.69        141.35         3.18 o
   8   6   0         13.64          8.83         1.22 o
   9   6   0         25.20         16.79         1.81 o
  10   6   0          9.26          6.24         1.58 o
  -7   7   0         13.81         11.84         3.52 o
  -6   7   0        145.78        156.13        10.88 o
  -5   7   0          0.86          3.20         3.20 o
  -4   7   0         89.89         84.14         7.68 o
  -3   7   0        386.03        385.60        11.59 o
  -2   7   0         52.28         69.35         5.45 o
  -1   7   0          0.78         -0.73         0.60 o
   0   7   0        199.59        241.29         5.21 o
   1   7   0         81.59         87.95         3.19 o
   2   7   0       1073.80       1036.87        18.25 o
   3   7   0       2480.16       2418.38        44.26 o
   4   7   0       1106.58       1109.29        18.71 o
   5   7   0         74.69         95.61         2.35 o
   6   7   0        249.29        267.73         4.80 o
   7   7   0       1028.32       1129.18        22.47 o
   8   7   0         83.87         91.18         2.93 o
   9   7   0          0.12         -2.88         1.92 o
  10   7   0         23.97         19.64         2.14 o
  -6   8   0          6.21          2.13         2.37 o
  -5   8   0          5.61          5.90         2.46 o
  -4   8   0        110.19        115.26         3.44 o
  -3   8   0          1.69          3.55         0.87 o
  -2   8   0         53.87         62.24         2.40 o
  -1   8   0       1051.01       1070.17        19.21 o
   0   8   0         33.09         24.38         1.26 o
   1   8   0         42.31         42.43         2.59 o
   2   8   0         22.68         13.59         0.88 o
   3   8   0       1441.08       1498.17        24.11 o
   4   8   0         86.02         96.14         2.31 o
   5   8   0        238.02        261.24         4.77 o
   6   8   0         13.83         13.15         1.03 o
   7   8   0        430.56        488.48        10.32 o
   8   8   0        142.29        132.88         3.74 o
   9   8   0          3.22         -0.41         0.96 o
  -6   9   0          2.79          1.40         2.46 o
  -5   9   0         42.09         39.68         2.10 o
  -4   9   0         46.56         45.18         3.19 o
  -3   9   0        134.96        153.21         4.05 o
  -2   9   0         24.41         18.11         1.36 o
  -1   9   0        217.32        211.52         4.38 o
   0   9   0         10.08          8.27         0.80 o
   1   9   0         20.45         12.47         0.87 o
   2   9   0         15.36          8.74         1.13 o
   3   9   0        471.58        485.17         8.16 o
   4   9   0        179.35        175.67         3.48 o
   5   9   0          2.36          3.70         0.80 o
   6   9   0          0.08          2.88         1.03 o
   7   9   0        120.62        120.98         3.57 o
   8   9   0         24.69         21.75         1.96 o
   9   9   0         90.46        104.53         3.95 o
  -5  10   0          2.19          2.35         1.08 o
  -4  10   0          2.32          1.11         1.08 o
  -3  10   0        182.27        192.58         5.00 o
  -2  10   0        164.44        156.49         3.65 o
  -1  10   0         62.86         68.76         2.19 o
   0  10   0         15.53         13.44         0.98 o
   1  10   0          9.67          9.92         0.88 o
   2  10   0        136.34        139.37         3.86 o
   3  10   0        107.30        127.11         3.34 o
   4  10   0        234.65        236.41         4.45 o
   5  10   0        563.68        592.41        12.46 o
   6  10   0        300.33        336.03         8.76 o
   7  10   0         82.94         91.00         3.74 o
   8  10   0         37.88         41.34         2.78 o
   9  10   0         19.53         16.51         1.70 o
  -4  11   0         11.35          9.49         1.34 o
  -3  11   0          1.75          3.74         1.23 o
  -2  11   0        102.64        118.37         3.68 o
  -1  11   0         34.16         38.36         1.89 o
   0  11   0          0.03         -1.38         0.92 o
   1  11   0          8.33          4.53         0.98 o
   2  11   0         11.37          9.91         1.15 o
   3  11   0         20.70         14.97         1.39 o
   4  11   0          0.04         -2.88         1.92 o
   5  11   0        236.55        260.53         7.94 o
   6  11   0         35.49         45.74         3.92 o
   7  11   0         61.48         79.57         3.60 o
   8  11   0         11.24          9.50         1.54 o
   9  11   0         43.06         53.18         5.28 o
  -3  12   0         17.90         12.26         1.45 o
  -2  12   0         27.87         32.39         2.86 o
  -1  12   0         62.31         76.57         3.16 o
   0  12   0          7.89          7.10         1.06 o
   1  12   0          0.15         -1.38         0.98 o
   2  12   0          2.46         -0.75         1.05 o
   3  12   0         59.87         66.94         4.78 o
   4  12   0        109.68        138.98         5.22 o
   5  12   0         18.84         13.71         2.40 o
   6  12   0          1.10         -0.19         1.84 o
   7  12   0         67.39         78.50         5.10 o
   8  12   0          0.39         -1.72         1.35 o
  -2  13   0         15.65         15.34         2.11 o
  -1  13   0         88.09        108.20         4.35 o
   0  13   0          0.08          1.09         1.17 o
   1  13   0          0.80         -0.77         1.36 o
   2  13   0          3.56          0.77         1.36 o
   3  13   0         39.74         40.27         2.73 o
   4  13   0        205.14        217.61         9.06 o
   5  13   0         70.31         76.56         4.92 o
   6  13   0         25.42         32.33         2.89 o
   7  13   0          0.16          1.41         1.52 o
   0  14   0          0.63          2.18         2.13 o
   1  14   0          3.84          3.62         1.58 o
   2  14   0          1.66         -2.22         1.48 o
   3  14   0          5.31          0.99         4.16 o
   4  14   0         20.94         12.63         1.77 o
   5  14   0         21.89         13.93         2.04 o
   6  14   0         20.96         14.33         2.04 o
  -6 -14   1         12.12         14.90         1.80 o
  -5 -14   1         49.71         46.39         3.62 o
  -4 -14   1         15.03          9.38         1.91 o
  -3 -14   1         29.58         30.56         3.46 o
  -2 -14   1          0.24         -1.76         1.48 o
  -1 -14   1         30.82         44.06         3.57 o
   0 -14   1          8.24          9.62         1.60 o
  -7 -13   1         32.16         34.58         3.01 o
  -6 -13   1         12.33         10.59         1.61 o
  -5 -13   1          9.08         11.41         1.61 o
  -4 -13   1         92.72         79.40         7.08 o
  -3 -13   1          0.63         -1.49         0.99 o
  -2 -13   1          3.04          0.97         1.36 o
  -1 -13   1         12.91         11.71         1.58 o
   0 -13   1         54.13         65.97         3.34 o
   1 -13   1          3.07          5.39         1.68 o
   2 -13   1         60.16         66.09         6.53 o
  -8 -12   1         18.00         14.60         1.74 o
  -7 -12   1         15.52         13.06         1.71 o
  -6 -12   1          2.38          1.67         1.42 o
  -5 -12   1        225.94        213.40        11.91 o
  -4 -12   1          2.36         -0.64         2.41 o
  -3 -12   1          0.63         -1.46         0.97 o
  -2 -12   1         53.40         54.55         2.62 o
  -1 -12   1          0.11         -1.48         0.98 o
   0 -12   1         12.58         10.41         1.15 o
   1 -12   1         57.74         57.95         2.44 o
   2 -12   1         31.85         40.98         5.50 o
   3 -12   1          9.17          5.16         1.40 o
  -9 -11   1          5.29          5.65         1.49 o
  -8 -11   1          3.13          3.09         1.43 o
  -7 -11   1         48.66         53.99         3.19 o
  -6 -11   1         15.97         14.64         2.09 o
  -5 -11   1         96.28        113.84         4.75 o
  -4 -11   1        406.79        410.95        12.84 o
  -3 -11   1        159.80        160.64         6.56 o
  -2 -11   1          0.01         -0.61         0.91 o
  -1 -11   1         39.79         43.48         1.86 o
   0 -11   1         97.94         96.82         2.72 o
   1 -11   1          5.18          7.77         1.02 o
   2 -11   1          0.71         -0.21         1.19 o
   3 -11   1          2.17          0.75         1.16 o
   4 -11   1          3.28          1.66         1.19 o
  -9 -10   1          0.19         -0.65         1.28 o
  -8 -10   1         17.61         14.73         1.63 o
  -7 -10   1          0.22          0.50         1.21 o
  -6 -10   1        239.38        245.25         9.39 o
  -5 -10   1        765.52        820.41        16.94 o
  -4 -10   1          0.01          0.47         1.71 o
  -3 -10   1         33.54         27.57         1.62 o
  -2 -10   1         52.46         43.66         2.35 o
  -1 -10   1          0.33         -1.08         0.72 o
   0 -10   1        186.72        192.50         4.09 o
   1 -10   1          7.90          8.28         0.90 o
   2 -10   1          0.02         -0.57         0.81 o
   3 -10   1          8.02          4.16         1.39 o
   4 -10   1         11.91          9.37         1.20 o
   5 -10   1          0.68         -0.43         1.08 o
 -10  -9   1          0.89         -3.19         2.13 o
  -9  -9   1          4.66          1.56         1.42 o
  -8  -9   1        109.81        110.77         4.03 o
  -7  -9   1         88.56         86.24         2.99 o
  -6  -9   1        120.17        166.22         5.63 o
  -5  -9   1        190.89        170.31         3.89 o
  -4  -9   1          3.49         -1.11         0.75 o
  -3  -9   1        897.06        908.00        14.82 o
  -2  -9   1          1.75         -0.22         0.65 o
  -1  -9   1        242.39        243.11         4.86 o
   0  -9   1         98.64        106.38         2.70 o
   1  -9   1         33.92         44.18         1.76 o
   2  -9   1          1.49          0.24         0.76 o
   3  -9   1         17.58         14.75         1.25 o
   4  -9   1         80.38         69.81         3.20 o
   5  -9   1          0.31          0.52         1.01 o
   6  -9   1         16.59         15.21         1.31 o
 -10  -8   1          0.09         -2.56         3.84 o
  -9  -8   1         35.62         34.11         1.98 o
  -8  -8   1         27.68         20.64         1.81 o
  -7  -8   1         22.91         15.17         1.14 o
  -6  -8   1        462.70        441.03         7.87 o
  -5  -8   1          0.48          0.21         0.51 o
  -4  -8   1        138.36        153.22         3.13 o
  -3  -8   1        595.39        591.65        12.07 o
  -2  -8   1         14.84          6.01         0.70 o
  -1  -8   1         10.18          9.18         0.63 o
   0  -8   1          8.81          7.99         0.72 o
   1  -8   1          8.78          0.55         1.06 o
   2  -8   1         35.34         30.61         1.56 o
   3  -8   1         46.74         48.79         2.32 o
   4  -8   1         19.67         13.74         1.59 o
   5  -8   1          1.46         -0.03         0.95 o
   6  -8   1         23.46         23.36         4.80 o
 -10  -7   1          0.89         -1.91         1.27 o
  -9  -7   1          7.11          3.73         1.34 o
  -8  -7   1         55.73         69.14         2.59 o
  -7  -7   1        279.22        260.23         5.33 o
  -6  -7   1         58.37         55.09         1.77 o
  -5  -7   1        439.77        464.61         7.82 o
  -4  -7   1        125.72        109.16         4.16 o
  -3  -7   1       2929.13       2860.79        51.17 o
  -2  -7   1        853.71        788.79        16.12 o
  -1  -7   1          5.98          1.55         0.48 o
   0  -7   1         23.01         14.95         1.38 o
   1  -7   1         12.62         10.38         1.75 o
   2  -7   1          5.49          5.76         0.63 o
   3  -7   1         11.44          8.04         1.27 o
   4  -7   1         36.43         36.33         2.60 o
   5  -7   1          0.13         -0.22         1.17 o
   6  -7   1        129.05        124.77         9.60 o
 -10  -6   1          0.02         -1.89         1.26 o
  -9  -6   1         48.47         43.99         5.24 o
  -8  -6   1         18.16         13.82         1.29 o
  -7  -6   1         31.78         33.71         1.76 o
  -6  -6   1        183.74        220.99         4.46 o
  -5  -6   1        109.66         96.26         2.22 o
  -4  -6   1         12.73          8.78         0.65 o
  -3  -6   1       2151.14       2212.91        43.52 o
  -2  -6   1         43.36         54.32         1.74 o
  -1  -6   1       3313.37       3247.02        59.95 o
   0  -6   1        157.82        166.17         3.63 o
   1  -6   1          1.36          1.12         0.83 o
   2  -6   1        241.39        256.34         6.45 o
   3  -6   1          4.03          0.51         1.09 o
   4  -6   1         10.13          7.67         1.44 o
   5  -6   1        139.53        130.85         9.28 o
   6  -6   1          4.01          2.88         3.20 o
 -10  -5   1         11.61          8.22         1.81 o
  -9  -5   1         95.03         95.94         3.38 o
  -8  -5   1          0.02         -1.28         0.92 o
  -7  -5   1        503.91        530.88        11.11 o
  -6  -5   1        154.23        139.37         2.73 o
  -5  -5   1          2.28         -0.39         0.51 o
  -4  -5   1        635.18        570.34         8.64 o
  -3  -5   1          6.98          6.50         0.41 o
  -2  -5   1          6.73          4.41         0.43 o
  -1  -5   1       1496.54       1582.78        26.01 o
   0  -5   1        669.50        620.80        14.36 o
   1  -5   1         11.25         12.88         1.30 o
   2  -5   1        858.26        878.25        20.38 o
   3  -5   1          5.70          7.18         0.65 o
   4  -5   1         28.31         20.48         3.84 o
   5  -5   1        252.16        274.82        14.72 o
 -10  -4   1          5.31          3.52         1.29 o
  -9  -4   1         20.08          9.56         1.29 o
  -8  -4   1         11.13          6.57         1.11 o
  -7  -4   1         25.05         33.44         1.96 o
  -6  -4   1        511.59        549.79        11.44 o
  -5  -4   1        656.49        710.75        11.42 o
  -4  -4   1          5.71          3.52         0.36 o
  -3  -4   1        170.10        183.83         3.87 o
  -2  -4   1         11.14          1.05         0.94 o
  -1  -4   1       7702.97       7242.96       106.34 o
   0  -4   1          0.90          0.11         0.36 o
   1  -4   1        794.91        688.76        11.89 o
   2  -4   1         90.25         76.55         2.47 o
   3  -4   1        633.24        683.93        23.60 o
   4  -4   1        101.96        118.06         5.20 o
   5  -4   1          2.38          2.56         2.24 o
   8  -4   1          0.00          0.50         1.00 o
 -10  -3   1          0.03         -0.42         1.46 o
  -9  -3   1         42.08         33.21         2.27 o
  -8  -3   1         38.54         46.42         2.22 o
  -7  -3   1         58.89         59.24         2.22 o
  -6  -3   1          9.76         17.32         2.25 o
  -5  -3   1        187.23        177.79         4.07 o
  -4  -3   1        514.71        642.21         9.46 o
  -3  -3   1        239.83        207.53         2.89 o
  -2  -3   1          5.82          9.67         0.72 o
  -1  -3   1      23700.16      21912.44       348.54 o
   0  -3   1         56.85         52.13         1.73 o
   1  -3   1          0.00         -0.42         0.28 o
   2  -3   1        102.16        105.53         3.54 o
   3  -3   1        125.20        157.78         6.10 o
   4  -3   1         13.08         22.72         3.84 o
   7  -3   1        140.69        156.13         7.04 o
   8  -3   1         16.38         16.62         4.00 o
   9  -3   1          4.77          3.90         1.23 o
 -10  -2   1         24.47         14.18         1.69 o
  -9  -2   1         39.86         37.48         2.40 o
  -8  -2   1          2.05          0.75         0.92 o
  -7  -2   1          6.21          7.51         0.88 o
  -6  -2   1         96.29         89.58         2.38 o
  -5  -2   1       1075.49       1232.09        24.73 o
  -4  -2   1        896.07        767.66        15.47 o
  -3  -2   1         54.73         72.80         1.14 o
  -2  -2   1       3603.56       3441.40        44.83 o
  -1  -2   1        907.52        795.41        16.85 o
   0  -2   1         33.59         30.01         1.19 o
   1  -2   1         52.58         37.32         1.89 o
   2  -2   1         10.37          2.88         0.68 o
   3  -2   1        146.05        160.44         6.19 o
   5  -2   1        109.17         88.94         4.16 o
   6  -2   1         14.44          7.69         0.90 o
   7  -2   1         44.52         31.35         2.14 o
   8  -2   1        105.80        111.81         4.16 o
   9  -2   1          0.89         -0.55         1.23 o
 -10  -1   1          3.44          3.36         1.36 o
  -9  -1   1        490.68        496.07        14.14 o
  -8  -1   1         39.23         38.86         2.38 o
  -7  -1   1        388.47        404.20         8.76 o
  -6  -1   1        459.30        486.23         9.98 o
  -5  -1   1       1896.81       1951.13        38.95 o
  -4  -1   1        882.82        902.20        18.02 o
  -3  -1   1       1323.42       1371.22        20.72 o
  -2  -1   1       7949.21       7151.54        93.23 o
  -1  -1   1        673.10        382.70        25.58 o
   1  -1   1         54.62         61.14         1.41 o
   2  -1   1          2.36         -0.64         0.45 o
   3  -1   1       1556.42       1445.38        34.40 o
   4  -1   1        706.46        691.85        18.66 o
   5  -1   1          3.61          1.28         0.68 o
   6  -1   1        401.64        452.70        12.44 o
   7  -1   1        119.37        111.51         3.85 o
   8  -1   1          1.87          1.44         1.13 o
   9  -1   1          7.60          5.34         1.36 o
  10  -1   1          4.95          2.34         1.46 o
 -10   0   1          0.36         -1.12         1.36 o
  -9   0   1         76.17         78.82         3.50 o
  -8   0   1          1.37          1.28         1.13 o
  -7   0   1        275.40        306.40         8.82 o
  -6   0   1         15.86          9.54         1.22 o
  -5   0   1        370.07        319.71         7.92 o
  -4   0   1       1594.01       1699.84        40.46 o
  -3   0   1       1088.41       1077.54        23.25 o
  -2   0   1        593.00        649.14        14.76 o
   1   0   1        654.57        340.47        13.16 o
   2   0   1         40.65         39.46         0.76 o
   3   0   1        815.94        803.18        19.12 o
   4   0   1        321.46        344.73         9.50 o
   5   0   1        341.15        334.97         9.28 o
   6   0   1         83.59         76.92         3.20 o
   7   0   1        108.36        102.47         3.22 o
   8   0   1         29.62         31.79         2.14 o
   9   0   1          0.78         -1.48         1.28 o
  10   0   1          2.81         -0.64         1.92 o
 -10   1   1         47.26         45.12         2.94 o
  -9   1   1          0.52          2.08         1.13 o
  -8   1   1          4.95          5.44         1.13 o
  -7   1   1         55.58         56.19         2.37 o
  -6   1   1        103.64        114.22         5.12 o
  -5   1   1         63.61         66.87         5.76 o
  -4   1   1        143.58        137.25         8.32 o
  -3   1   1          2.24          2.79         0.60 o
  -2   1   1        594.11        602.11        14.43 o
  -1   1   1      19526.84      17885.19       779.68 o
   0   1   1          0.09         -0.34         0.23 o
   1   1   1       5683.05       2792.97        50.64 o
   2   1   1       1327.79       1008.97        12.86 o
   3   1   1        517.09        571.32         8.46 o
   4   1   1        993.49       1052.39        22.83 o
   5   1   1       1667.30       1810.76        39.20 o
   6   1   1         17.59         12.94         1.01 o
   7   1   1         41.43         33.62         1.82 o
   8   1   1          0.66         -1.39         0.92 o
   9   1   1         80.88         95.33         5.44 o
  10   1   1          0.80         -2.04         1.36 o
  -9   2   1          5.51          7.95         1.23 o
  -8   2   1          4.93          6.08         1.60 o
  -4   2   1        119.74        110.17        14.24 o
  -3   2   1        729.54        795.30        22.63 o
  -2   2   1       7556.24       7023.85       196.96 o
  -1   2   1       6235.20       5875.43       146.41 o
   0   2   1        169.61        207.24         3.33 o
   1   2   1       4423.36       3879.19        86.87 o
   2   2   1       1138.50       1248.65        16.38 o
   3   2   1       1306.67       1180.02        15.56 o
   4   2   1        771.49        816.95        12.03 o
   5   2   1        567.64        626.06        13.85 o
   6   2   1         90.66         93.44         3.25 o
   7   2   1          1.49          0.11         0.74 o
   8   2   1         46.87         47.32         2.33 o
   9   2   1        134.58        132.24         4.00 o
  10   2   1          5.17          2.56         1.92 o
  -9   3   1          0.37          0.32         2.88 o
  -5   3   1        684.25        689.45        32.31 o
  -4   3   1        415.94        439.46        20.00 o
  -3   3   1         76.26         55.35         4.48 o
  -2   3   1        575.89        544.85        24.95 o
  -1   3   1       6772.94       7412.62       211.20 o
   0   3   1        800.18        719.35         9.38 o
   1   3   1      13243.34      12332.16       161.07 o
   2   3   1       1944.61       1918.33        25.03 o
   3   3   1         78.45         86.89         1.75 o
   4   3   1          3.19          2.56         0.68 o
   5   3   1         70.17         60.22         1.85 o
   6   3   1         64.83         70.71         5.76 o
   7   3   1         15.81         10.07         1.47 o
   8   3   1         18.92         10.08         1.16 o
   9   3   1         67.85         75.57         3.07 o
  10   3   1         51.52         64.27         3.01 o
  -8   4   1         21.78         13.76         3.84 o
  -5   4   1         39.74         47.67         5.76 o
  -4   4   1         52.13         52.12         4.96 o
  -3   4   1         40.15         72.30         5.76 o
  -2   4   1       1077.21       1191.11        53.11 o
  -1   4   1        780.26        764.56        15.51 o
   0   4   1        157.66        133.79         3.09 o
   1   4   1      14374.86      14065.47       165.89 o
   2   4   1       7772.10       7073.56        99.37 o
   3   4   1        285.06        307.83         5.13 o
   4   4   1         13.87          3.10         0.50 o
   5   4   1       1704.26       1685.42        24.65 o
   6   4   1       1458.95       1552.26        24.59 o
   7   4   1        215.29        224.72         5.59 o
   8   4   1         14.72         -0.64         1.11 o
   9   4   1         54.28         35.44         3.45 o
  10   4   1         13.48          6.25         1.29 o
  -8   5   1          9.73         10.56         3.52 o
  -7   5   1          0.74         -1.28         2.56 o
  -6   5   1         42.55         45.75         6.72 o
  -5   5   1         85.38        103.66         8.00 o
  -4   5   1        134.66        117.10         8.00 o
  -3   5   1         14.37         15.36         2.56 o
  -2   5   1         11.22          5.76         1.92 o
  -1   5   1        271.51        228.71         5.37 o
   0   5   1        590.48        627.68        11.21 o
   1   5   1       2722.75       2775.73        34.81 o
   2   5   1        738.09        657.52         9.36 o
   3   5   1         45.26         45.67         1.63 o
   4   5   1        279.26        352.55         7.87 o
   5   5   1         17.08         25.89         1.13 o
   6   5   1         48.86         57.45         1.84 o
   7   5   1         36.20         40.48         1.39 o
   8   5   1         23.62          9.11         1.29 o
   9   5   1         36.91         19.04         1.77 o
  10   5   1          3.91          2.08         1.58 o
  -7   6   1         10.58          1.92         3.20 o
  -6   6   1        114.14        103.33         5.97 o
  -5   6   1        209.67        223.72        11.84 o
  -4   6   1         38.81         28.27         2.82 o
  -3   6   1          7.72          7.26         1.69 o
  -2   6   1        165.17        191.57         5.94 o
  -1   6   1        242.51        195.65         4.85 o
   0   6   1        318.42        285.50         5.37 o
   1   6   1        170.86        156.24         3.17 o
   2   6   1        579.87        544.97         7.92 o
   3   6   1          0.78          1.28         0.45 o
   4   6   1        414.98        420.57         7.05 o
   5   6   1        158.27        180.78         3.36 o
   6   6   1        102.33         89.46         2.10 o
   7   6   1        158.53        169.14         5.14 o
   8   6   1         23.45         14.13         1.03 o
  10   6   1         11.34         10.18         1.81 o
  -7   7   1          7.53          2.91         2.46 o
  -6   7   1          1.05          2.82         2.37 o
  -5   7   1        127.09        133.61         6.74 o
  -4   7   1         67.46         75.23         4.69 o
  -3   7   1        138.60        146.35         6.88 o
  -2   7   1        373.19        407.75         8.71 o
  -1   7   1          0.13          1.77         1.23 o
   0   7   1         25.75         15.76         0.92 o
   1   7   1        148.93        134.32         3.75 o
   2   7   1         59.80         53.04         1.71 o
   3   7   1       3028.38       2998.31        44.64 o
   4   7   1        454.63        411.54         7.96 o
   5   7   1         92.91         79.40         1.96 o
   6   7   1          9.35         10.45         0.78 o
   7   7   1         64.88         66.17         2.30 o
   8   7   1          0.61         -2.88         1.92 o
  10   7   1          2.63         -2.24         1.58 o
  -6   8   1          0.54         -1.95         2.23 o
  -5   8   1         63.13         64.23         5.06 o
  -4   8   1        107.36        115.55         6.06 o
  -3   8   1         58.08         59.89         2.14 o
  -2   8   1         97.71        103.36         3.87 o
  -1   8   1         72.12         76.27         2.04 o
   0   8   1         16.14         13.73         1.03 o
   1   8   1        173.29        167.95         4.18 o
   2   8   1        253.94        263.73         7.00 o
   3   8   1        364.81        384.05         7.23 o
   4   8   1        275.17        283.27         5.06 o
   5   8   1         28.29         28.42         1.39 o
   6   8   1          0.78          0.87         0.68 o
   7   8   1         55.11         64.05         2.70 o
   8   8   1        171.07        188.05         5.09 o
   9   8   1         25.02         26.76         2.26 o
  10   8   1         10.91          0.96         2.56 o
  -6   9   1          1.74         -0.87         2.30 o
  -5   9   1         15.39         15.88         2.91 o
  -4   9   1         83.90         78.44         2.66 o
  -3   9   1         15.34         23.13         2.99 o
  -2   9   1        193.77        212.58         4.40 o
  -1   9   1        109.47         98.81         2.48 o
   0   9   1         61.64         55.28         1.82 o
   1   9   1         92.96         82.72         2.81 o
   2   9   1         34.96         38.47         1.70 o
   3   9   1         11.32          8.61         0.97 o
   4   9   1        193.52        204.59         3.88 o
   5   9   1        216.03        204.80         4.35 o
   6   9   1        161.31        160.15         4.37 o
   7   9   1         48.68         48.83         2.82 o
   8   9   1         85.55         77.84         3.60 o
   9   9   1         33.08         24.99         3.68 o
  -5  10   1          5.34          5.51         1.57 o
  -4  10   1          8.42         11.31         1.21 o
  -3  10   1         56.06         63.44         2.51 o
  -2  10   1         27.82         30.25         2.99 o
  -1  10   1          3.66          1.41         0.77 o
   0  10   1         30.02         31.30         1.64 o
   1  10   1        122.90        140.69         3.69 o
   2  10   1        231.18        223.42         4.22 o
   3  10   1          0.58          1.54         0.81 o
   4  10   1        118.91        134.33         2.95 o
   5  10   1        305.45        291.35         6.61 o
   6  10   1         44.31         56.82         4.32 o
   7  10   1          2.80          0.74         1.25 o
   8  10   1          0.07         -0.64         1.46 o
   9  10   1          5.00          1.46         2.40 o
  -4  11   1         46.10         50.94         3.86 o
  -3  11   1         93.49         93.43         3.23 o
  -2  11   1         25.26         28.25         3.65 o
  -1  11   1         51.05         47.19         2.77 o
   0  11   1         65.35         71.41         2.44 o
   1  11   1          0.02         -1.27         0.85 o
   2  11   1         35.83         38.62         2.27 o
   3  11   1         68.14         60.55         2.96 o
   4  11   1        937.64        894.77        18.36 o
   5  11   1        144.99        173.75         5.29 o
   6  11   1        317.03        344.07         9.12 o
   7  11   1         22.27         25.19         2.30 o
   8  11   1          2.25         -0.49         1.92 o
   9  11   1         16.69          9.80         1.77 o
  -3  12   1          1.63          2.62         1.24 o
  -2  12   1          8.66         12.27         1.39 o
  -1  12   1         76.50        100.95         2.90 o
   0  12   1         14.86         18.12         1.76 o
   1  12   1         53.10         51.95         2.43 o
   2  12   1         17.34         14.99         1.33 o
   3  12   1         88.04         96.22         3.29 o
   4  12   1         47.53         63.37         2.94 o
   5  12   1        309.87        296.21         8.93 o
   6  12   1          0.85          2.08         1.58 o
   7  12   1        108.96        108.21         4.96 o
   8  12   1         10.38         11.63         1.91 o
  -2  13   1          0.11          3.52         1.49 o
  -1  13   1         31.78         33.37         2.69 o
   0  13   1         19.47         16.97         1.46 o
   1  13   1          8.80          5.99         1.48 o
   2  13   1         45.17         49.62         2.99 o
   3  13   1         39.28         42.25         3.27 o
   4  13   1          2.84          3.30         1.46 o
   5  13   1         55.69         60.97         3.62 o
   6  13   1         12.48          9.34         2.72 o
   7  13   1          1.67          2.45         1.69 o
   0  14   1          6.14          7.38         1.60 o
   1  14   1         25.93         22.07         1.91 o
   2  14   1         13.68         10.55         1.81 o
   3  14   1         16.41         10.33         2.22 o
   4  14   1         38.01         39.47         3.14 o
   5  14   1         66.58         78.85         4.18 o
   6  14   1         22.72         10.42         2.04 o
  -5 -14   2         53.86         61.10         6.18 o
  -4 -14   2          0.85          0.81         1.70 o
  -3 -14   2         28.68         21.68         2.51 o
  -2 -14   2         24.55         22.61         3.36 o
  -1 -14   2         82.89         93.49         4.10 o
  -7 -13   2          1.75          3.12         1.41 o
  -6 -13   2         60.40         53.19         3.30 o
  -5 -13   2          0.39         -0.06         1.42 o
  -4 -13   2         12.49         11.55         1.58 o
  -3 -13   2         48.90         48.46         4.56 o
  -2 -13   2         23.24         19.85         1.76 o
  -1 -13   2         57.96         63.30         3.28 o
   0 -13   2          0.14          0.17         1.36 o
   1 -13   2          0.09         -0.43         1.36 o
  -8 -12   2         70.35         79.59         3.71 o
  -7 -12   2          0.39          1.29         1.35 o
  -6 -12   2         20.35         15.74         1.71 o
  -5 -12   2          0.18         -1.33         2.25 o
  -4 -12   2        129.06        135.24         4.56 o
  -3 -12   2          0.43         -0.75         1.16 o
  -2 -12   2          0.42         -0.15         1.14 o
  -1 -12   2         22.22         18.92         1.56 o
   0 -12   2        118.13        140.47         3.98 o
   1 -12   2         13.78         12.92         1.24 o
   2 -12   2        105.00        126.05         4.10 o
   3 -12   2          1.54          1.52         1.39 o
  -9 -11   2          0.52         -0.46         1.47 o
  -8 -11   2         24.10         26.26         2.80 o
  -7 -11   2          1.97          1.15         1.33 o
  -6 -11   2          3.42          3.94         1.98 o
  -5 -11   2        243.33        236.73        17.50 o
  -4 -11   2         36.17         24.74         2.54 o
  -3 -11   2          5.75          2.50         1.45 o
  -2 -11   2         18.49         17.32         1.00 o
  -1 -11   2          6.10          5.38         0.88 o
   0 -11   2          0.00          0.23         0.87 o
   1 -11   2         15.12         11.62         1.17 o
   2 -11   2        110.28        125.16         3.32 o
   3 -11   2         61.58         66.10         2.89 o
   4 -11   2         11.91         11.69         1.52 o
  -9 -10   2          0.33         -0.03         1.28 o
  -8 -10   2          6.03          3.62         1.41 o
  -7 -10   2          0.19         -0.44         1.23 o
  -4 -10   2        222.96        203.36         7.61 o
  -3 -10   2          0.99         -1.22         0.81 o
  -2 -10   2          9.00          8.58         0.84 o
  -1 -10   2          0.90          0.98         0.69 o
   0 -10   2        303.54        339.98         6.71 o
   1 -10   2         14.83         11.56         0.99 o
   2 -10   2         79.90         82.99         3.32 o
   3 -10   2         67.40         77.63         6.91 o
   4 -10   2          7.18          3.48         1.27 o
   5 -10   2          0.00          0.96         1.16 o
 -10  -9   2          2.52         -3.07         2.13 o
  -9  -9   2         10.01          8.22         1.44 o
  -8  -9   2        106.69        119.16         4.13 o
  -7  -9   2         34.77         27.08         2.10 o
  -6  -9   2       1600.44       1725.88        34.62 o
  -5  -9   2         52.32         36.81         1.92 o
  -4  -9   2         42.66         47.87         1.74 o
  -3  -9   2         86.09         86.65         3.41 o
  -2  -9   2        186.50        183.62         5.25 o
  -1  -9   2          4.27          5.82         0.53 o
   0  -9   2        503.36        588.97        10.86 o
   1  -9   2         17.52         15.46         1.62 o
   2  -9   2         61.75         60.35         2.25 o
   3  -9   2          9.86         10.81         0.99 o
   4  -9   2          0.72         -1.58         1.05 o
   5  -9   2         10.42         10.68         1.46 o
   6  -9   2          0.39          1.76         1.32 o
 -10  -8   2         45.74         47.57         4.65 o
  -9  -8   2          0.17          0.22         0.96 o
  -8  -8   2          7.58          7.88         1.10 o
  -7  -8   2        171.36        165.65         4.31 o
  -6  -8   2        476.30        466.37         8.85 o
  -5  -8   2          8.12          9.78         0.98 o
  -4  -8   2        475.97        476.21         8.13 o
  -3  -8   2        491.96        471.43         9.90 o
  -2  -8   2        168.16        178.91         3.35 o
  -1  -8   2         20.22         10.79         0.90 o
   0  -8   2         92.47         90.97         2.55 o
   1  -8   2         89.05         87.19         2.51 o
   2  -8   2        428.66        429.65         8.95 o
   3  -8   2         10.18          7.48         0.85 o
   4  -8   2        130.92        123.11         4.77 o
   5  -8   2          2.11          1.47         1.07 o
   6  -8   2          3.43          2.28         1.16 o
 -10  -7   2         90.89        110.23         5.62 o
  -9  -7   2         51.44         61.76         3.32 o
  -8  -7   2         50.04         67.46         2.25 o
  -7  -7   2        533.10        525.53         9.04 o
  -6  -7   2         72.02         80.27         1.91 o
  -5  -7   2         36.66         26.06         1.58 o
  -4  -7   2        112.70        110.41         2.44 o
  -3  -7   2         92.90         50.49         4.07 o
  -2  -7   2        248.32        239.03         6.74 o
  -1  -7   2       1103.39       1079.62        20.14 o
   0  -7   2         25.90         20.33         1.77 o
   1  -7   2        129.58        127.60         3.06 o
   2  -7   2        261.62        268.10         6.00 o
   3  -7   2        279.49        262.82         5.64 o
   4  -7   2          1.36         -0.03         0.93 o
   5  -7   2        119.47        116.23         5.68 o
   6  -7   2         55.45         55.35         2.62 o
   7  -7   2        113.96        104.66         3.95 o
 -10  -6   2          0.83          2.32         1.30 o
  -9  -6   2         47.80         45.72         3.54 o
  -8  -6   2        229.99        250.98         8.33 o
  -7  -6   2          0.56         -0.30         0.75 o
  -6  -6   2        329.85        365.55         6.35 o
  -5  -6   2         76.72         81.58         1.76 o
  -4  -6   2        141.96        151.00         2.91 o
  -3  -6   2        245.64        223.91         4.03 o
  -2  -6   2          0.01         -0.90         0.60 o
  -1  -6   2        674.18        657.15        11.29 o
   0  -6   2       1536.11       1511.77        24.82 o
   1  -6   2        638.68        625.12        11.67 o
   2  -6   2       1706.06       1739.63        33.96 o
   3  -6   2         19.30          9.42         0.93 o
   4  -6   2         50.89         52.16         2.21 o
   5  -6   2        233.96        250.07         7.66 o
   6  -6   2          9.14         10.33         2.24 o
   7  -6   2          2.02          1.07         0.92 o
   8  -6   2         66.75         71.83         3.39 o
 -10  -5   2         98.21        106.36         3.69 o
  -9  -5   2          0.05         -1.53         1.02 o
  -8  -5   2          0.55          5.51         1.11 o
  -7  -5   2         23.31         31.38         1.76 o
  -6  -5   2          4.26          4.91         0.55 o
  -5  -5   2         51.21         53.57         1.37 o
  -4  -5   2        789.16        872.31        12.23 o
  -3  -5   2       1631.75       1698.22        26.98 o
  -2  -5   2       1892.51       1951.85        29.85 o
  -1  -5   2          3.42          3.38         0.77 o
   0  -5   2        371.99        315.52         6.13 o
   1  -5   2        598.80        545.75        10.12 o
   2  -5   2        207.87        208.92         4.41 o
   3  -5   2        280.62        265.99         6.64 o
   4  -5   2        229.65        224.98         6.65 o
   5  -5   2        191.36        187.46         5.65 o
   6  -5   2         86.79         79.54         3.17 o
   7  -5   2         24.66         28.80         2.26 o
   8  -5   2          5.78          4.80         1.23 o
 -10  -4   2         18.31         15.83         1.32 o
  -9  -4   2         46.45         55.36         2.42 o
  -8  -4   2        605.91        657.68        12.38 o
  -7  -4   2        561.92        563.33        11.78 o
  -6  -4   2        625.13        637.69        11.86 o
  -5  -4   2        367.05        407.37         6.30 o
  -4  -4   2        909.32        886.33        12.30 o
  -3  -4   2        248.30        219.70         3.50 o
  -2  -4   2       3224.16       3171.69        80.65 o
  -1  -4   2       1051.00        999.96        18.53 o
   0  -4   2        217.14        225.70         3.07 o
   1  -4   2        314.33        287.06         5.31 o
   2  -4   2         86.08         89.75         2.59 o
   3  -4   2        110.65        103.94         2.51 o
   4  -4   2         54.75         48.01         2.04 o
   5  -4   2          3.18          1.76         0.90 o
   6  -4   2         91.88         81.90         3.17 o
   7  -4   2          5.40          2.88         1.00 o
   8  -4   2         22.18         25.59         2.37 o
   9  -4   2          3.89          4.82         1.46 o
 -10  -3   2         27.78         29.38         2.46 o
  -9  -3   2          1.22          0.81         1.00 o
  -8  -3   2          4.05          8.64         1.51 o
  -7  -3   2         29.72         50.64         1.99 o
  -6  -3   2        153.92        157.14         3.74 o
  -5  -3   2          1.47         -0.94         0.62 o
  -4  -3   2        641.24        722.12        10.04 o
  -3  -3   2        100.87        123.15         1.80 o
  -2  -3   2        823.49        741.92        10.73 o
  -1  -3   2        693.39        766.68        10.19 o
   0  -3   2        486.99        416.48         6.69 o
   1  -3   2       1352.92       1321.33        19.45 o
   2  -3   2       3213.53       3264.24        66.03 o
   3  -3   2       1680.86       1710.17        39.28 o
   4  -3   2         10.52         17.45         1.36 o
   5  -3   2          3.93          2.59         0.68 o
   6  -3   2         90.85         75.50         2.94 o
   7  -3   2        141.18        141.75         4.75 o
   8  -3   2          6.08          3.49         1.44 o
   9  -3   2          0.26         -1.95         1.30 o
 -10  -2   2          4.16          2.19         1.25 o
  -9  -2   2         36.70         44.99         2.77 o
  -8  -2   2        127.89        124.29         5.22 o
  -7  -2   2        106.99        108.41         2.91 o
  -6  -2   2          5.16          2.70         0.63 o
  -5  -2   2        202.66        254.03         6.00 o
  -4  -2   2        443.35        489.17         9.01 o
  -3  -2   2         24.14         27.92         0.64 o
  -2  -2   2       1673.63       1667.60        18.98 o
  -1  -2   2        123.62        102.37         1.53 o
   0  -2   2        158.69        189.77         3.31 o
   1  -2   2       5489.86       5228.67        71.20 o
   2  -2   2        181.28        154.60         2.98 o
   3  -2   2        218.37        172.77         4.98 o
   4  -2   2       2093.61       2049.97        54.97 o
   5  -2   2        311.31        293.20         8.25 o
   6  -2   2        178.51        181.74         5.54 o
   7  -2   2        109.36        119.85         4.18 o
   8  -2   2         40.56         38.61         3.20 o
   9  -2   2          9.92          5.28         1.46 o
 -10  -1   2         33.32         26.28         2.32 o
  -9  -1   2          0.48          5.12         3.20 o
  -8  -1   2        131.67        147.00         3.77 o
  -7  -1   2        499.53        530.86        10.96 o
  -6  -1   2         62.85         86.53         2.37 o
  -5  -1   2          1.19         -0.16         0.68 o
  -4  -1   2       1185.12       1060.49        21.11 o
  -3  -1   2        828.68        808.24        11.56 o
  -2  -1   2       6942.69       7153.53        81.01 o
  -1  -1   2         44.21         12.82         0.41 o
   0  -1   2       1294.92       1314.31        20.80 o
   1  -1   2        378.30        363.87         4.42 o
   2  -1   2         49.49         60.18         1.00 o
   3  -1   2       1117.31       1138.51        24.62 o
   4  -1   2         55.20         41.27         1.81 o
   5  -1   2         71.14         61.39         2.37 o
   6  -1   2         51.15         48.04         2.72 o
   7  -1   2          0.04         -1.92         1.28 o
   8  -1   2         26.04         29.21         3.52 o
   9  -1   2         37.17         34.24         2.82 o
  10  -1   2          2.87         -0.81         1.92 o
 -10   0   2          9.40          3.26         1.90 o
  -9   0   2         13.99         17.86         1.80 o
  -8   0   2         30.09         29.44         2.26 o
  -7   0   2         30.92         34.18         2.14 o
  -6   0   2        124.95        133.25         3.73 o
  -5   0   2       1704.82       1870.38        44.28 o
  -4   0   2         21.98         16.10         1.28 o
  -3   0   2        517.86        501.87         9.67 o
  -2   0   2       2409.54       2506.35        40.44 o
  -1   0   2       5143.63       5169.36        92.75 o
   0   0   2       2259.83       1256.73        42.02 o
   1   0   2       1330.57       1250.56        16.38 o
   2   0   2        977.72        927.41        12.21 o
   3   0   2       2215.40       2057.84        34.30 o
   4   0   2         10.21          9.26         1.44 o
   5   0   2        183.89        240.20         5.79 o
   6   0   2        726.60        705.17        15.51 o
   7   0   2        199.12        185.33         4.74 o
   8   0   2          3.05         -0.17         0.97 o
   9   0   2         17.65         15.30         1.69 o
  10   0   2         36.97         33.81         3.20 o
 -10   1   2         35.58         14.89         1.60 o
  -9   1   2         65.04         76.32         2.99 o
  -8   1   2        398.98        384.92         9.41 o
  -7   1   2        155.45        174.96         4.87 o
  -6   1   2        225.90        206.36        12.80 o
  -5   1   2         27.56         36.15         4.80 o
  -4   1   2         11.27          7.68         1.92 o
  -3   1   2         80.16         77.08         2.47 o
  -2   1   2        277.10        243.66         5.33 o
  -1   1   2       1175.60       1125.77        18.70 o
   0   1   2          4.48          1.80         0.17 o
   1   1   2       1514.89       1355.25        22.50 o
   2   1   2         88.55         89.93         1.36 o
   3   1   2          0.01          4.28         0.45 o
   4   1   2       1014.27       1010.52        22.03 o
   5   1   2        428.14        452.83        10.09 o
   6   1   2         96.38        107.15         4.52 o
   7   1   2         18.97          6.41         0.97 o
   8   1   2         15.84          6.55         1.16 o
   9   1   2        118.09        130.57         4.06 o
  10   1   2         42.79         50.05         4.80 o
  -9   2   2          6.11          6.40         1.08 o
  -8   2   2        130.14        124.13         8.64 o
  -7   2   2        200.07        225.23        12.16 o
  -6   2   2        174.69        156.45        10.56 o
  -5   2   2         45.55         23.04         4.48 o
  -4   2   2       1185.40       1248.90        29.46 o
  -3   2   2         58.27         52.81         2.03 o
  -2   2   2       4459.09       4212.38        98.44 o
  -1   2   2      29360.48      28051.69      1222.46 o
   0   2   2       4674.65       4980.45        96.07 o
   1   2   2        188.51        169.79         2.47 o
   2   2   2         81.39        109.90         1.72 o
   3   2   2        198.50        203.76         2.98 o
   4   2   2         47.02         73.96         1.42 o
   5   2   2        383.41        434.67        10.23 o
   6   2   2        356.64        358.44         8.18 o
   7   2   2          9.70          2.13         0.92 o
   9   2   2          8.43          9.61         1.29 o
  10   2   2         20.76         13.29         2.08 o
  -9   3   2          3.24          0.64         3.20 o
  -8   3   2        183.39        166.05        10.56 o
  -7   3   2         12.79         34.55         5.44 o
  -6   3   2        173.18        168.92         9.60 o
  -5   3   2         40.96         47.45         3.54 o
  -4   3   2         13.26          6.77         0.89 o
  -3   3   2       1443.84       1564.72        36.63 o
  -2   3   2          3.90          5.44         1.13 o
  -1   3   2      20567.12      20886.00       535.21 o
   0   3   2      22888.74      21690.29       508.90 o
   1   3   2       2201.97       2122.63        33.27 o
   2   3   2       2781.62       2851.81        48.96 o
   3   3   2       2949.23       2938.47        49.70 o
   4   3   2       1280.14       1317.85        20.10 o
   5   3   2        195.69        174.38         3.28 o
   6   3   2        126.06        106.35         3.07 o
   7   3   2          0.89         -1.92         1.28 o
   8   3   2          7.00         -1.74         1.16 o
   9   3   2         67.77         68.43         3.07 o
  10   3   2         11.33          8.95         1.41 o
  -8   4   2         97.50         95.34         8.32 o
  -7   4   2         66.75         93.10         7.36 o
  -6   4   2        123.68        116.83         5.87 o
  -5   4   2          6.67          7.87         1.77 o
  -4   4   2          0.00         -0.84         1.23 o
  -3   4   2       1712.26       1779.57        63.35 o
  -2   4   2       8556.69       8853.13       319.61 o
  -1   4   2        441.88        499.07        10.27 o
   0   4   2        213.35        208.09         3.39 o
   1   4   2       1247.21       1321.50        20.77 o
   2   4   2       1180.22       1185.19        17.31 o
   3   4   2        261.95        305.60         5.35 o
   4   4   2       1427.81       1554.46        23.85 o
   5   4   2          2.58          0.49         0.44 o
   6   4   2         19.72         17.45         1.20 o
   7   4   2          1.48         -1.07         0.92 o
   8   4   2        410.70        401.35         9.54 o
   9   4   2         61.55         47.02         2.89 o
  10   4   2         18.88         18.43         2.04 o
  -8   5   2         25.59         17.28         3.84 o
  -7   5   2         12.96         16.00         3.52 o
  -6   5   2         29.74         27.32         4.48 o
  -5   5   2        477.73        486.77        17.28 o
  -4   5   2         64.48         50.48         5.76 o
  -3   5   2        197.82        218.28         9.44 o
  -2   5   2       1360.09       1380.13        73.90 o
  -1   5   2        322.57        351.12         7.38 o
   0   5   2        302.17        309.34         5.26 o
   1   5   2       1018.89        984.80        13.58 o
   2   5   2        279.53        317.70         6.64 o
   3   5   2        944.02       1034.23        17.48 o
   4   5   2         30.87         26.74         1.11 o
   5   5   2        210.24        246.00         4.57 o
   6   5   2         88.37         95.36         2.43 o
   7   5   2         10.14          3.67         0.55 o
   8   5   2          9.47         -1.92         1.66 o
  10   5   2          2.72          3.04         1.58 o
  -7   6   2         54.32         55.59         5.06 o
  -6   6   2        342.85        379.19        13.88 o
  -5   6   2          0.16          0.68         1.91 o
  -4   6   2          1.09          0.62         1.69 o
  -3   6   2         23.64         17.77         2.14 o
  -2   6   2          1.82          4.55         1.46 o
  -1   6   2         18.56         17.43         1.30 o
   0   6   2        623.04        645.25        11.61 o
   1   6   2        184.49        179.82         2.53 o
   2   6   2        769.69        752.11         9.90 o
   3   6   2        596.07        625.47        10.73 o
   4   6   2       1402.83       1511.38        25.45 o
   5   6   2        382.00        373.00         6.63 o
   6   6   2          0.74         -0.46         0.53 o
   7   6   2          2.03         -0.57         0.67 o
   8   6   2          6.24         -0.37         0.98 o
   9   6   2         19.31          5.44         2.24 o
  10   6   2          0.53         -1.12         1.58 o
  -7   7   2          5.69          4.33         2.46 o
  -6   7   2         18.36         16.70         2.91 o
  -5   7   2         11.90          9.54         2.46 o
  -4   7   2         44.49         36.69         3.92 o
  -3   7   2          2.92          2.88         1.69 o
  -2   7   2         59.78         47.07         3.93 o
  -1   7   2          2.48          6.43         1.60 o
   0   7   2       1396.09       1479.24        26.18 o
   1   7   2       1222.50       1167.26        21.94 o
   2   7   2       1948.70       1897.35        28.72 o
   3   7   2       1667.22       1713.16        34.96 o
   4   7   2          9.34         14.51         1.36 o
   5   7   2         23.11         18.09         0.94 o
   6   7   2          0.49         -0.89         0.59 o
   7   7   2         27.70         29.82         1.75 o
   8   7   2          4.49         -1.60         1.06 o
   9   7   2          3.99         -2.88         1.92 o
  10   7   2         17.62         18.99         2.14 o
  -6   8   2          5.74          5.38         2.46 o
  -5   8   2         22.14         22.26         2.91 o
  -4   8   2        157.60        149.36         8.16 o
  -3   8   2         70.77         72.80         2.93 o
  -2   8   2        152.06        148.73         3.73 o
  -1   8   2        194.54        194.04         5.07 o
   0   8   2         56.56         57.72         1.78 o
   1   8   2         52.49         65.60         2.11 o
   2   8   2        168.53        163.05         2.88 o
   3   8   2        248.23        213.93         5.52 o
   4   8   2        266.46        260.20         7.41 o
   5   8   2         77.91         67.00         1.94 o
   6   8   2        128.23        117.56         3.85 o
   7   8   2         51.77         42.52         2.18 o
   8   8   2         12.53          4.28         1.22 o
   9   8   2          0.16         -1.92         1.28 o
  10   8   2         96.85        104.94         7.04 o
  -6   9   2          3.36          1.86         2.46 o
  -5   9   2         21.25         15.81         2.91 o
  -4   9   2         46.90         46.40         4.54 o
  -3   9   2         10.79         10.48         1.02 o
  -2   9   2          4.62          3.65         0.81 o
  -1   9   2         45.87         51.46         1.78 o
   0   9   2          8.53          6.38         0.75 o
   1   9   2        319.03        353.25         7.49 o
   2   9   2         48.07         52.88         1.58 o
   3   9   2         23.55         25.19         1.62 o
   4   9   2         62.43         63.93         1.97 o
   5   9   2        194.57        192.84         4.43 o
   6   9   2         31.47         34.22         2.34 o
   7   9   2          1.52          0.79         1.60 o
   8   9   2         35.08         31.46         2.82 o
   9   9   2          0.00         -1.95         1.30 o
  10   9   2         14.66          2.14         3.04 o
  -5  10   2         49.46         51.29         4.84 o
  -4  10   2          3.40          1.11         1.11 o
  -3  10   2          4.12          1.90         1.39 o
  -2  10   2         92.20         96.89         2.76 o
  -1  10   2          8.40          6.16         0.82 o
   0  10   2         32.49         31.84         2.16 o
   1  10   2          0.09         -0.16         0.81 o
   2  10   2          0.56          1.71         0.75 o
   3  10   2        185.89        172.97         3.98 o
   4  10   2        291.69        281.06         5.99 o
   5  10   2        219.03        233.02         5.96 o
   6  10   2         17.71         12.55         1.58 o
   7  10   2         73.92         76.04         3.73 o
   8  10   2          2.32          0.30         1.76 o
   9  10   2          2.13         -0.37         1.92 o
  -4  11   2         12.64         10.25         1.22 o
  -3  11   2         25.70         27.61         2.26 o
  -2  11   2          5.56          0.92         1.07 o
  -1  11   2          0.08         -1.04         0.77 o
   0  11   2        129.22        144.01         3.50 o
   1  11   2          0.67         -0.74         0.98 o
   2  11   2        197.01        201.36         5.35 o
   3  11   2        102.44        106.18         3.02 o
   4  11   2         23.43         16.14         1.91 o
   5  11   2        303.44        315.13         9.39 o
   6  11   2         43.69         57.84         3.84 o
   7  11   2          2.32          1.45         1.46 o
   8  11   2         72.57         80.10         6.56 o
   9  11   2          7.43          1.69         1.54 o
  -3  12   2         24.60         16.29         1.48 o
  -2  12   2          1.30         -0.12         1.15 o
  -1  12   2          9.05          7.92         1.32 o
   0  12   2          4.12          4.48         1.06 o
   1  12   2         12.56         11.19         1.24 o
   2  12   2         27.96         25.11         1.85 o
   3  12   2        108.01        119.33         3.71 o
   4  12   2         20.67         39.45         4.25 o
   5  12   2        210.77        224.42         7.12 o
   6  12   2        128.23        118.70         4.75 o
   7  12   2         32.71         24.07         3.68 o
   8  12   2          0.49         -1.28         1.69 o
  -2  13   2          4.51          4.01         1.39 o
  -1  13   2          0.02         -1.28         1.21 o
   0  13   2          6.97          4.92         1.18 o
   1  13   2          0.00         -0.64         1.28 o
   2  13   2         13.98         13.56         1.76 o
   3  13   2         11.24          7.68         1.69 o
   4  13   2        213.75        229.48         7.23 o
   5  13   2         14.62         14.74         1.81 o
   6  13   2         13.97         12.29         1.81 o
   7  13   2          0.79         -0.16         1.58 o
   0  14   2          0.11         -1.68         2.40 o
   1  14   2          3.74          3.46         1.49 o
   2  14   2         14.31         10.37         2.29 o
   3  14   2        142.76        179.48         8.96 o
   4  14   2         72.85         87.41         4.05 o
   5  14   2          0.07         -0.32         1.69 o
   6  14   2         17.06         21.20         2.14 o
  -5 -14   3         13.03          7.80         1.52 o
  -4 -14   3          7.39          8.83         2.31 o
  -3 -14   3          0.04         -1.09         1.93 o
  -2 -14   3          5.05          1.60         3.36 o
  -1 -14   3         88.55        105.85         4.46 o
  -7 -13   3         65.10         84.46         3.90 o
  -6 -13   3          3.27          3.56         1.52 o
  -5 -13   3         17.84         15.57         1.71 o
  -4 -13   3         13.19         12.87         1.61 o
  -3 -13   3         54.77         57.58         2.83 o
  -2 -13   3          3.02          0.88         1.45 o
  -1 -13   3         45.27         68.39         3.48 o
   0 -13   3         27.13         22.87         1.97 o
   1 -13   3          4.13          1.99         1.56 o
  -8 -12   3          0.26          1.35         1.43 o
  -7 -12   3         58.11         53.79         3.19 o
  -6 -12   3          9.69          5.68         1.42 o
  -5 -12   3         14.52          7.99         1.49 o
  -4 -12   3        140.51        130.46         8.09 o
  -3 -12   3          6.40          2.06         1.12 o
  -2 -12   3         97.13        105.30         3.02 o
  -1 -12   3         14.92         18.00         2.52 o
   0 -12   3         24.11         32.55         3.64 o
   1 -12   3         13.64         10.04         1.37 o
   2 -12   3         40.23         42.26         4.23 o
  -8 -11   3         10.42          8.93         1.61 o
  -7 -11   3         30.93         35.07         2.80 o
  -6 -11   3          0.14          0.16         1.30 o
  -5 -11   3         64.80         46.26         8.32 o
  -4 -11   3          0.19          0.64         2.56 o
  -3 -11   3         12.01          7.67         1.18 o
  -2 -11   3         20.19         16.37         1.11 o
  -1 -11   3         43.18         50.19         2.20 o
   0 -11   3          1.25          1.67         0.90 o
   1 -11   3        292.04        335.80         6.80 o
   2 -11   3         12.12          8.37         1.20 o
   3 -11   3         58.64         58.19         3.99 o
   4 -11   3         42.31         48.61         3.01 o
  -9 -10   3          5.20          5.45         1.49 o
  -8 -10   3          0.04         -1.27         1.21 o
  -7 -10   3          0.90          1.76         1.33 o
  -6 -10   3         24.23         13.08         1.52 o
  -5 -10   3          5.75         -0.45         3.84 o
  -4 -10   3         14.13          5.53         1.94 o
  -3 -10   3        177.20        171.54         3.86 o
  -2 -10   3         84.84         95.21         3.24 o
  -1 -10   3         10.52         11.32         0.87 o
   0 -10   3         59.04         58.17         2.30 o
   1 -10   3          2.92          3.52         0.98 o
   2 -10   3        138.01        141.88         3.83 o
   3 -10   3          3.73          0.91         1.25 o
   4 -10   3         64.25         64.59         5.65 o
   5 -10   3         24.73         17.70         1.98 o
  -9  -9   3         43.47         49.49         3.01 o
  -8  -9   3         47.56         46.78         2.96 o
  -7  -9   3         29.58         35.05         3.73 o
  -6  -9   3          7.02         -1.92         1.28 o
  -5  -9   3         37.85         19.77         1.41 o
  -4  -9   3         27.97         19.09         1.05 o
  -3  -9   3         36.83         34.69         2.19 o
  -2  -9   3        143.49        147.11         4.39 o
  -1  -9   3          0.03         -0.03         0.64 o
   0  -9   3          4.93          2.46         1.00 o
   1  -9   3         16.34         10.88         1.01 o
   2  -9   3         31.23         31.22         1.81 o
   3  -9   3          1.34          0.00         0.85 o
   4  -9   3         19.10         13.90         1.36 o
   5  -9   3          2.60          1.97         1.25 o
 -10  -8   3          3.76          2.74         2.18 o
  -9  -8   3         29.05         30.94         5.12 o
  -8  -8   3         12.24         12.95         1.12 o
  -7  -8   3          0.39          0.64         1.06 o
  -6  -8   3        137.24        143.90         5.46 o
  -5  -8   3        531.28        516.44         9.66 o
  -4  -8   3          1.78         -1.01         0.67 o
  -3  -8   3         27.28         12.52         0.83 o
  -2  -8   3          3.75          1.67         0.59 o
  -1  -8   3        935.32        990.95        15.03 o
   0  -8   3        132.44        135.84         7.12 o
   1  -8   3          3.63          0.11         0.67 o
   2  -8   3         40.43         35.89         2.63 o
   3  -8   3        166.06        175.15         4.19 o
   4  -8   3         42.67         44.36         2.46 o
   5  -8   3         28.63         25.67         2.09 o
   6  -8   3          0.19         -1.11         1.60 o
 -10  -7   3         11.41          7.34         1.66 o
  -9  -7   3         11.97          8.59         1.66 o
  -8  -7   3         44.11         44.35         2.06 o
  -7  -7   3         54.52         62.39         2.27 o
  -6  -7   3        545.19        554.79         9.43 o
  -5  -7   3         20.32         20.83         1.71 o
  -4  -7   3        234.14        235.35         4.24 o
  -3  -7   3        345.81        318.49         6.18 o
  -2  -7   3        155.55        171.90         5.82 o
  -1  -7   3        270.48        266.63         4.97 o
   0  -7   3         14.16         24.63         1.53 o
   1  -7   3         39.23         33.54         1.47 o
   2  -7   3         36.00         34.84         1.55 o
   3  -7   3        825.55        871.44        17.31 o
   4  -7   3        205.08        219.56         4.94 o
   5  -7   3          7.62          4.03         1.07 o
   6  -7   3         19.56         19.43         1.83 o
   7  -7   3          8.18          8.78         1.46 o
 -10  -6   3          2.95          3.07         1.37 o
  -9  -6   3          0.02         -0.55         1.27 o
  -8  -6   3         35.91         46.63         2.22 o
  -7  -6   3        771.01        806.11        13.46 o
  -6  -6   3         87.21         81.02         2.09 o
  -5  -6   3        141.40        146.89         2.70 o
  -4  -6   3        430.09        438.26         7.32 o
  -3  -6   3         60.93         50.71         1.45 o
  -2  -6   3         64.03         76.27         2.07 o
  -1  -6   3        141.75        112.06         3.22 o
   0  -6   3        114.39        121.34         2.18 o
   1  -6   3        193.70        189.02         3.87 o
   2  -6   3         99.18         90.94         2.41 o
   3  -6   3         43.64         33.74         1.56 o
   4  -6   3        381.13        393.73        10.38 o
   5  -6   3        150.91        150.06         5.81 o
   6  -6   3         50.35         43.93         2.59 o
   7  -6   3         40.89         49.68         3.68 o
 -10  -5   3          5.41          4.20         1.40 o
  -9  -5   3        138.56        149.32         4.02 o
  -8  -5   3        394.04        421.80         8.31 o
  -7  -5   3         12.76          9.72         1.16 o
  -6  -5   3          9.57          4.95         0.55 o
  -5  -5   3          0.69          3.45         0.48 o
  -4  -5   3        220.45        208.74         3.73 o
  -3  -5   3        409.59        446.95         7.38 o
  -2  -5   3          1.11         -0.82         0.74 o
  -1  -5   3         84.06         64.66         1.64 o
   0  -5   3          2.43         -0.43         0.29 o
   1  -5   3       1287.48       1316.29        24.05 o
   2  -5   3          0.17          0.00         1.12 o
   3  -5   3         51.96         35.99         1.70 o
   4  -5   3         39.00         37.30         3.21 o
   5  -5   3        202.22        185.52         4.74 o
   6  -5   3          9.55         10.13         2.56 o
   7  -5   3          4.38          2.24         1.13 o
   8  -5   3         10.63         12.05         1.60 o
 -10  -4   3          9.35          4.30         1.14 o
  -9  -4   3          1.01          5.43         1.08 o
  -8  -4   3        183.13        176.38         4.10 o
  -7  -4   3          0.91         -0.57         0.79 o
  -6  -4   3        365.58        370.30         7.16 o
  -5  -4   3        199.86        166.76         2.82 o
  -4  -4   3        192.90        168.70         2.61 o
  -3  -4   3        407.91        411.29         6.27 o
  -2  -4   3        329.74        307.26         5.13 o
  -1  -4   3          7.96          4.22         0.53 o
   0  -4   3         37.03         47.70         0.90 o
   1  -4   3       2287.91       2310.02        57.40 o
   2  -4   3        466.15        464.80         9.31 o
   3  -4   3         82.98         76.73         2.04 o
   4  -4   3        566.18        542.35        12.93 o
   5  -4   3         69.18         66.10         2.94 o
   6  -4   3        403.66        373.82        10.74 o
   7  -4   3         57.74         55.83         2.94 o
   8  -4   3         58.44         61.27         3.20 o
 -10  -3   3          0.22          0.66         1.19 o
  -9  -3   3        364.24        393.89         7.92 o
  -8  -3   3          0.03          0.03         0.91 o
  -7  -3   3        112.89        138.21         3.26 o
  -6  -3   3         51.83         55.48         1.81 o
  -5  -3   3         95.78        102.36         2.36 o
  -4  -3   3          2.30          4.19         0.47 o
  -3  -3   3        287.84        298.78         4.03 o
  -2  -3   3        263.25        313.29         4.34 o
  -1  -3   3       2334.55       2143.46        30.07 o
   0  -3   3         28.22         18.58         0.55 o
   1  -3   3       2518.67       2503.39        30.15 o
   2  -3   3         99.38        121.98         2.54 o
   3  -3   3       1225.14       1237.88        24.09 o
   4  -3   3        403.40        456.63        12.67 o
   5  -3   3        100.77         89.89         3.68 o
   6  -3   3        121.26         98.77         3.73 o
   7  -3   3         57.85         67.28         3.17 o
   8  -3   3         31.10         30.94         2.71 o
   9  -3   3        127.99        149.99         5.54 o
 -10  -2   3         35.88         33.31         2.16 o
  -9  -2   3        146.72        160.11         4.55 o
  -8  -2   3        189.51        201.45         4.71 o
  -7  -2   3        222.70        212.08         4.41 o
  -6  -2   3         44.75         48.80         1.84 o
  -5  -2   3          0.12         -0.37         0.55 o
  -4  -2   3        226.49        167.43         3.36 o
  -3  -2   3        364.84        382.37         5.34 o
  -2  -2   3         47.06         49.59         0.83 o
  -1  -2   3        180.09        163.93         2.30 o
   0  -2   3        112.49         89.76         1.45 o
   1  -2   3        879.30        918.18        11.12 o
   2  -2   3        262.17        227.93         3.77 o
   3  -2   3         72.75         64.50         2.08 o
   4  -2   3          4.89          6.43         0.60 o
   5  -2   3        240.20        236.75         7.01 o
   6  -2   3         64.84         60.83         2.33 o
   7  -2   3        171.28        188.16         4.80 o
   8  -2   3          2.59          1.02         1.23 o
   9  -2   3          5.58          8.53         1.69 o
 -10  -1   3          0.30         -0.62         1.25 o
  -9  -1   3         67.99         60.00         5.77 o
  -8  -1   3         26.54         20.23         1.36 o
  -7  -1   3          2.62         -0.25         1.02 o
  -6  -1   3          4.00          1.52         0.55 o
  -5  -1   3        373.03        369.57         6.91 o
  -4  -1   3          0.07         -0.51         0.34 o
  -3  -1   3         33.74         29.93         0.86 o
  -2  -1   3        231.15        243.80         2.80 o
  -1  -1   3         39.28         42.99         0.66 o
   0  -1   3         77.67         52.00         0.85 o
   1  -1   3       2244.72       2345.06        28.88 o
   2  -1   3        610.74        616.55         7.85 o
   3  -1   3       2269.18       2210.12        56.32 o
   4  -1   3         35.51         51.60         1.59 o
   5  -1   3        117.78        130.13         3.26 o
   6  -1   3        630.74        625.09        13.85 o
   7  -1   3         55.34         44.05         2.32 o
   8  -1   3          3.70          1.46         1.16 o
   9  -1   3         31.21         32.84         3.05 o
 -10   0   3          0.51         -0.96         1.07 o
  -9   0   3        107.31         97.91         6.23 o
  -8   0   3         88.34         79.26         3.65 o
  -7   0   3        113.81        101.29         3.02 o
  -6   0   3         79.93         93.47         2.91 o
  -5   0   3         97.31        115.87         3.17 o
  -4   0   3         49.94         66.63         1.88 o
  -3   0   3        725.11        779.41        15.01 o
  -2   0   3       1797.24       1746.29        20.40 o
  -1   0   3          2.34         -0.26         0.17 o
   0   0   3         39.06         59.41         1.09 o
   1   0   3        508.48        520.47         6.67 o
   2   0   3          1.16          1.01         0.16 o
   3   0   3         10.17          6.76         1.02 o
   4   0   3        200.48        207.66         4.92 o
   5   0   3        174.54        171.71         4.18 o
   6   0   3         12.89          5.89         0.79 o
   7   0   3        479.04        456.00        10.52 o
   8   0   3          8.12         -1.22         1.16 o
   9   0   3         26.49         24.20         2.30 o
  10   0   3         21.82         17.78         1.91 o
  -9   1   3          4.31          4.50         1.07 o
  -8   1   3          2.10         -0.64         2.88 o
  -7   1   3         35.31         23.46         3.72 o
  -6   1   3         35.49         22.26         2.53 o
  -5   1   3        116.48        133.92         5.83 o
  -4   1   3       1609.37       1497.83        39.37 o
  -3   1   3         11.35          6.86         0.89 o
  -2   1   3       1048.18       1087.42        17.60 o
  -1   1   3        871.08        770.34         9.02 o
   0   1   3          0.56          1.66         0.15 o
   1   1   3       2642.54       2598.70        64.17 o
   2   1   3        217.72        202.75         2.97 o
   3   1   3        686.91        660.97         9.44 o
   4   1   3        105.85        113.00         2.89 o
   5   1   3        209.91        240.51         5.66 o
   6   1   3          0.04          0.43         0.74 o
   7   1   3         11.42          3.04         1.16 o
   8   1   3         39.92         33.05         2.21 o
   9   1   3          3.13         -0.19         1.16 o
  10   1   3         45.87         46.27         3.50 o
  -9   2   3         13.79         11.98         1.72 o
  -8   2   3          0.11         -0.96         2.88 o
  -7   2   3         22.54         26.55         3.84 o
  -6   2   3         30.69         23.11         6.24 o
  -5   2   3        366.89        361.43        10.84 o
  -4   2   3         45.05         37.53         2.49 o
  -3   2   3        406.23        424.98        10.43 o
  -2   2   3         65.75         73.03         2.05 o
  -1   2   3       1930.06       1959.99        30.88 o
   0   2   3        445.36        428.06         5.42 o
   1   2   3         39.96         64.55         1.09 o
   2   2   3         71.82         69.04         1.21 o
   3   2   3        939.30        816.80        11.64 o
   4   2   3        118.79        124.23         4.39 o
   5   2   3          0.22         -0.32         0.53 o
   6   2   3        140.20        124.49         3.44 o
   7   2   3        255.48        262.10         6.40 o
   8   2   3        116.42        110.59         3.75 o
   9   2   3         21.83         15.88         1.71 o
  10   2   3          2.67          5.78         1.69 o
  -9   3   3          0.05         -0.64         3.20 o
  -8   3   3          2.63         -1.92         2.88 o
  -7   3   3        143.70        117.42         8.32 o
  -6   3   3          6.12          1.34         1.69 o
  -5   3   3          0.40         -1.00         1.08 o
  -4   3   3         27.04         31.00         2.25 o
  -3   3   3        965.31        884.15        22.03 o
  -2   3   3       1102.18       1105.88        29.09 o
  -1   3   3         19.64         44.99         1.69 o
   0   3   3        865.70       1123.68        23.69 o
   1   3   3       1119.92       1158.05        15.30 o
   2   3   3         65.77         45.32         0.97 o
   3   3   3        513.68        443.00         7.61 o
   4   3   3        419.77        496.81         7.79 o
   5   3   3        562.30        576.61         9.83 o
   6   3   3          0.05         -0.73         0.48 o
   7   3   3        195.41        202.22         5.22 o
   8   3   3        467.02        494.48        11.51 o
   9   3   3        118.63        118.57         4.00 o
  10   3   3         11.49          7.32         1.41 o
  -8   4   3          0.01          1.60         2.88 o
  -7   4   3          4.75          4.48         3.20 o
  -6   4   3         48.48         35.76         3.83 o
  -5   4   3         66.20         61.93         4.14 o
  -4   4   3         93.24         88.92         5.63 o
  -3   4   3         87.49         88.10        10.24 o
  -2   4   3       1019.95       1107.19        34.12 o
  -1   4   3       2786.59       3230.88        58.13 o
   0   4   3        610.29        606.14         9.81 o
   1   4   3       3151.29       3345.91        47.02 o
   2   4   3        103.29        103.53         1.85 o
   3   4   3        187.15        202.22         3.66 o
   4   4   3        881.14        962.08        14.92 o
   5   4   3        391.46        391.55         6.89 o
   6   4   3          1.37         -0.81         0.54 o
   7   4   3         23.63         21.73         1.19 o
   8   4   3        128.64        101.87         3.69 o
   9   4   3        148.46        140.51         4.48 o
  10   4   3          0.81          0.00         1.58 o
  -8   5   3         17.03         14.72         3.84 o
  -7   5   3          5.83          8.64         3.20 o
  -6   5   3          0.06         -1.86         1.91 o
  -5   5   3          0.19         -2.00         1.69 o
  -4   5   3        161.86        173.17         7.84 o
  -3   5   3        203.38        194.44         7.36 o
  -2   5   3       4831.88       5114.78       276.42 o
  -1   5   3         54.92         54.76         3.14 o
   0   5   3        452.15        442.55         8.05 o
   1   5   3         12.33         12.96         0.57 o
   2   5   3         29.57         34.42         0.88 o
   3   5   3        240.94        342.23         6.03 o
   4   5   3        271.03        235.12         4.34 o
   5   5   3         39.21         30.63         1.25 o
   6   5   3         30.61         30.37         1.50 o
   7   5   3         11.58         -0.27         0.55 o
   8   5   3        238.65        249.20         6.52 o
   9   5   3        207.57        210.78         7.12 o
  10   5   3          1.68          1.76         1.58 o
  -7   6   3        105.67        113.74         6.42 o
  -6   6   3          4.68         -0.69         2.14 o
  -5   6   3          1.49         -1.74         1.77 o
  -4   6   3          7.23          5.31         1.91 o
  -3   6   3        161.63        181.03         9.60 o
  -2   6   3         13.33         10.70         1.69 o
  -1   6   3        218.92        243.22         5.43 o
   0   6   3        259.17        244.32         4.34 o
   1   6   3        681.21        694.24        10.42 o
   2   6   3        400.63        449.27         6.76 o
   3   6   3          0.10          0.86         0.53 o
   4   6   3         34.97         42.54         1.48 o
   5   6   3          1.67          1.09         0.57 o
   6   6   3        105.98        109.50         2.54 o
   7   6   3          0.29         -2.40         1.60 o
   8   6   3          5.58         -1.74         1.16 o
   9   6   3         11.22          4.32         2.40 o
  10   6   3          4.11          7.13         1.81 o
  -7   7   3          0.08         -0.02         2.23 o
  -6   7   3        117.82        111.60         8.80 o
  -5   7   3         20.02         14.43         2.59 o
  -4   7   3         54.67         65.73         4.46 o
  -3   7   3        208.65        190.06         8.64 o
  -2   7   3        130.51        120.03         7.85 o
  -1   7   3       1796.72       1966.07        45.10 o
   0   7   3         45.57         60.54         2.68 o
   1   7   3         78.44         90.49         2.14 o
   2   7   3        122.19        118.42         2.11 o
   3   7   3        522.91        560.29        10.37 o
   4   7   3        140.30        142.71         2.97 o
   5   7   3        413.55        409.32         7.32 o
   6   7   3         12.83          8.33         0.79 o
   7   7   3         62.27         47.58         2.36 o
  10   7   3          1.43         -3.84         2.56 o
  -6   8   3          2.40          1.58         2.23 o
  -5   8   3          3.69          2.04         2.07 o
  -4   8   3         25.14         20.98         2.69 o
  -3   8   3         16.11         10.06         2.45 o
  -2   8   3          4.27          3.34         0.81 o
  -1   8   3         85.17        103.88         3.19 o
   0   8   3        110.33        133.94         3.18 o
   1   8   3         80.97         88.90         2.52 o
   2   8   3        231.76        261.15         4.25 o
   3   8   3         45.94         47.91         1.49 o
   4   8   3        246.26        274.34         5.11 o
   5   8   3         58.71         58.30         3.17 o
   6   8   3         51.15         52.90         1.85 o
   7   8   3         38.69         34.53         3.25 o
   8   8   3         70.41         45.20         2.69 o
   9   8   3         27.05         15.86         1.60 o
  10   8   3         25.37         22.40         3.52 o
  -6   9   3         16.43         14.19         3.00 o
  -5   9   3         25.96         27.77         3.23 o
  -4   9   3         25.70         20.72         2.91 o
  -3   9   3         18.60         12.03         1.20 o
  -2   9   3         11.96         10.14         0.99 o
  -1   9   3         39.48         36.00         1.58 o
   0   9   3        259.89        272.31         5.98 o
   1   9   3          8.72          9.80         0.98 o
   2   9   3        242.27        250.09         4.12 o
   3   9   3          0.10         -0.97         0.65 o
   4   9   3         99.27         87.87         2.30 o
   5   9   3          0.02         -1.05         0.70 o
   6   9   3          0.15         -2.40         1.60 o
   7   9   3         16.58          8.02         1.92 o
   8   9   3         17.82          8.95         1.60 o
   9   9   3         22.18         17.42         3.04 o
  10   9   3          0.20         -2.40         1.60 o
  -5  10   3          0.34          1.61         2.54 o
  -4  10   3         49.92         52.55         4.88 o
  -3  10   3          5.28          0.58         1.02 o
  -2  10   3         51.83         52.24         2.34 o
  -1  10   3         16.20         14.72         1.12 o
   0  10   3         20.85         20.71         1.94 o
   1  10   3        103.00        108.80         3.09 o
   2  10   3         17.92         24.76         1.62 o
   3  10   3         59.21         52.28         1.86 o
   4  10   3         37.96         41.38         1.77 o
   5  10   3          0.34         -0.33         0.87 o
   6  10   3          3.65         -1.60         1.92 o
   7  10   3          1.84         -1.28         1.36 o
   8  10   3         22.03         21.11         4.16 o
   9  10   3         50.49         44.82         6.08 o
  -4  11   3          7.08          4.11         1.11 o
  -3  11   3         74.51         68.65         3.74 o
  -2  11   3          1.25         -1.49         0.99 o
  -1  11   3          9.19          3.16         0.88 o
   0  11   3         10.05         10.80         1.57 o
   1  11   3        148.58        152.63         4.37 o
   2  11   3         23.86         18.83         1.51 o
   3  11   3        212.23        213.75         4.82 o
   4  11   3        432.30        426.19         9.96 o
   5  11   3         11.00         10.65         2.40 o
   6  11   3          0.29         -1.76         2.72 o
   7  11   3         51.07         55.04         3.39 o
   8  11   3         53.59         64.09         3.52 o
   9  11   3          0.19         -2.42         2.08 o
  -3  12   3          5.42          3.76         1.27 o
  -2  12   3          9.66          4.99         1.26 o
  -1  12   3          4.33          0.73         1.48 o
   0  12   3          1.24         -1.49         0.99 o
   1  12   3          3.37          0.66         1.10 o
   2  12   3         64.43         71.62         2.91 o
   3  12   3        109.10        112.42         3.53 o
   4  12   3          0.70          3.84         1.36 o
   5  12   3          1.27          3.52         2.56 o
   6  12   3        130.94        117.69         4.86 o
   7  12   3          2.37         -0.48         1.58 o
   8  12   3          1.10          2.11         1.69 o
  -2  13   3         39.38         35.90         2.50 o
  -1  13   3          0.77         -2.06         1.38 o
   0  13   3          1.94          0.18         1.12 o
   1  13   3         31.93         35.43         2.33 o
   2  13   3         56.84         62.59         3.30 o
   3  13   3         66.24         83.42         3.74 o
   4  13   3         43.33         49.89         5.60 o
   5  13   3          4.92          3.68         1.58 o
   6  13   3         21.67         11.41         1.81 o
   7  13   3          5.25          3.36         1.81 o
   0  14   3          0.90         -2.99         2.24 o
   1  14   3          1.76         -0.92         1.48 o
   2  14   3          1.17         -1.52         1.56 o
   3  14   3        160.03        175.35         5.73 o
   4  14   3         25.51         20.48         3.20 o
   5  14   3          3.81          4.78         1.69 o
   6  14   3        158.30        179.15         6.44 o
  -4 -14   4         13.33         11.03         1.61 o
  -3 -14   4         10.00          5.60         1.38 o
  -2 -14   4          0.26         -1.28         1.93 o
  -6 -13   4         11.29          3.59         1.52 o
  -5 -13   4         21.02         17.15         1.80 o
  -4 -13   4         31.81         25.13         3.96 o
  -3 -13   4         28.29         21.12         2.17 o
  -2 -13   4          5.06         -0.60         1.41 o
  -1 -13   4         59.93         61.93         3.54 o
   0 -13   4          0.20          0.10         1.54 o
  -7 -12   4          2.18          3.23         1.52 o
  -6 -12   4          4.82          0.97         1.33 o
  -5 -12   4         36.58         36.81         3.39 o
  -4 -12   4        126.65        135.17         8.63 o
  -3 -12   4        104.42        109.38         5.57 o
  -2 -12   4         52.45         55.30         2.47 o
  -1 -12   4          9.26          5.33         1.26 o
   0 -12   4         26.55         20.57         1.76 o
   1 -12   4         40.27         44.83         4.61 o
   2 -12   4          2.49         -0.11         1.89 o
  -8 -11   4          0.32         -0.43         1.41 o
  -7 -11   4         36.42         47.74         3.01 o
  -6 -11   4          5.18          2.19         1.33 o
  -5 -11   4          0.00         -2.30         1.54 o
  -4 -11   4          0.06         -0.32         2.56 o
  -3 -11   4         81.58         74.25         2.83 o
  -2 -11   4        744.87        799.65        15.13 o
  -1 -11   4        151.93        151.03         4.31 o
   0 -11   4         68.12         62.74         2.37 o
   1 -11   4          2.16          0.32         1.14 o
   2 -11   4        265.52        303.45         6.96 o
   3 -11   4         23.32         27.02         3.66 o
  -9 -10   4          4.69          7.19         1.49 o
  -8 -10   4          0.67          2.13         1.41 o
  -7 -10   4         62.89         63.69         3.28 o
  -6 -10   4          5.35          0.55         1.19 o
  -5 -10   4          0.06         -3.20         2.56 o
  -4 -10   4         26.63         14.63         1.48 o
  -3 -10   4         24.91         11.99         1.43 o
  -2 -10   4         13.93         12.28         0.99 o
  -1 -10   4         37.33         42.16         1.77 o
   0 -10   4          0.02         -0.89         0.82 o
   1 -10   4          0.13         -1.21         0.97 o
   2 -10   4         21.82         19.09         1.32 o
   3 -10   4         15.06         14.29         1.62 o
   4 -10   4          3.32          2.42         1.35 o
  -9  -9   4         52.93         74.50         3.43 o
  -8  -9   4          7.46          9.02         1.41 o
  -7  -9   4         85.18         98.14         3.79 o
  -6  -9   4         64.53         47.56         3.04 o
  -5  -9   4         20.19         14.25         1.66 o
  -4  -9   4          3.12         -0.10         0.71 o
  -3  -9   4         22.95         13.10         0.86 o
  -2  -9   4        135.03        141.63         4.10 o
  -1  -9   4        167.09        173.81         3.18 o
   0  -9   4         13.47          8.87         0.88 o
   1  -9   4          2.67          0.50         0.81 o
   2  -9   4         80.31         92.01         2.90 o
   3  -9   4         57.75         72.56         2.68 o
   4  -9   4         34.78         32.00         2.56 o
   5  -9   4          7.86          8.15         1.44 o
  -9  -8   4          6.11          9.92         2.30 o
  -8  -8   4         30.91         39.94         2.36 o
  -7  -8   4          5.09          3.75         1.06 o
  -6  -8   4         34.66         18.41         1.69 o
  -5  -8   4        198.42        208.59         4.08 o
  -4  -8   4          0.02         -0.79         0.55 o
  -3  -8   4        122.19        117.72         2.65 o
  -2  -8   4        197.74        189.45         5.79 o
  -1  -8   4        263.18        269.83         4.96 o
   0  -8   4        803.43        799.50        13.42 o
   1  -8   4          4.05          3.86         0.73 o
   2  -8   4         31.14         29.88         2.51 o
   3  -8   4         76.96         75.77         2.41 o
   4  -8   4        145.58        146.64         3.80 o
   5  -8   4         27.64         31.14         2.32 o
   6  -8   4          9.37          7.10         1.46 o
 -10  -7   4          0.03         -0.49         1.56 o
  -9  -7   4         13.76         12.29         1.44 o
  -8  -7   4        120.76        148.75         3.61 o
  -7  -7   4        339.66        358.87         7.09 o
  -6  -7   4         17.60          9.91         1.10 o
  -5  -7   4        366.71        377.30         6.54 o
  -4  -7   4         92.26         82.56         2.04 o
  -3  -7   4        124.99        114.17         2.89 o
  -2  -7   4         30.62         16.15         0.86 o
  -1  -7   4          3.10          0.57         0.57 o
   0  -7   4       1455.16       1482.31        22.30 o
   1  -7   4         13.74          5.40         0.72 o
   2  -7   4        118.57        116.10         2.83 o
   3  -7   4        195.57        197.91         4.62 o
   4  -7   4          0.01         -0.45         0.84 o
   5  -7   4         32.07         24.68         2.02 o
   6  -7   4         29.04         25.11         2.59 o
   7  -7   4          2.21          2.72         1.36 o
 -10  -6   4         96.49        102.24         3.71 o
  -9  -6   4         38.97         37.98         2.81 o
  -8  -6   4         74.83         98.57         3.03 o
  -7  -6   4       1165.47       1238.87        20.37 o
  -6  -6   4        332.80        360.01         6.35 o
  -5  -6   4         17.69         16.65         1.76 o
  -4  -6   4        471.37        476.08         7.92 o
  -3  -6   4        805.12        855.93        18.04 o
  -2  -6   4         73.41         62.04         1.71 o
  -1  -6   4        151.80        159.35         3.55 o
   0  -6   4        139.75        114.62         2.48 o
   1  -6   4         18.63         18.32         1.22 o
   2  -6   4         16.19         11.95         0.79 o
   3  -6   4         62.84         62.50         2.04 o
   4  -6   4         19.07          9.99         0.97 o
   5  -6   4          5.66          7.48         0.93 o
   6  -6   4         24.38         21.50         2.00 o
   7  -6   4          5.76          4.48         1.36 o
 -10  -5   4          5.39          3.75         1.34 o
  -9  -5   4         14.68         10.25         1.29 o
  -8  -5   4        860.30        909.70        16.97 o
  -7  -5   4          3.30          9.35         1.15 o
  -6  -5   4          8.74          5.05         0.55 o
  -5  -5   4          4.80          6.75         0.65 o
  -4  -5   4          7.99          4.57         0.55 o
  -3  -5   4        316.97        365.36         5.73 o
  -2  -5   4        753.08        854.59        13.80 o
  -1  -5   4        747.71        814.02        14.85 o
   0  -5   4         24.47         25.32         0.87 o
   1  -5   4        447.70        477.15         7.33 o
   2  -5   4        390.96        370.24         7.53 o
   3  -5   4          0.27          0.06         0.61 o
   4  -5   4         30.34         31.04         1.71 o
   5  -5   4         59.01         63.20         2.76 o
   6  -5   4         33.95         30.30         2.03 o
   7  -5   4          1.01          1.60         1.11 o
   8  -5   4          0.52          0.32         1.21 o
 -10  -4   4          1.06         -1.26         1.47 o
  -9  -4   4         64.32         58.50         2.56 o
  -8  -4   4        284.36        341.52         6.97 o
  -7  -4   4        192.84        197.32         4.32 o
  -6  -4   4        138.68        139.29         3.33 o
  -5  -4   4        387.68        416.46         6.43 o
  -4  -4   4        143.97        181.61         3.25 o
  -3  -4   4       1514.33       1579.86        21.91 o
  -2  -4   4       2963.17       3184.77        50.42 o
  -1  -4   4        391.26        383.21         6.32 o
   0  -4   4          2.82         14.14         0.73 o
   1  -4   4         84.59        120.48         1.96 o
   2  -4   4       1167.00       1206.53        21.57 o
   3  -4   4         86.79         84.26         2.82 o
   4  -4   4        474.77        495.66        11.07 o
   5  -4   4       1044.17       1068.57        23.45 o
   6  -4   4         10.95          9.81         1.03 o
   7  -4   4         35.03         42.61         2.71 o
   8  -4   4         11.43         10.01         1.58 o
 -10  -3   4         45.03         41.67         3.28 o
  -9  -3   4          2.75         -1.85         1.23 o
  -8  -3   4          0.04          0.54         0.96 o
  -7  -3   4         12.97         12.87         0.98 o
  -6  -3   4        550.34        547.40        10.31 o
  -5  -3   4         47.96         44.16         1.54 o
  -4  -3   4         28.71         38.86         1.12 o
  -3  -3   4        462.75        393.51         5.26 o
  -2  -3   4        120.06        150.15         2.50 o
  -1  -3   4          2.07         -0.40         0.26 o
   0  -3   4       1581.40       1405.16        19.16 o
   1  -3   4       2962.08       3019.61        40.30 o
   2  -3   4       1852.28       1857.08        32.90 o
   3  -3   4         22.06         15.86         1.46 o
   4  -3   4        184.48        181.59         4.43 o
   5  -3   4       2692.85       2837.01        61.30 o
   6  -3   4        313.37        290.30         6.89 o
   7  -3   4         73.97         59.38         3.17 o
   8  -3   4         93.32         94.23         4.07 o
   9  -3   4        194.12        220.59         7.35 o
 -10  -2   4         10.50          3.37         1.25 o
  -9  -2   4         11.89          4.69         1.25 o
  -8  -2   4         10.05          5.92         0.98 o
  -7  -2   4        180.42        183.75         3.96 o
  -6  -2   4        538.62        529.34         9.91 o
  -5  -2   4        317.52        363.61         6.88 o
  -4  -2   4       1842.62       2051.57        36.75 o
  -3  -2   4        773.47        712.77         9.39 o
  -2  -2   4       1024.04       1149.22        14.93 o
  -1  -2   4       1371.05       1414.81        19.77 o
   0  -2   4         69.74         66.36         1.31 o
   1  -2   4        683.27        712.90         9.55 o
   2  -2   4       2201.68       2307.99        32.94 o
   3  -2   4         29.17         34.79         3.20 o
   4  -2   4         61.55         24.03         1.35 o
   5  -2   4         88.01         76.20         2.52 o
   6  -2   4         95.29         96.09         3.07 o
   7  -2   4         12.22         14.26         1.46 o
   8  -2   4         60.89         71.41         3.73 o
   9  -2   4          0.56          1.30         1.69 o
 -10  -1   4         10.15          3.99         1.20 o
  -9  -1   4         10.90          5.38         1.19 o
  -8  -1   4         31.27         33.46         1.91 o
  -7  -1   4         31.87         24.33         1.83 o
  -6  -1   4         15.35         19.30         1.23 o
  -5  -1   4        242.20        280.49         5.37 o
  -4  -1   4        742.42        785.05        14.21 o
  -3  -1   4        988.90       1051.83        17.44 o
  -2  -1   4        531.36        541.44         6.61 o
  -1  -1   4         34.83         25.48         0.62 o
   0  -1   4         54.00         62.69         1.39 o
   1  -1   4        306.00        276.88         4.37 o
   2  -1   4       2424.81       2659.93        35.54 o
   3  -1   4         82.03        100.99         2.45 o
   4  -1   4        452.25        413.29         9.29 o
   5  -1   4        239.22        245.43         5.85 o
   6  -1   4        273.27        269.64         6.52 o
   7  -1   4        338.76        388.72        12.90 o
   8  -1   4        191.64        194.80         5.29 o
   9  -1   4         20.03         18.94         2.00 o
 -10   0   4          2.37          0.32         1.25 o
  -9   0   4          0.02         -1.92         1.28 o
  -8   0   4         12.42         14.60         1.19 o
  -7   0   4          1.55         -1.26         0.84 o
  -6   0   4         14.94         16.56         1.39 o
  -5   0   4        392.55        355.39         7.81 o
  -4   0   4        210.94        231.76         5.16 o
  -3   0   4          7.37         10.66         1.06 o
  -2   0   4        689.07        672.27         8.39 o
  -1   0   4        981.89       1065.42        16.54 o
   0   0   4       4675.36       4502.39        62.99 o
   1   0   4       1488.18       1433.85        20.13 o
   2   0   4       1483.97       1482.68        20.96 o
   3   0   4         57.68         52.13         1.16 o
   4   0   4         48.42         48.30         3.39 o
   5   0   4        753.75        790.42        17.48 o
   6   0   4         47.13         32.83         2.03 o
   7   0   4        902.89        995.14        22.03 o
   8   0   4        122.69        115.05         3.97 o
   9   0   4         80.60         71.50         4.16 o
  10   0   4         34.01         27.83         6.72 o
  -9   1   4          0.41         -1.50         1.00 o
  -8   1   4         26.75         19.65         1.38 o
  -7   1   4         39.30         27.14         3.23 o
  -6   1   4          3.19          2.73         0.65 o
  -5   1   4        212.52        229.87         5.19 o
  -4   1   4        658.13        735.98        13.96 o
  -3   1   4         66.00        107.85         3.01 o
  -2   1   4       1180.27       1251.54        20.33 o
  -1   1   4       1403.10       1522.56        23.07 o
   0   1   4          0.04          3.53         0.32 o
   1   1   4       1045.73       1080.82        14.30 o
   2   1   4       1802.31       1866.76        28.35 o
   3   1   4         74.68         57.17         1.15 o
   4   1   4       2272.41       2164.77        35.92 o
   5   1   4         38.55         26.67         1.59 o
   6   1   4         48.80         43.17         2.26 o
   7   1   4        124.59         98.93         3.62 o
   8   1   4        169.92        166.66         4.86 o
   9   1   4         11.41          7.47         1.35 o
  10   1   4         19.52         20.48         2.04 o
  -9   2   4          0.39          2.24         2.88 o
  -8   2   4         29.43         35.32         5.60 o
  -7   2   4          0.04         -2.53         1.69 o
  -6   2   4         97.24         43.19         6.40 o
  -5   2   4        272.28        259.83         7.90 o
  -4   2   4        767.05        743.79        26.61 o
  -3   2   4        793.50        829.45        19.80 o
  -2   2   4        525.59        538.54         8.89 o
  -1   2   4       1598.64       1633.40        22.82 o
   0   2   4          0.92          1.40         0.20 o
   1   2   4        761.97        672.84         9.58 o
   2   2   4       1281.55       1333.17        22.39 o
   3   2   4        245.32        252.47         3.82 o
   4   2   4       2316.12       2317.08        35.22 o
   5   2   4        117.26        109.47         2.28 o
   6   2   4          7.29          6.65         0.97 o
   7   2   4         93.65         94.10         3.38 o
   8   2   4         48.42         32.78         2.77 o
   9   2   4        153.47        169.47         9.48 o
  10   2   4          0.39          0.00         1.58 o
  -9   3   4         10.70         12.48         3.84 o
  -8   3   4          3.16          4.48         3.20 o
  -7   3   4          4.16         -0.21         1.69 o
  -6   3   4          0.01         -2.02         1.35 o
  -5   3   4        138.96        152.84         9.92 o
  -4   3   4         66.30         79.27         3.36 o
  -3   3   4        137.80        128.52         3.82 o
  -2   3   4       1039.93        953.19        21.51 o
  -1   3   4        331.05        349.71         6.20 o
   0   3   4       2214.69       2473.81        36.10 o
   1   3   4          2.05          0.14         0.24 o
   2   3   4        455.85        445.05        10.11 o
   3   3   4         16.92         11.46         0.77 o
   4   3   4         68.76         59.65         2.99 o
   5   3   4        362.99        346.33         5.61 o
   6   3   4       1105.07       1127.32        18.96 o
   7   3   4         22.17         17.90         1.44 o
   8   3   4         20.74         19.33         1.66 o
   9   3   4          7.01          9.08         1.53 o
  10   3   4          8.51          6.90         1.81 o
  -8   4   4          3.94          5.44         3.20 o
  -7   4   4         11.03          8.64         3.20 o
  -6   4   4         24.22         21.91         2.22 o
  -5   4   4         12.49          4.80         1.69 o
  -4   4   4         31.16         35.10         2.68 o
  -3   4   4         41.86         26.97         2.59 o
  -2   4   4       2643.77       2910.80        71.30 o
  -1   4   4        556.62        587.09        12.85 o
   0   4   4          6.28          1.25         0.54 o
   1   4   4          3.84          2.87         0.31 o
   2   4   4         47.78         41.75         1.11 o
   3   4   4          4.78          3.74         0.41 o
   4   4   4        912.24        928.33        14.45 o
   5   4   4          8.19         12.74         1.02 o
   6   4   4         40.78         42.90         1.72 o
   7   4   4         57.22         38.68         1.55 o
   8   4   4        788.89        812.97        18.40 o
   9   4   4        160.52        181.43         5.41 o
  10   4   4          6.13          5.92         1.81 o
  -8   5   4          0.02          0.64         2.88 o
  -7   5   4          4.34          6.69         2.37 o
  -6   5   4          0.38         -1.12         1.77 o
  -5   5   4          0.22         -0.62         1.69 o
  -4   5   4        106.46        149.81        10.08 o
  -3   5   4        800.34        785.08        34.23 o
  -2   5   4        772.06        866.00        27.76 o
  -1   5   4        363.33        353.62        12.42 o
   0   5   4         44.80         38.09         1.22 o
   1   5   4        928.44        931.43        13.43 o
   2   5   4         10.43         10.06         0.51 o
   3   5   4         21.97         24.46         1.13 o
   4   5   4        502.01        450.21         7.89 o
   5   5   4         36.47         24.82         1.25 o
   6   5   4        377.89        391.03         7.79 o
   8   5   4        462.47        473.54        11.20 o
   9   5   4         18.43         13.75         2.88 o
  10   5   4          0.12          2.26         1.69 o
  -7   6   4          9.36          6.46         2.46 o
  -6   6   4          0.01         -1.64         2.00 o
  -5   6   4          4.74          2.56         2.00 o
  -4   6   4        230.12        225.80        11.68 o
  -3   6   4       2109.68       2213.63       140.77 o
  -2   6   4        168.25        139.85         3.49 o
  -1   6   4       1145.72       1248.29        22.74 o
   0   6   4        804.42        850.75        15.26 o
   1   6   4         90.31        106.77         2.04 o
   2   6   4        121.83        125.96         2.47 o
   3   6   4        948.20       1048.66        16.36 o
   4   6   4         36.70         31.00         1.35 o
   5   6   4         33.33         30.93         1.41 o
   6   6   4        195.27        220.88         4.31 o
   7   6   4        119.45        101.16         2.86 o
   8   6   4        343.46        370.26         9.70 o
   9   6   4         50.22         44.69         3.73 o
  10   6   4          3.11          8.88         2.04 o
  -7   7   4          5.11          6.39         2.69 o
  -6   7   4         38.15         31.89         3.46 o
  -5   7   4          0.93          0.71         2.00 o
  -4   7   4        374.36        394.21        25.43 o
  -3   7   4         79.07         79.09         5.44 o
  -2   7   4        436.13        419.31         9.01 o
  -1   7   4        191.89        185.81         6.44 o
   0   7   4        130.82        128.57         2.87 o
   1   7   4          0.74         -0.87         0.58 o
   2   7   4        206.74        243.39         4.31 o
   3   7   4        169.68        163.66         3.31 o
   4   7   4         14.76         11.09         0.82 o
   5   7   4        104.00        103.98         2.51 o
   6   7   4         10.08          2.66         0.74 o
   7   7   4         91.96         72.87         2.88 o
   8   7   4        415.24        450.57        16.01 o
   9   7   4         15.86         15.84         1.40 o
  10   7   4        139.55        147.17         8.00 o
  -6   8   4         15.56         16.27         2.91 o
  -5   8   4          0.06         -0.54         2.14 o
  -4   8   4         16.44          8.45         2.24 o
  -3   8   4          2.88          1.77         1.83 o
  -2   8   4         20.28         17.67         1.59 o
  -1   8   4         32.83         30.91         1.45 o
   0   8   4          9.23          6.38         0.76 o
   1   8   4         99.30         82.75         2.52 o
   2   8   4        107.65        106.00         2.20 o
   3   8   4          0.11         -0.14         0.58 o
   4   8   4          9.23          7.30         0.76 o
   5   8   4        182.73        172.50         4.35 o
   6   8   4         15.01         13.97         0.97 o
   7   8   4          0.03         -1.84         1.23 o
   8   8   4         28.86         13.55         2.08 o
   9   8   4         18.34          7.88         1.54 o
  10   8   4         78.20         97.26         6.72 o
  -6   9   4         38.89         42.62         6.24 o
  -5   9   4          3.08          1.87         2.30 o
  -4   9   4          2.59          1.68         2.23 o
  -3   9   4         46.69         34.06         2.98 o
  -2   9   4          5.67          0.43         0.87 o
  -1   9   4        100.65        118.60         3.31 o
   0   9   4          4.30          3.29         0.88 o
   1   9   4          0.54         -0.51         0.74 o
   2   9   4         24.95         30.24         1.78 o
   3   9   4        436.72        491.18         9.46 o
   4   9   4        170.93        192.61         3.91 o
   5   9   4         61.88         49.92         1.95 o
   6   9   4          0.18         -2.40         1.60 o
   7   9   4         27.18         17.68         2.08 o
   8   9   4         69.91         82.23         4.64 o
   9   9   4         50.42         69.91         4.48 o
  10   9   4         24.11         14.18         1.83 o
  -5  10   4         44.07         37.29         4.30 o
  -4  10   4         39.21         42.25         4.61 o
  -3  10   4         11.24          9.71         2.54 o
  -2  10   4         28.18         12.07         1.18 o
  -1  10   4          1.27         -0.70         0.77 o
   0  10   4        228.93        256.17         5.87 o
   1  10   4         68.30         70.59         2.52 o
   2  10   4         42.95         47.33         2.55 o
   3  10   4         51.26         57.68         1.98 o
   4  10   4         63.13         66.62         2.46 o
   5  10   4          3.00          1.81         1.11 o
   6  10   4         12.15          0.64         1.36 o
   7  10   4         16.91          9.87         1.69 o
   8  10   4         19.91          9.66         2.24 o
   9  10   4         10.01          8.13         2.08 o
  -4  11   4         19.85         12.91         1.32 o
  -3  11   4         26.63         19.86         2.54 o
  -2  11   4         13.94          7.30         1.20 o
  -1  11   4         11.04          4.52         1.06 o
   0  11   4         38.27         38.48         2.40 o
   1  11   4         35.63         40.58         2.54 o
   2  11   4          1.10         -1.48         0.98 o
   3  11   4          5.30          3.17         0.92 o
   4  11   4         25.30         20.08         2.59 o
   5  11   4         27.97         25.18         2.13 o
   6  11   4          5.09          1.60         1.58 o
   7  11   4          0.60          0.12         1.46 o
   8  11   4          2.50         -0.76         1.46 o
   9  11   4         28.60         29.93         5.60 o
  -3  12   4          4.30          1.93         1.20 o
  -2  12   4         29.31         19.84         1.57 o
  -1  12   4          0.99         -2.04         1.36 o
   0  12   4          0.69         -1.49         0.99 o
   1  12   4          0.02         -0.70         1.10 o
   2  12   4         74.32         69.12         3.01 o
   3  12   4          4.17          1.95         1.08 o
   4  12   4         13.91         14.89         1.41 o
   5  12   4         22.72         12.83         1.81 o
   6  12   4          0.21          1.92         1.58 o
   7  12   4        131.74        144.11         6.56 o
   8  12   4          5.84          1.15         1.69 o
  -1  13   4          0.06         -2.61         1.74 o
   0  13   4          0.61         -1.67         1.11 o
   1  13   4         64.58         65.83         3.32 o
   2  13   4         12.85         10.96         1.58 o
   3  13   4          4.46          1.68         1.46 o
   4  13   4          0.57          2.04         1.60 o
   5  13   4         30.77         24.13         2.88 o
   6  13   4          4.12          3.78         1.69 o
   7  13   4          1.27         -1.12         1.58 o
   0  14   4         12.71          9.92         2.29 o
   1  14   4         18.27         16.99         1.89 o
   2  14   4        143.96        159.16         5.37 o
   3  14   4          9.32          9.31         2.26 o
   4  14   4         14.40          7.04         2.56 o
   5  14   4        139.52        148.84         5.51 o
   6  14   4         25.89         23.99         3.20 o
  -6 -13   5          0.88         -2.24         1.49 o
  -5 -13   5          0.23         -2.08         1.49 o
  -4 -13   5         14.95         10.94         1.61 o
  -3 -13   5          4.55         -0.73         1.16 o
  -2 -13   5         18.89         15.37         1.90 o
  -1 -13   5         17.64         19.03         2.37 o
   0 -13   5         13.72         11.74         1.74 o
  -7 -12   5         16.22         20.30         1.93 o
  -6 -12   5          5.40         -0.02         1.33 o
  -5 -12   5         43.03         35.10         2.89 o
  -4 -12   5          0.21         -2.17         1.44 o
  -3 -12   5          1.91         -2.69         2.24 o
  -2 -12   5         59.27         53.07         2.79 o
  -1 -12   5         20.73         16.03         1.51 o
   0 -12   5         17.73         14.00         1.71 o
   1 -12   5         31.11         30.48         2.70 o
   2 -12   5          3.95          7.49         1.54 o
  -8 -11   5         25.52         41.18         3.11 o
  -7 -11   5         31.48         36.68         4.55 o
  -6 -11   5          5.09         -1.33         1.33 o
  -5 -11   5          1.87         -1.70         1.13 o
  -4 -11   5         14.87         10.45         1.49 o
  -3 -11   5         30.49         16.64         1.58 o
  -2 -11   5        109.39        116.33         4.42 o
  -1 -11   5         60.98         71.63         3.06 o
   0 -11   5         25.50         20.75         1.53 o
   1 -11   5          0.61         -0.86         1.33 o
   2 -11   5         15.60         18.35         1.53 o
   3 -11   5          4.63          7.73         1.71 o
  -8 -10   5         22.08         25.90         2.24 o
  -7 -10   5         16.52         16.41         1.61 o
  -6 -10   5          4.41          0.78         1.30 o
  -5 -10   5         17.92          8.60         1.49 o
  -4 -10   5         55.12         42.40         4.34 o
  -3 -10   5         27.09         13.09         1.24 o
  -2 -10   5          0.29         -1.17         0.96 o
  -1 -10   5         28.60         24.27         2.00 o
   0 -10   5         69.70         66.29         2.41 o
   1 -10   5          7.98          6.32         1.14 o
   2 -10   5          0.01          0.29         1.12 o
   3 -10   5         16.77         11.78         1.36 o
   4 -10   5         15.27         11.83         1.74 o
  -9  -9   5         89.86        110.17         4.11 o
  -8  -9   5         21.06         12.63         1.61 o
  -7  -9   5         60.86         55.56         3.01 o
  -6  -9   5          2.08         -1.70         1.13 o
  -5  -9   5          5.30         -1.36         1.41 o
  -4  -9   5          6.09          0.32         1.02 o
  -3  -9   5          0.03         -1.39         0.92 o
  -2  -9   5         47.88         41.01         2.01 o
  -1  -9   5         11.62          7.07         0.80 o
   0  -9   5         39.21         36.42         1.85 o
   1  -9   5         23.78         21.15         1.54 o
   2  -9   5         10.58         14.55         1.57 o
   3  -9   5        225.23        231.65         5.21 o
   4  -9   5         63.31         64.05         3.33 o
   5  -9   5         18.12         16.90         1.91 o
  -9  -8   5         52.81         56.32         4.60 o
  -8  -8   5         20.83         14.22         1.47 o
  -7  -8   5         59.49         57.15         2.68 o
  -6  -8   5         51.39         51.80         2.54 o
  -5  -8   5         46.31         33.89         2.86 o
  -4  -8   5         39.49         41.87         1.63 o
  -3  -8   5        104.52         97.34         2.93 o
  -2  -8   5        126.23        131.25         3.30 o
  -1  -8   5        236.92        262.27         4.88 o
   0  -8   5        126.47        128.26         2.56 o
   1  -8   5        156.13        162.21         3.69 o
   2  -8   5         11.88          7.95         0.90 o
   3  -8   5        308.17        326.63         6.68 o
   4  -8   5         49.68         44.90         2.39 o
   5  -8   5          7.05          4.64         1.58 o
   6  -8   5          1.53          2.19         1.46 o
  -9  -7   5          3.24          6.84         1.64 o
  -8  -7   5          1.03          2.12         1.00 o
  -7  -7   5         48.28         38.75         2.54 o
  -6  -7   5         52.90         28.13         1.80 o
  -5  -7   5          1.23         -2.03         1.35 o
  -4  -7   5         30.70         20.56         1.50 o
  -3  -7   5        251.66        261.15         5.22 o
  -2  -7   5         64.78         53.87         1.98 o
  -1  -7   5        528.75        551.06         9.22 o
   0  -7   5         57.24         41.27         2.14 o
   1  -7   5         53.05         44.36         2.26 o
   2  -7   5        115.23        115.08         2.82 o
   3  -7   5         11.25          8.20         0.96 o
   4  -7   5        346.10        348.68         7.58 o
   5  -7   5          0.33         -0.64         1.36 o
   6  -7   5          0.00          0.00         1.36 o
 -10  -6   5         13.79          7.94         1.66 o
  -9  -6   5         83.59         96.83         4.14 o
  -8  -6   5         39.23         60.57         3.00 o
  -7  -6   5          6.17         -2.38         1.58 o
  -6  -6   5         24.10         18.85         1.23 o
  -5  -6   5          6.37          9.65         0.78 o
  -4  -6   5          6.52          7.25         0.65 o
  -3  -6   5          1.32          1.49         0.48 o
  -2  -6   5        186.74        190.70         3.58 o
  -1  -6   5         22.03         23.15         1.13 o
   0  -6   5         15.44         13.02         1.08 o
   1  -6   5         80.49         80.32         2.86 o
   2  -6   5          0.94          0.53         0.65 o
   3  -6   5          2.02          0.55         0.73 o
   4  -6   5        221.90        222.06         5.54 o
   5  -6   5          8.19          5.21         1.08 o
   6  -6   5          1.86          3.04         1.36 o
   7  -6   5         22.29         12.56         1.69 o
 -10  -5   5          0.21         -2.00         1.33 o
  -9  -5   5         31.32         27.66         3.09 o
  -8  -5   5          4.28          7.66         1.34 o
  -7  -5   5         45.27         33.72         2.04 o
  -6  -5   5        311.18        318.17         5.16 o
  -5  -5   5        808.49        843.24        15.06 o
  -4  -5   5        265.29        276.82         4.83 o
  -3  -5   5        122.89        121.50         2.28 o
  -2  -5   5       1053.60       1154.22        18.64 o
  -1  -5   5         10.38          5.08         0.50 o
   0  -5   5       1046.37       1028.39        15.59 o
   1  -5   5        554.97        549.96         8.40 o
   2  -5   5        341.03        369.56         7.62 o
   3  -5   5         21.11         24.03         1.45 o
   4  -5   5         16.02         14.21         1.08 o
   5  -5   5         43.62         29.69         2.09 o
   6  -5   5         25.69         29.27         4.34 o
   7  -5   5          1.57          2.08         1.36 o
   8  -5   5         16.61         12.81         1.81 o
 -10  -4   5          8.20          0.68         1.33 o
  -9  -4   5         15.15          8.34         1.20 o
  -8  -4   5          5.96          8.10         1.64 o
  -7  -4   5        294.55        315.96         6.47 o
  -6  -4   5         20.98         14.38         1.02 o
  -5  -4   5         78.40         65.41         1.54 o
  -4  -4   5         74.00         84.70         1.88 o
  -3  -4   5        246.50        190.18         3.03 o
  -2  -4   5         76.98         99.64         2.04 o
  -1  -4   5        817.86        879.87        14.20 o
   0  -4   5        562.51        620.24         8.79 o
   1  -4   5       1923.58       1965.94        26.36 o
   2  -4   5         78.23         76.61         1.90 o
   3  -4   5       1457.77       1574.88        34.28 o
   4  -4   5         32.31         31.19         1.78 o
   5  -4   5        317.46        305.27         6.71 o
   6  -4   5          0.02         -1.30         0.87 o
   7  -4   5        162.71        158.84         5.92 o
   8  -4   5         22.00         23.44         3.04 o
 -10  -3   5          9.36          6.67         1.43 o
  -9  -3   5         20.27         17.33         1.37 o
  -8  -3   5         63.47         72.18         2.68 o
  -7  -3   5        110.07        118.67         3.08 o
  -6  -3   5        190.80        193.12         4.16 o
  -5  -3   5          6.46          2.07         0.65 o
  -4  -3   5       1149.37       1339.41        21.15 o
  -3  -3   5        514.83        558.68         7.87 o
  -2  -3   5         65.39         87.38         1.78 o
  -1  -3   5        239.02        235.93         3.71 o
   0  -3   5         99.33        120.10         2.26 o
   1  -3   5       1623.42       1717.20        24.29 o
   2  -3   5         19.40         13.89         1.07 o
   3  -3   5         13.91          7.78         0.79 o
   4  -3   5         55.87         40.82         1.67 o
   5  -3   5        120.74        109.44         6.94 o
   6  -3   5        339.75        336.14         8.00 o
   7  -3   5        132.01        139.87         4.18 o
   8  -3   5          4.99          4.16         1.58 o
 -10  -2   5          0.28          0.28         1.25 o
  -9  -2   5        153.58        150.53         4.38 o
  -8  -2   5          0.27         -1.02         0.91 o
  -7  -2   5        790.19        764.63        14.19 o
  -6  -2   5         46.88         46.10         1.91 o
  -5  -2   5        176.01        187.56         3.87 o
  -4  -2   5         12.96          9.45         0.66 o
  -3  -2   5        134.78        144.19         2.27 o
  -2  -2   5       1039.19       1151.83        14.33 o
  -1  -2   5        291.09        257.47         4.42 o
   0  -2   5         26.71         15.00         0.72 o
   1  -2   5          7.38          6.81         1.18 o
   2  -2   5         53.04         34.79         0.98 o
   3  -2   5         66.30         73.26         2.97 o
   4  -2   5        100.81        109.02         3.07 o
   5  -2   5        147.81        127.72         3.63 o
   6  -2   5          0.27          0.40         1.15 o
   7  -2   5         40.33         40.65         2.40 o
   8  -2   5         11.71         10.48         1.69 o
   9  -2   5          7.87          5.84         1.69 o
 -10  -1   5         27.64         38.98         2.54 o
  -9  -1   5         30.38         24.58         1.98 o
  -8  -1   5          0.52         -1.55         1.03 o
  -7  -1   5          0.81          5.31         0.80 o
  -6  -1   5        187.88        181.65         3.82 o
  -5  -1   5         34.72         25.30         1.25 o
  -4  -1   5          3.95          9.25         0.59 o
  -3  -1   5        251.73        217.31         3.93 o
  -2  -1   5       2923.94       3041.86        39.62 o
  -1  -1   5        130.85        160.90         2.82 o
   0  -1   5       1161.21       1182.20        19.88 o
   1  -1   5        748.99        900.33        13.84 o
   2  -1   5       3638.28       4241.29        53.30 o
   3  -1   5       2709.61       3063.29        47.28 o
   4  -1   5        159.16        167.18         4.18 o
   5  -1   5         85.98         89.81         2.89 o
   6  -1   5         83.87         84.95         3.07 o
   7  -1   5        609.97        633.31        14.59 o
   8  -1   5        144.47        160.90         4.74 o
   9  -1   5         10.37          8.33         1.91 o
  -9   0   5          0.28         -1.50         1.00 o
  -8   0   5          2.64         -0.43         0.97 o
  -7   0   5         27.10         29.09         2.34 o
  -6   0   5         87.89         99.39         3.03 o
  -5   0   5         39.07         31.99         1.27 o
  -4   0   5        523.48        575.38        10.56 o
  -3   0   5          0.58          5.36         0.46 o
  -2   0   5         35.91         46.79         1.33 o
  -1   0   5       1790.57       1839.15        32.83 o
   0   0   5        207.38        185.47         2.88 o
   1   0   5        232.27        181.70         3.37 o
   2   0   5       2922.06       3234.75        42.69 o
   3   0   5        762.50        847.43        13.08 o
   4   0   5        941.21        942.08        15.78 o
   5   0   5         18.08         17.38         1.40 o
   6   0   5       1108.99       1149.80        25.36 o
   7   0   5        315.23        342.38         8.37 o
   8   0   5        231.39        259.49         6.77 o
   9   0   5          2.29          2.34         1.35 o
  -9   1   5         27.24         28.60         2.44 o
  -8   1   5         26.31         21.15         1.63 o
  -7   1   5          1.89         -0.75         0.84 o
  -6   1   5        127.65        124.93         3.52 o
  -5   1   5        172.56        159.88         4.20 o
  -4   1   5        336.39        306.57         6.21 o
  -3   1   5         66.26         72.63         1.77 o
  -2   1   5         16.35         10.91         0.65 o
  -1   1   5       1109.19       1082.79        13.61 o
   0   1   5         35.61         22.62         0.61 o
   1   1   5        465.12        462.26         7.92 o
   2   1   5        665.14        613.06        10.50 o
   3   1   5        297.68        323.13         5.19 o
   4   1   5        544.50        503.40         7.92 o
   5   1   5        974.92        973.76        18.42 o
   6   1   5        104.94        107.93         3.44 o
   7   1   5       2526.33       2688.04        58.41 o
   8   1   5          4.99          5.06         1.41 o
   9   1   5         77.10         90.11         3.57 o
  10   1   5          3.04          3.20         2.56 o
  -9   2   5          0.10          0.67         1.28 o
  -8   2   5          7.08          1.76         2.04 o
  -7   2   5         17.33         20.09         2.40 o
  -6   2   5        242.89        235.69        11.20 o
  -5   2   5        474.37        429.17        12.34 o
  -4   2   5         10.09         26.82         1.61 o
  -3   2   5         81.87        120.05         2.55 o
  -2   2   5        281.74        280.73         4.58 o
  -1   2   5        146.33        136.37         2.58 o
   0   2   5        530.04        541.52         6.97 o
   1   2   5        726.42        751.42        13.61 o
   2   2   5          0.10         -0.41         0.27 o
   3   2   5        619.21        623.79        10.70 o
   4   2   5          4.63          2.95         0.53 o
   5   2   5         74.55         94.53         2.13 o
   6   2   5        267.06        263.46         6.46 o
   7   2   5         19.13         10.10         1.53 o
   8   2   5        113.78        120.34         4.18 o
   9   2   5          9.94         12.19         1.81 o
  10   2   5         25.53         23.84         2.26 o
  -8   3   5         34.07         33.65         4.23 o
  -7   3   5         19.98         11.53         2.14 o
  -6   3   5        201.31        180.39        10.04 o
  -5   3   5        163.17        180.34         9.60 o
  -4   3   5          2.16         -0.58         1.19 o
  -3   3   5        152.17        127.28         3.37 o
  -2   3   5         12.07          6.51         0.53 o
  -1   3   5        600.13        649.69        11.02 o
   0   3   5        883.29        935.71        13.50 o
   1   3   5          1.87          0.51         0.24 o
   2   3   5          6.39          6.34         0.45 o
   3   3   5       1890.46       1991.02        33.38 o
   4   3   5        179.39        183.02         3.52 o
   5   3   5          0.30         -0.80         0.53 o
   6   3   5        222.15        250.00         4.65 o
   7   3   5         20.36          9.74         1.41 o
   8   3   5        132.32        137.77         4.43 o
   9   3   5        111.50        146.81         4.74 o
  10   3   5          2.79          1.11         1.69 o
  -8   4   5          2.00          0.96         2.88 o
  -7   4   5          0.01         -3.52         2.56 o
  -6   4   5          0.34         -1.68         1.77 o
  -5   4   5          4.03          3.20         1.77 o
  -4   4   5         22.77         19.33         1.66 o
  -3   4   5        215.68        198.79         6.26 o
  -2   4   5          0.78          0.70         0.65 o
  -1   4   5          5.01          3.37         0.45 o
   0   4   5       1319.19       1335.86        23.63 o
   1   4   5       1074.64       1045.56        16.01 o
   2   4   5        440.17        472.48         8.18 o
   3   4   5        237.41        250.61         6.70 o
   4   4   5         23.49         27.02         1.13 o
   5   4   5         46.88         51.70         1.66 o
   6   4   5        169.03        173.82         3.94 o
   7   4   5        550.90        566.60        11.18 o
   8   4   5        121.28        133.88         4.43 o
   9   4   5        362.76        416.39        12.32 o
  10   4   5          7.54          6.40         1.81 o
  -7   5   5         15.10         12.87         2.69 o
  -6   5   5         14.64          8.78         1.78 o
  -5   5   5          0.37          1.56         1.91 o
  -4   5   5          6.63          4.94         1.77 o
  -3   5   5        231.65        264.16        13.60 o
  -2   5   5        112.60         94.56         2.48 o
  -1   5   5          0.40          0.01         0.44 o
   0   5   5        732.11        812.24        14.58 o
   1   5   5        229.72        220.11         3.65 o
   2   5   5        140.14        132.30         2.43 o
   3   5   5       1104.23       1122.78        24.05 o
   4   5   5        779.92        787.54        15.19 o
   5   5   5          0.15         -0.86         0.57 o
   6   5   5         80.27         61.00         1.91 o
   7   5   5         11.98          5.93         1.11 o
   8   5   5         16.40         10.29         1.23 o
   9   5   5        129.78        166.43         6.32 o
  10   5   5         14.37         17.18         2.14 o
  -7   6   5          2.06         -0.37         2.23 o
  -6   6   5         11.04          5.77         2.23 o
  -5   6   5          9.66          8.97         2.23 o
  -4   6   5        686.30        702.49        41.59 o
  -3   6   5        138.53        138.63        14.72 o
  -2   6   5        336.82        342.67         9.92 o
  -1   6   5        174.71        206.56         4.15 o
   0   6   5         14.75         12.04         0.76 o
   1   6   5       1074.01       1158.94        18.03 o
   2   6   5        870.18        941.53        15.99 o
   3   6   5         27.62         14.14         0.74 o
   4   6   5        283.81        319.25         5.80 o
   5   6   5        384.55        359.46         7.31 o
   6   6   5          8.73          2.09         0.79 o
   7   6   5        242.63        221.49         5.03 o
   8   6   5          0.02          0.70         1.13 o
   9   6   5         23.43         27.49         5.60 o
  10   6   5          8.47          9.92         2.88 o
  -7   7   5          6.13          1.92         3.84 o
  -6   7   5          9.36          2.65         2.30 o
  -5   7   5         91.57         83.46        11.20 o
  -4   7   5         55.83         55.19         5.44 o
  -3   7   5        220.95        219.92         8.65 o
  -2   7   5        394.90        412.65        10.36 o
  -1   7   5        107.14        113.25         2.81 o
   0   7   5        144.45        137.59         3.09 o
   1   7   5         60.94         71.88         2.07 o
   2   7   5        594.05        665.67        10.62 o
   3   7   5        210.17        198.57         4.66 o
   4   7   5        886.84        849.70        14.61 o
   5   7   5        698.08        734.73        12.75 o
   6   7   5        111.62         89.10         2.42 o
   7   7   5          0.97         -1.55         1.03 o
   8   7   5        115.82        108.71         3.66 o
   9   7   5          1.43          2.88         1.36 o
  10   7   5         16.08         18.88         3.20 o
  -6   8   5          3.59          2.53         2.54 o
  -5   8   5         24.25         20.61         3.52 o
  -4   8   5        100.75        109.09         9.28 o
  -3   8   5        617.44        592.38        13.49 o
  -2   8   5        109.86         94.08         2.81 o
  -1   8   5         41.98         46.45         2.22 o
   0   8   5         34.94         32.57         1.61 o
   1   8   5        453.89        494.14         9.27 o
   2   8   5         23.22         15.72         1.15 o
   3   8   5          0.16         -0.10         0.62 o
   4   8   5        252.61        268.73         5.11 o
   5   8   5        171.44        155.71         3.42 o
   6   8   5        145.68        138.27         4.00 o
   7   8   5        264.30        234.15        10.08 o
   8   8   5         12.76         10.07         1.69 o
   9   8   5         35.59         22.98         4.64 o
  10   8   5         65.75         75.02         3.67 o
  -5   9   5          4.46          8.59         2.77 o
  -4   9   5        104.59         84.14         7.20 o
  -3   9   5         20.41         12.87         1.39 o
  -2   9   5          7.27          2.11         1.07 o
  -1   9   5          0.08         -1.22         0.81 o
   0   9   5          5.12          3.74         0.85 o
   1   9   5          1.94          1.90         0.85 o
   2   9   5          1.31          0.05         0.58 o
   3   9   5         30.40         30.96         1.66 o
   4   9   5          8.35          7.50         1.03 o
   5   9   5         21.02         13.92         1.35 o
   6   9   5        352.29        362.19        10.41 o
   7   9   5          4.80         -2.56         1.92 o
   8   9   5          3.58         -1.48         1.60 o
   9   9   5         16.64         13.58         2.56 o
  -5  10   5         69.09         73.10         8.80 o
  -4  10   5          0.85          0.58         2.46 o
  -3  10   5        100.10         89.85         6.19 o
  -2  10   5         43.89         32.53         3.46 o
  -1  10   5         11.79          7.24         1.06 o
   0  10   5          0.76         -0.64         0.98 o
   1  10   5          2.07         -1.00         0.89 o
   2  10   5         17.73         13.42         1.53 o
   3  10   5          3.86          0.91         0.83 o
   4  10   5        176.24        178.34         5.39 o
   5  10   5         30.92         21.26         1.53 o
   6  10   5         92.23         67.80         3.84 o
   7  10   5          1.65         -1.26         1.46 o
   8  10   5          1.33          4.00         1.58 o
   9  10   5          3.87          0.41         1.54 o
  -4  11   5         10.93          7.15         1.30 o
  -3  11   5         40.88         33.40         2.32 o
  -2  11   5         37.70         31.05         2.63 o
  -1  11   5          0.10         -2.56         3.52 o
   0  11   5         24.04         21.58         1.85 o
   1  11   5        164.91        167.88         4.36 o
   2  11   5          0.87         -0.67         0.98 o
   3  11   5          5.57          2.02         0.89 o
   4  11   5         11.89          4.89         1.59 o
   5  11   5         49.69         45.43         3.17 o
   6  11   5        213.25        239.65        11.04 o
   7  11   5         72.18         71.17         4.00 o
   8  11   5          0.01         -0.64         1.58 o
   9  11   5         47.57         49.09         3.84 o
  -3  12   5          2.45          0.10         1.27 o
  -2  12   5          0.28         -3.00         2.00 o
  -1  12   5         58.41         59.60         3.24 o
   0  12   5          0.16         -1.67         1.11 o
   1  12   5          6.69          3.39         1.16 o
   2  12   5          8.02          5.63         1.27 o
   3  12   5          7.36          4.48         1.58 o
   4  12   5          3.49         -0.34         1.13 o
   5  12   5         11.77         10.88         1.69 o
   6  12   5          1.29          4.00         1.58 o
   7  12   5         26.90         19.92         2.04 o
   8  12   5          4.95          2.13         1.69 o
  -1  13   5         17.05         11.99         1.85 o
   0  13   5          0.05         -1.76         1.17 o
   1  13   5          2.72          0.24         1.48 o
   2  13   5          9.15          7.02         1.66 o
   3  13   5          0.01         -1.58         1.66 o
   4  13   5          0.65         -1.47         1.76 o
   5  13   5         20.47         23.64         6.08 o
   6  13   5        140.62        146.65         5.54 o
   7  13   5         11.35         10.28         1.81 o
   1  14   5          3.21          3.38         1.58 o
   2  14   5         41.44         39.10         3.11 o
   3  14   5         38.32         38.50         3.84 o
   4  14   5          8.56          2.88         2.56 o
   5  14   5         12.05         11.49         1.77 o
  -5 -13   6          0.00         -1.22         1.42 o
  -4 -13   6         47.61         43.08         3.25 o
  -3 -13   6         11.12          8.32         1.39 o
  -2 -13   6          8.99          3.04         1.63 o
  -1 -13   6         19.54         16.00         2.88 o
  -6 -12   6         55.27         50.59         3.38 o
  -5 -12   6         13.16          9.63         1.61 o
  -4 -12   6          2.66          3.16         1.42 o
  -3 -12   6          2.42          0.34         1.30 o
  -2 -12   6          0.01         -1.58         1.05 o
  -1 -12   6         57.38         69.21         3.80 o
   0 -12   6         42.07         40.77         3.59 o
   1 -12   6          9.45          8.20         1.77 o
  -7 -11   6          5.80          5.45         1.61 o
  -6 -11   6         39.86         41.62         2.99 o
  -5 -11   6          0.06         -1.48         1.48 o
  -4 -11   6          9.70          6.61         1.42 o
  -3 -11   6          0.45         -2.40         1.60 o
  -2 -11   6         57.16         49.20         4.16 o
  -1 -11   6         28.20         22.79         1.54 o
   0 -11   6         15.63         11.11         1.52 o
   1 -11   6          5.94          2.95         2.02 o
   2 -11   6        192.41        219.79         6.45 o
  -8 -10   6          3.27          5.14         1.41 o
  -7 -10   6         13.56         13.75         2.26 o
  -6 -10   6          0.93         -2.04         1.36 o
  -5 -10   6         73.89         78.33         3.47 o
  -4 -10   6         78.54         74.54         3.62 o
  -3 -10   6         43.34         25.26         2.34 o
  -2 -10   6          0.70         -1.80         1.20 o
  -1 -10   6         46.62         31.56         1.65 o
   0 -10   6         72.80         73.11         3.66 o
   1 -10   6         10.98          4.27         1.89 o
   2 -10   6        225.32        257.43         5.67 o
   3 -10   6         79.98         94.16         3.37 o
   4 -10   6         69.36         82.65         4.97 o
  -9  -9   6         19.08         14.46         2.60 o
  -8  -9   6          2.73          5.01         1.43 o
  -7  -9   6          9.05          6.53         1.41 o
  -6  -9   6          5.35          0.81         1.19 o
  -5  -9   6        123.41        124.03         4.20 o
  -4  -9   6        254.52        252.62         7.01 o
  -3  -9   6        255.47        231.75         8.31 o
  -2  -9   6         64.12         63.32         4.06 o
  -1  -9   6         13.32         11.26         0.91 o
   0  -9   6          2.08          0.58         0.76 o
   1  -9   6         93.81        104.63         2.95 o
   2  -9   6         48.03         62.21         2.52 o
   3  -9   6         16.37         11.00         1.26 o
   4  -9   6         38.02         36.92         3.07 o
   5  -9   6          6.79          4.00         1.81 o
  -9  -8   6          5.39          4.89         2.37 o
  -8  -8   6         17.14          9.32         1.47 o
  -7  -8   6         11.52          4.77         1.58 o
  -6  -8   6          0.03         -1.55         1.03 o
  -5  -8   6        156.61        141.28         3.89 o
  -4  -8   6         47.62         25.61         1.71 o
  -3  -8   6         25.55         26.15         1.53 o
  -2  -8   6        370.76        374.26         6.55 o
  -1  -8   6        183.00        181.78         3.65 o
   0  -8   6          0.30         -0.95         0.64 o
   1  -8   6         77.79         87.06         2.59 o
   2  -8   6          2.93          2.96         0.92 o
   3  -8   6         26.59         19.64         1.26 o
   4  -8   6        319.74        367.31         8.92 o
   5  -8   6          0.13         -1.92         1.58 o
  -9  -7   6         11.13         11.45         1.83 o
  -8  -7   6          2.95          3.46         1.44 o
  -7  -7   6         16.89          7.91         1.07 o
  -6  -7   6          4.62         -1.84         1.23 o
  -5  -7   6         63.19         41.45         2.13 o
  -4  -7   6          0.08         -0.89         0.60 o
  -3  -7   6        207.73        222.04         5.22 o
  -2  -7   6         37.11         33.61         1.50 o
  -1  -7   6         12.66          8.11         0.68 o
   0  -7   6         87.29         82.31         2.53 o
   1  -7   6          1.23         -1.07         0.71 o
   2  -7   6         12.19         12.66         0.99 o
   3  -7   6         76.06         75.69         2.61 o
   4  -7   6        132.09        132.95         4.34 o
   5  -7   6         35.47         25.83         1.94 o
   6  -7   6         92.21         92.79         4.30 o
  -9  -6   6        183.27        213.66         5.72 o
  -8  -6   6          6.95          7.91         1.46 o
  -7  -6   6         90.62         91.45         3.46 o
  -6  -6   6         93.90         97.73         3.57 o
  -5  -6   6         42.24         36.88         1.82 o
  -4  -6   6          3.07          2.20         0.58 o
  -3  -6   6         17.70         21.63         1.28 o
  -2  -6   6         19.63         11.65         0.73 o
  -1  -6   6        527.64        521.37         8.68 o
   0  -6   6         73.75         61.30         1.98 o
   1  -6   6         38.16         39.23         1.30 o
   2  -6   6        324.94        358.60         7.55 o
   3  -6   6          9.22          6.40         0.91 o
   4  -6   6        240.35        243.74         8.36 o
   5  -6   6          2.83          0.51         1.16 o
   6  -6   6          0.27          0.80         1.58 o
   7  -6   6         19.77         15.04         1.91 o
  -9  -5   6         71.89         89.27         3.50 o
  -8  -5   6        601.47        611.44        11.78 o
  -7  -5   6          4.60          0.64         3.20 o
  -6  -5   6        125.93        125.47         3.51 o
  -5  -5   6         57.91         51.19         1.82 o
  -4  -5   6         10.71         12.09         0.67 o
  -3  -5   6        569.46        581.49         8.97 o
  -2  -5   6         30.77         18.11         0.89 o
  -1  -5   6        285.74        288.09         4.59 o
   0  -5   6         34.70         34.49         1.28 o
   1  -5   6          9.02          3.12         0.50 o
   2  -5   6        202.23        197.66         4.38 o
   3  -5   6        275.84        281.10         6.83 o
   4  -5   6        137.39        154.43         5.60 o
   5  -5   6         15.81          9.62         1.22 o
   6  -5   6        728.26        767.08        17.23 o
   7  -5   6         15.73          5.55         1.69 o
 -10  -4   6          5.43          7.07         1.85 o
  -9  -4   6         41.51         50.63         2.54 o
  -8  -4   6          0.58          3.26         1.24 o
  -7  -4   6         17.00          7.61         1.24 o
  -6  -4   6         49.04         35.35         2.48 o
  -5  -4   6         60.35         40.53         1.49 o
  -4  -4   6        477.32        532.79         8.24 o
  -3  -4   6        480.95        506.47         7.84 o
  -2  -4   6        641.80        607.03         9.93 o
  -1  -4   6         59.55         64.12         1.61 o
   0  -4   6       1624.82       1754.15        28.04 o
   1  -4   6        180.77        195.61         3.16 o
   2  -4   6         72.96         95.98         1.94 o
   3  -4   6         92.61         89.85         2.83 o
   4  -4   6          4.77          4.83         0.92 o
   5  -4   6         10.11          9.84         1.16 o
   6  -4   6        137.06        143.35         4.24 o
   7  -4   6         57.66         51.39         3.52 o
   8  -4   6          3.78          1.71         1.29 o
 -10  -3   6          4.68          4.73         1.43 o
  -9  -3   6         87.37         90.85         2.94 o
  -8  -3   6        158.43        188.63         4.46 o
  -7  -3   6        652.70        722.71        13.61 o
  -6  -3   6          1.71          0.15         1.26 o
  -5  -3   6          0.01         -1.13         0.75 o
  -4  -3   6        204.40        240.93         3.92 o
  -3  -3   6       1926.71       2090.95        31.07 o
  -2  -3   6        473.90        574.18        10.51 o
  -1  -3   6        436.55        440.45         7.27 o
   0  -3   6       1370.06       1360.56        21.76 o
   1  -3   6        191.21        258.39         4.35 o
   2  -3   6        416.82        449.79         7.26 o
   3  -3   6        166.86        170.86         5.12 o
   4  -3   6         98.76         92.76         2.89 o
   5  -3   6         46.22         50.98         2.40 o
   6  -3   6         96.70         88.45         4.11 o
   7  -3   6          0.00         -1.92         1.92 o
   8  -3   6         89.70        109.86         4.86 o
  -9  -2   6        186.11        219.88         5.85 o
  -8  -2   6        387.00        394.01         7.87 o
  -7  -2   6        177.16        226.19         5.15 o
  -6  -2   6        458.55        490.49         9.36 o
  -5  -2   6         10.46         11.41         0.96 o
  -4  -2   6        375.00        439.37         8.25 o
  -3  -2   6        751.56        897.77        12.51 o
  -2  -2   6        215.84        306.97         4.77 o
  -1  -2   6         29.55         45.13         1.24 o
   0  -2   6        190.36        204.67         3.80 o
   1  -2   6       3509.01       3742.39        52.99 o
   2  -2   6        192.47        200.72         3.20 o
   3  -2   6        127.03        111.81         2.16 o
   4  -2   6        183.55        202.65         4.44 o
   5  -2   6          3.72          4.81         0.92 o
   6  -2   6        585.11        642.18        14.59 o
   7  -2   6          9.36          4.48         1.29 o
   8  -2   6         40.93         35.24         2.70 o
   9  -2   6          1.24          0.64         2.40 o
  -9  -1   6          0.58          2.63         1.19 o
  -8  -1   6         33.30         54.52         2.52 o
  -7  -1   6        340.72        349.72         6.95 o
  -6  -1   6        110.29        126.12         3.04 o
  -5  -1   6         96.22         93.18         2.34 o
  -4  -1   6        260.42        269.13         4.86 o
  -3  -1   6        207.01        256.15         4.45 o
  -2  -1   6       2253.59       2349.90        30.68 o
  -1  -1   6        644.15        718.55        10.08 o
   0  -1   6         36.79         54.76         1.73 o
   1  -1   6       1154.00       1259.38        21.22 o
   2  -1   6        517.85        558.20        11.59 o
   3  -1   6        932.94        963.27        14.01 o
   4  -1   6        119.83        139.64         3.75 o
   5  -1   6        286.04        287.22         6.96 o
   6  -1   6        174.84        163.26         5.08 o
   7  -1   6         25.62         22.04         2.78 o
   8  -1   6         18.23         18.33         1.53 o
   9  -1   6          3.50          3.35         1.69 o
  -9   0   6          0.75          0.44         1.39 o
  -8   0   6          5.99          8.64         1.18 o
  -7   0   6         73.34         80.08         3.91 o
  -6   0   6          4.44          8.27         0.81 o
  -5   0   6        184.15        210.88         4.27 o
  -4   0   6         83.96         73.51         1.78 o
  -3   0   6       1428.73       1528.20        25.37 o
  -2   0   6       1509.85       1690.38        27.77 o
  -1   0   6          1.52          1.05         0.32 o
   0   0   6       6428.80       6724.88       134.06 o
   1   0   6        906.82        927.93        15.76 o
   2   0   6       7220.48       7868.26       110.97 o
   3   0   6        702.74        712.66        12.24 o
   4   0   6        109.64        104.57         2.22 o
   5   0   6       1117.30       1160.14        25.54 o
   6   0   6         46.59         60.17         2.77 o
   7   0   6         67.44         83.08         3.52 o
   8   0   6         92.07        115.95         4.00 o
   9   0   6          0.00         -1.90         1.27 o
  -9   1   6          1.43          1.52         1.02 o
  -8   1   6         47.14         47.83         2.86 o
  -7   1   6         40.91         54.67         2.28 o
  -6   1   6        394.41        405.52        12.88 o
  -5   1   6         58.57         73.74         2.37 o
  -4   1   6        157.17        177.73         3.17 o
  -3   1   6        120.28        109.21         2.13 o
  -2   1   6         77.02         68.01         1.96 o
  -1   1   6        163.41        163.23         2.39 o
   0   1   6        397.73        373.90         4.90 o
   1   1   6        977.30        977.69        16.53 o
   2   1   6       4099.82       4575.44        69.80 o
   3   1   6         99.43        137.92         2.80 o
   4   1   6          0.49          3.63         0.47 o
   5   1   6          1.27          1.65         0.45 o
   6   1   6         52.68         72.36         2.94 o
   7   1   6        435.40        505.91        11.81 o
   8   1   6         32.20         39.49         2.98 o
   9   1   6         19.02         14.58         1.59 o
  -9   2   6          7.15          5.30         1.03 o
  -8   2   6          3.91          6.36         1.10 o
  -7   2   6         39.51         29.29         2.86 o
  -6   2   6        578.49        531.92        15.76 o
  -5   2   6        184.72        165.97         3.80 o
  -4   2   6        192.57        177.43         3.89 o
  -3   2   6        113.64        125.49         2.68 o
  -2   2   6        173.85        195.33         3.70 o
  -1   2   6       1539.99       1744.74        28.92 o
   0   2   6        122.59        152.39         2.30 o
   1   2   6        283.67        300.06         5.35 o
   2   2   6        159.85        143.00         5.36 o
   3   2   6       1432.46       1520.81        25.60 o
   4   2   6         21.07         19.15         1.16 o
   5   2   6         18.11         29.56         1.53 o
   6   2   6         82.39         73.03         2.02 o
   7   2   6         65.27         83.04         3.50 o
   8   2   6          0.09          0.85         1.69 o
   9   2   6         20.79         16.87         2.04 o
  10   2   6          0.31         -2.71         1.81 o
  -8   3   6         19.65         20.19         2.82 o
  -7   3   6          1.10         -1.44         1.81 o
  -6   3   6          0.02         -0.43         3.36 o
  -5   3   6        266.22        238.15         7.78 o
  -4   3   6         19.87         17.36         1.14 o
  -3   3   6        471.66        498.80         8.93 o
  -2   3   6         87.08         81.31         2.18 o
  -1   3   6        709.87        747.40        12.69 o
   0   3   6       3951.47       4350.41        62.03 o
   1   3   6       2264.35       2439.60        32.09 o
   2   3   6       1884.30       1940.65        32.58 o
   3   3   6        140.21        157.73         3.17 o
   4   3   6         74.23         98.14         2.31 o
   5   3   6       1686.89       1715.41        29.59 o
   6   3   6        132.38        127.69         3.21 o
   7   3   6        215.99        234.58         5.23 o
   8   3   6          4.34          9.10         1.48 o
   9   3   6         65.97         66.41         3.85 o
  10   3   6          0.81         -0.64         1.81 o
  -8   4   6         11.40          5.14         2.14 o
  -7   4   6         13.63          4.02         2.72 o
  -6   4   6         29.14         25.77         2.67 o
  -5   4   6         17.65         11.00         2.23 o
  -4   4   6         45.30         48.12         3.03 o
  -3   4   6        140.78        138.87         3.01 o
  -2   4   6         20.48         11.13         0.92 o
  -1   4   6        162.97        149.89         2.96 o
   0   4   6        529.77        515.44         8.43 o
   1   4   6          4.60         -0.21         0.39 o
   2   4   6       1258.62       1172.43        24.03 o
   3   4   6        808.38        817.42        13.96 o
   4   4   6       1134.56       1212.29        22.33 o
   5   4   6        258.00        282.70         5.29 o
   6   4   6         43.78         41.49         2.05 o
   7   4   6        131.89        132.20         3.51 o
   8   4   6        350.27        372.44        11.18 o
   9   4   6          9.03         10.74         1.91 o
  10   4   6          1.02         -1.76         1.81 o
  -7   5   6          3.28          1.17         2.23 o
  -6   5   6         42.32         31.16         5.25 o
  -5   5   6         25.62         29.19         4.48 o
  -4   5   6       1148.66       1138.16        31.18 o
  -3   5   6         93.43         69.82         2.11 o
  -2   5   6         42.30         38.84         1.84 o
  -1   5   6        364.43        374.30         6.61 o
   0   5   6        437.19        502.14         9.24 o
   1   5   6          3.29          3.62         0.47 o
   2   5   6          0.17          0.47         0.53 o
   3   5   6        785.54        795.31        16.44 o
   4   5   6        149.31        147.83         3.09 o
   5   5   6          0.39         -0.97         0.65 o
   6   5   6         88.10         65.41         2.32 o
   7   5   6         54.25         39.32         2.21 o
   8   5   6         65.04         68.84         2.90 o
   9   5   6         72.77         81.94         4.37 o
  10   5   6          1.02          1.92         2.56 o
  -7   6   6          8.79          3.81         2.46 o
  -6   6   6          0.30         -1.80         2.07 o
  -5   6   6         17.22         12.51         2.46 o
  -4   6   6         14.61         16.57         2.69 o
  -3   6   6         18.09          6.15         0.98 o
  -2   6   6         80.53         79.61         2.64 o
  -1   6   6        300.28        305.05         5.91 o
   0   6   6        442.13        455.47         7.60 o
   1   6   6          1.49          0.88         0.47 o
   2   6   6        499.35        497.83         8.69 o
   3   6   6        427.00        430.41         7.69 o
   4   6   6          2.25          0.66         0.44 o
   5   6   6        216.48        213.19         4.75 o
   6   6   6        335.42        340.26         6.37 o
   7   6   6         23.44         13.67         1.32 o
   8   6   6         27.31         23.13         1.83 o
   9   6   6          6.01         13.76         2.88 o
  10   6   6         11.51         12.48         2.88 o
  -7   7   6          0.90         -1.92         3.84 o
  -6   7   6          4.92          2.38         2.30 o
  -5   7   6          2.63          3.55         2.37 o
  -4   7   6          2.66          6.80         2.23 o
  -3   7   6         56.08         50.35         2.63 o
  -2   7   6        118.58        119.01         3.31 o
  -1   7   6        104.03         94.66         2.51 o
   0   7   6         29.33         34.04         1.67 o
   1   7   6         30.50         20.44         1.39 o
   2   7   6        532.21        518.75        10.11 o
   3   7   6        283.90        319.52         5.86 o
   4   7   6         25.69         30.14         1.86 o
   5   7   6         52.38         35.89         1.70 o
   6   7   6          0.28         -1.84         1.23 o
   7   7   6         51.22         62.84         2.94 o
   8   7   6        111.02        117.88         4.51 o
   9   7   6        196.74        229.22         7.23 o
  10   7   6         38.21         54.71         5.76 o
  -6   8   6          1.60          1.66         2.46 o
  -5   8   6         22.39         17.06         3.00 o
  -4   8   6        435.36        432.56        25.11 o
  -3   8   6         74.91         69.46         4.40 o
  -2   8   6         18.06         10.77         1.16 o
  -1   8   6         63.35         58.60         2.07 o
   0   8   6        228.39        263.17         5.34 o
   1   8   6         23.41         21.79         2.65 o
   2   8   6          5.48          2.47         0.65 o
   3   8   6         27.06         18.37         1.62 o
   4   8   6         31.26         34.79         1.65 o
   5   8   6        378.81        362.80         8.96 o
   6   8   6         97.00         70.50         3.68 o
   7   8   6        458.72        466.70        13.12 o
   8   8   6         11.48          8.73         1.69 o
   9   8   6        102.63        129.81         5.06 o
  -5   9   6        171.39        171.70        11.52 o
  -4   9   6        142.72        145.92         6.34 o
  -3   9   6          0.90         -0.10         1.17 o
  -2   9   6         20.82         13.37         1.57 o
  -1   9   6         12.56         11.53         1.06 o
   0   9   6         99.22        100.41         2.81 o
   1   9   6          0.01         -1.90         1.27 o
   2   9   6         78.47         87.77         2.36 o
   3   9   6        204.43        214.16         4.38 o
   4   9   6         44.01         40.63         1.98 o
   5   9   6          2.76          0.74         1.08 o
   6   9   6         37.94         24.49         2.56 o
   7   9   6          1.85          1.01         1.46 o
   8   9   6          9.45         10.61         1.69 o
   9   9   6         13.52         15.20         2.00 o
  -4  10   6         27.15         21.65         2.02 o
  -3  10   6        179.87        182.93         4.93 o
  -2  10   6          2.13         -0.64         3.84 o
  -1  10   6         72.41         58.81         2.55 o
   0  10   6         93.53        103.16         3.20 o
   1  10   6         82.28         89.93         2.81 o
   2  10   6        124.69        131.82         3.78 o
   3  10   6        104.61        116.67         2.92 o
   4  10   6          1.92          0.41         1.13 o
   5  10   6        268.29        263.63        11.36 o
   6  10   6         41.88         32.70         2.94 o
   7  10   6          0.60          0.00         1.58 o
   8  10   6         40.49         48.24         3.84 o
   9  10   6         30.74         24.46         4.64 o
  -3  11   6          0.48         -1.49         1.26 o
  -2  11   6         28.29         28.14         2.18 o
  -1  11   6         10.75          3.12         1.23 o
   0  11   6          0.06         -2.02         1.35 o
   1  11   6         30.28         27.05         2.07 o
   2  11   6          2.05         -1.75         1.17 o
   3  11   6          5.57          4.32         1.03 o
   4  11   6          0.13         -2.19         1.46 o
   5  11   6          0.27         -2.19         1.46 o
   6  11   6          0.47         -0.96         1.36 o
   7  11   6          0.15          1.92         1.58 o
   8  11   6         35.89         34.34         3.17 o
  -2  12   6         12.84         12.82         1.79 o
  -1  12   6          0.42         -2.22         1.48 o
   0  12   6          0.23         -1.75         1.16 o
   1  12   6         10.25          6.46         1.33 o
   2  12   6          5.16          2.43         1.46 o
   3  12   6         58.73         63.32         3.83 o
   4  12   6         28.95         18.20         1.77 o
   5  12   6         31.58         20.35         2.00 o
   6  12   6          0.22         -1.33         1.46 o
   7  12   6          6.39          0.00         1.58 o
   8  12   6          0.07         -2.64         1.76 o
  -1  13   6         80.67         91.01         4.24 o
   0  13   6         25.28         21.28         2.11 o
   1  13   6          0.98         -2.14         1.48 o
   2  13   6          5.94          2.68         2.29 o
   3  13   6          8.87          6.31         1.74 o
   4  13   6          1.02         -0.37         1.60 o
   5  13   6         24.30         25.33         4.00 o
   6  13   6          3.32          3.95         1.69 o
   7  13   6         10.74          8.33         1.81 o
   1  14   6          0.29         -2.37         1.58 o
   2  14   6          0.12         -2.37         1.58 o
   3  14   6          0.08         -1.79         1.97 o
   4  14   6          1.54         -3.52         2.56 o
   5  14   6          0.09          0.50         1.54 o
  -6 -12   7          0.01         -2.17         1.44 o
  -5 -12   7         36.42         29.40         2.40 o
  -4 -12   7          0.10         -1.18         1.42 o
  -3 -12   7         15.82         10.49         1.46 o
  -2 -12   7          1.61          0.45         1.33 o
  -1 -12   7         11.89          7.57         2.00 o
   0 -12   7         31.42         37.11         4.80 o
  -7 -11   7          0.13         -2.11         1.41 o
  -6 -11   7         22.88         19.05         1.90 o
  -5 -11   7         16.72         14.70         1.71 o
  -4 -11   7         58.67         55.99         3.30 o
  -3 -11   7         13.22          8.24         1.52 o
  -2 -11   7          1.01         -0.34         1.11 o
  -1 -11   7         27.33         22.32         1.46 o
   0 -11   7          7.02          3.76         1.49 o
   1 -11   7         22.97         20.35         2.46 o
   2 -11   7         15.55         12.66         1.91 o
  -8 -10   7          1.10          0.07         1.43 o
  -7 -10   7         11.15          7.72         1.61 o
  -6 -10   7         29.83         27.34         3.21 o
  -5 -10   7          2.93          0.31         2.42 o
  -4 -10   7          0.00         -1.99         1.33 o
  -3 -10   7        259.05        260.62         7.29 o
  -2 -10   7         11.82          9.73         1.48 o
  -1 -10   7          1.41         -2.38         1.58 o
   0 -10   7          7.46          4.16         1.71 o
   1 -10   7          2.97         -1.10         1.69 o
   2 -10   7         23.75         19.41         2.46 o
   3 -10   7         76.44         84.85         4.41 o
  -8  -9   7         75.99         99.15         4.02 o
  -7  -9   7          0.72         -0.91         1.33 o
  -6  -9   7          3.74         -1.35         1.30 o
  -5  -9   7        219.36        228.49         6.52 o
  -4  -9   7        144.00        114.97         4.20 o
  -3  -9   7          6.37          5.22         2.09 o
  -2  -9   7        255.60        277.25         6.45 o
  -1  -9   7         23.51         18.41         1.26 o
   0  -9   7         77.98         88.23         3.10 o
   1  -9   7        178.26        198.85         6.46 o
   2  -9   7        179.69        183.20         4.41 o
   3  -9   7        107.70        117.24         3.95 o
   4  -9   7         62.11         62.92         3.63 o
  -9  -8   7          1.26          0.96         2.13 o
  -8  -8   7          2.63          5.05         1.43 o
  -7  -8   7          0.03         -1.78         1.19 o
  -6  -8   7          3.18         -0.19         1.19 o
  -5  -8   7        123.72        123.49         4.20 o
  -4  -8   7        336.67        299.14         7.94 o
  -3  -8   7          1.64          1.12         1.20 o
  -2  -8   7         49.73         45.21         3.19 o
  -1  -8   7        508.22        526.33         9.11 o
   0  -8   7         74.96         77.03         2.53 o
   1  -8   7        547.67        572.55        11.13 o
   2  -8   7        221.79        242.03         5.31 o
   3  -8   7          0.00         -1.83         1.22 o
   4  -8   7         30.95         21.39         1.72 o
   5  -8   7          0.07         -2.53         1.69 o
  -9  -7   7          2.02         -0.32         2.13 o
  -8  -7   7         66.97         80.72         3.88 o
  -7  -7   7         10.97          5.60         1.06 o
  -6  -7   7         10.06          8.71         1.22 o
  -5  -7   7        111.82         89.70         2.95 o
  -4  -7   7          0.14         -1.00         0.67 o
  -3  -7   7          0.25          0.79         0.53 o
  -2  -7   7          4.46          6.37         0.79 o
  -1  -7   7        236.60        239.38         4.18 o
   0  -7   7         11.38         13.03         0.87 o
   1  -7   7        231.10        235.45         4.03 o
   2  -7   7        139.10        144.08         4.56 o
   3  -7   7         21.55         14.07         1.41 o
   4  -7   7         15.98         10.69         1.41 o
   5  -7   7          0.21         -3.36         2.24 o
   6  -7   7          2.83          1.76         2.72 o
  -9  -6   7          0.62          2.96         1.64 o
  -8  -6   7        141.88        148.73         5.18 o
  -7  -6   7         66.33         72.49         2.68 o
  -6  -6   7          6.54         -1.46         0.97 o
  -5  -6   7         71.76         60.31         2.54 o
  -4  -6   7        265.03        277.53         4.67 o
  -3  -6   7        204.24        224.25         3.88 o
  -2  -6   7         72.63         61.19         1.82 o
  -1  -6   7        120.57        122.73         2.46 o
   0  -6   7          6.70          4.34         0.75 o
   1  -6   7         59.68         74.69         1.92 o
   2  -6   7         23.39         26.76         2.09 o
   3  -6   7         71.20         61.86         2.70 o
   4  -6   7          0.10         -0.84         1.03 o
   5  -6   7         28.55         15.31         1.48 o
   6  -6   7         82.66         75.99         4.07 o
  -9  -5   7         49.91         54.87         3.02 o
  -8  -5   7         12.85          8.02         2.26 o
  -7  -5   7         21.15         15.51         1.42 o
  -6  -5   7        145.31        149.48         3.47 o
  -5  -5   7          0.20         -2.40         1.60 o
  -4  -5   7         12.97         11.83         0.95 o
  -3  -5   7        180.91        180.20         3.21 o
  -2  -5   7        222.44        258.15         5.24 o
  -1  -5   7        572.53        593.63         9.80 o
   0  -5   7         40.41         47.62         1.58 o
   1  -5   7       1067.63       1143.03        20.39 o
   2  -5   7        232.30        234.80         4.95 o
   3  -5   7         16.67         10.03         1.11 o
   4  -5   7         70.08         61.77         3.55 o
   5  -5   7          1.83          1.06         1.22 o
   6  -5   7          1.55          0.77         1.22 o
   7  -5   7         85.12         96.43         4.63 o
  -9  -4   7         14.14          9.59         1.50 o
  -8  -4   7         81.26         77.49         3.67 o
  -7  -4   7         25.33         17.99         1.53 o
  -6  -4   7        177.20        151.42         4.00 o
  -5  -4   7          7.49          5.83         0.63 o
  -4  -4   7        357.83        394.16         6.83 o
  -3  -4   7          6.08          3.01         0.60 o
  -2  -4   7         33.27         32.26         1.65 o
  -1  -4   7          8.91          5.25         0.61 o
   0  -4   7          9.89         13.54         0.83 o
   1  -4   7         63.98         74.29         1.80 o
   2  -4   7         32.65         30.51         1.49 o
   3  -4   7        292.36        289.60         7.01 o
   4  -4   7          0.78         -0.06         0.97 o
   5  -4   7        411.51        429.98        10.09 o
   6  -4   7          0.02         -0.35         1.16 o
   7  -4   7          0.09         -2.19         1.46 o
  -9  -3   7          1.87         -0.64         1.14 o
  -8  -3   7         22.29         20.55         1.54 o
  -7  -3   7          4.24         -0.58         1.42 o
  -6  -3   7          3.03         -1.30         0.87 o
  -5  -3   7         26.19         20.56         1.55 o
  -4  -3   7        220.06        235.29         3.88 o
  -3  -3   7        247.15        286.11         4.67 o
  -2  -3   7          1.35         -0.66         0.44 o
  -1  -3   7        587.36        563.05         9.29 o
   0  -3   7        623.29        685.32        11.14 o
   1  -3   7        962.37       1150.97        17.88 o
   2  -3   7         14.78          9.02         0.75 o
   3  -3   7         12.71          7.01         0.55 o
   4  -3   7         45.13         49.36         2.40 o
   5  -3   7        250.04        247.19         6.96 o
   6  -3   7         21.42         17.80         1.31 o
   7  -3   7         10.00          5.62         1.12 o
   8  -3   7         25.90         20.07         1.72 o
  -9  -2   7         13.39          7.91         1.45 o
  -8  -2   7        213.71        211.83         4.87 o
  -7  -2   7        521.48        548.86        10.57 o
  -6  -2   7         15.49         10.03         1.00 o
  -5  -2   7          8.91          7.92         0.87 o
  -4  -2   7         12.68         13.30         0.88 o
  -3  -2   7        601.87        708.98        10.70 o
  -2  -2   7        713.97        788.52        12.16 o
  -1  -2   7          3.03          2.43         0.55 o
   0  -2   7          3.67          1.99         0.50 o
   1  -2   7        620.19        652.54         9.55 o
   2  -2   7        152.28        138.41         2.86 o
   3  -2   7         19.81         24.74         1.07 o
   4  -2   7         88.79         84.54         2.89 o
   5  -2   7        117.70        122.88         3.28 o
   6  -2   7         25.09         16.79         1.53 o
   7  -2   7          2.19          2.24         1.22 o
   8  -2   7         18.67         16.14         1.59 o
  -9  -1   7         29.68         32.18         2.40 o
  -8  -1   7          2.15          0.82         1.18 o
  -7  -1   7        719.36        744.42        14.00 o
  -6  -1   7        292.94        278.20         5.70 o
  -5  -1   7        441.51        486.29         9.19 o
  -4  -1   7         74.55         82.60         2.18 o
  -3  -1   7          8.37          1.90         0.54 o
  -2  -1   7        456.98        571.31         7.95 o
  -1  -1   7         16.28         18.70         0.92 o
   0  -1   7       2369.53       2598.86        43.42 o
   1  -1   7         29.59         41.89         1.40 o
   2  -1   7        362.02        463.68         8.15 o
   3  -1   7        218.05        194.14         3.47 o
   4  -1   7          0.14          1.20         0.43 o
   5  -1   7         63.25         65.84         2.76 o
   6  -1   7        655.83        654.04        14.95 o
   7  -1   7         34.00         35.63         2.64 o
   8  -1   7         66.04         77.01         3.44 o
   9  -1   7          6.98          3.20         2.88 o
  -9   0   7         29.70         24.18         2.31 o
  -8   0   7          0.00          0.50         1.16 o
  -7   0   7          6.03          6.46         0.94 o
  -6   0   7          0.22          1.46         1.66 o
  -5   0   7         25.97         24.61         1.56 o
  -4   0   7         17.75         16.21         1.42 o
  -3   0   7        440.65        444.66         7.75 o
  -2   0   7        253.22        297.66         4.43 o
  -1   0   7        163.02        171.55         2.54 o
   0   0   7        999.02       1101.45        23.49 o
   1   0   7        211.83        223.01         4.12 o
   2   0   7        682.13        815.01        13.90 o
   3   0   7         21.58         10.63         0.62 o
   4   0   7         14.08         19.04         1.16 o
   5   0   7        100.27        105.20         2.77 o
   6   0   7        105.40        122.81         5.12 o
   7   0   7        190.79        205.72         5.66 o
   8   0   7          0.75         -1.71         1.29 o
   9   0   7          3.92          2.72         1.81 o
  -9   1   7         64.99         67.97         2.92 o
  -8   1   7         56.09         68.19         3.05 o
  -7   1   7         89.87         82.44         2.81 o
  -6   1   7         62.33         83.56         2.96 o
  -5   1   7        447.95        488.56         9.20 o
  -4   1   7         74.09         72.55         1.76 o
  -3   1   7         54.46         52.28         1.52 o
  -2   1   7        245.40        269.09         4.87 o
  -1   1   7        820.36        933.07        13.04 o
   0   1   7        188.92        203.62         3.57 o
   1   1   7        812.89        949.29        23.73 o
   2   1   7        113.94        138.05         6.41 o
   3   1   7         99.76        107.09         2.37 o
   4   1   7          0.49          1.16         0.53 o
   5   1   7        365.25        346.23         6.20 o
   6   1   7        133.87        139.81         4.30 o
   7   1   7          2.64          6.66         2.78 o
   8   1   7         15.75         13.64         1.53 o
   9   1   7          5.96          3.61         1.91 o
  -8   2   7          0.86          0.03         1.29 o
  -7   2   7         15.75         27.29         3.42 o
  -6   2   7          9.51          9.88         2.20 o
  -5   2   7        964.71       1026.61        19.68 o
  -4   2   7        138.93        140.70         3.38 o
  -3   2   7         36.56         47.55         1.45 o
  -2   2   7        294.63        347.17         6.56 o
  -1   2   7        965.29       1086.95        15.30 o
   0   2   7        621.91        552.18         7.95 o
   1   2   7       5368.39       5916.85        85.31 o
   2   2   7        610.14        595.04        13.35 o
   3   2   7        955.63       1018.29        17.33 o
   4   2   7        134.11        158.68         3.23 o
   5   2   7        186.49        189.45         4.26 o
   6   2   7        530.33        536.41        11.41 o
   7   2   7        265.63        288.88         7.38 o
   8   2   7         27.80         46.41         9.28 o
   9   2   7          0.07         -2.52         1.69 o
  -8   3   7          4.14          1.87         1.28 o
  -7   3   7          1.78         -1.28         2.04 o
  -6   3   7         40.48         37.69         2.36 o
  -5   3   7         16.51         15.12         1.20 o
  -4   3   7        184.47        195.99         4.39 o
  -3   3   7        348.27        355.86         6.34 o
  -2   3   7         16.69         21.16         1.19 o
  -1   3   7        877.33       1029.21        17.33 o
   0   3   7        346.11        334.67         5.09 o
   1   3   7         20.48         19.81         1.12 o
   2   3   7        121.14        137.11         2.57 o
   3   3   7        200.33        174.32         3.43 o
   4   3   7        772.05        824.70        16.96 o
   5   3   7          0.75         -0.15         0.70 o
   6   3   7        510.47        517.65        10.34 o
   7   3   7        167.08        184.44         4.39 o
   8   3   7         24.92         42.23         5.12 o
   9   3   7          0.22         -1.39         1.69 o
  -7   4   7          3.72         -0.87         1.91 o
  -6   4   7          0.56         -1.81         2.40 o
  -5   4   7         60.74         67.68         2.85 o
  -4   4   7         10.98          6.10         1.16 o
  -3   4   7          9.05          5.76         0.75 o
  -2   4   7         72.05         69.68         1.79 o
  -1   4   7       1003.89       1116.86        18.91 o
   0   4   7        202.78        199.15         3.26 o
   1   4   7        169.68        180.56         2.78 o
   2   4   7        684.08        748.16        13.54 o
   3   4   7        324.76        317.56         5.78 o
   4   4   7        807.18        870.96        14.93 o
   5   4   7        287.95        302.46         5.72 o
   6   4   7       1016.35       1007.41        19.38 o
   7   4   7        384.32        415.97         8.55 o
   8   4   7        393.62        437.48        12.89 o
   9   4   7         18.26         13.82         2.04 o
  -7   5   7          5.00          1.66         2.46 o
  -6   5   7         23.57         21.19         3.07 o
  -5   5   7         97.52         87.05         7.68 o
  -4   5   7          8.29          6.12         1.00 o
  -3   5   7        128.71        128.26         4.48 o
  -2   5   7          1.92          2.62         0.55 o
  -1   5   7         47.43         54.79         1.70 o
   0   5   7        468.28        462.61         8.59 o
   1   5   7        618.47        631.85        10.07 o
   2   5   7         98.44         93.44         2.17 o
   3   5   7        761.71        810.63        13.93 o
   4   5   7         93.10         97.35         2.40 o
   5   5   7         59.19         65.67         2.11 o
   6   5   7          3.63         -1.54         1.07 o
   7   5   7        202.10        210.29         9.52 o
   8   5   7        237.85        273.68         9.84 o
   9   5   7          0.05          0.09         1.69 o
  -7   6   7         16.87         13.44         4.80 o
  -6   6   7          1.17         -0.48         2.23 o
  -5   6   7         32.78         22.44         3.00 o
  -4   6   7        896.04        861.78        25.46 o
  -3   6   7         41.87         42.17         2.19 o
  -2   6   7         13.67         22.68         1.49 o
  -1   6   7         70.84         65.19         1.93 o
   0   6   7        928.46        985.02        17.76 o
   1   6   7         50.28         63.77         1.94 o
   2   6   7        516.70        545.93         9.52 o
   3   6   7        497.37        523.33        12.01 o
   4   6   7         44.22         35.38         1.58 o
   5   6   7        190.61        192.91         7.07 o
   6   6   7        222.31        199.56         5.35 o
   7   6   7         37.73         50.21         2.68 o
   8   6   7          4.71          9.49         1.54 o
   9   6   7          5.34          7.69         1.40 o
  -6   7   7          2.64          2.47         2.46 o
  -5   7   7          1.83          1.73         2.23 o
  -4   7   7          1.87          1.88         1.37 o
  -3   7   7         77.90         75.26         6.79 o
  -2   7   7          8.04          5.64         1.12 o
  -1   7   7        378.29        439.61         9.11 o
   0   7   7        111.67        125.83         3.09 o
   1   7   7        890.00        926.28        16.78 o
   2   7   7        238.02        270.94         5.62 o
   3   7   7          6.18          6.72         0.76 o
   4   7   7        257.90        259.34         6.22 o
   5   7   7         24.22         13.18         1.03 o
   6   7   7         12.57          2.88         1.22 o
   7   7   7        393.53        402.08        11.54 o
   8   7   7         66.71         67.26         3.60 o
   9   7   7         60.10         75.33         3.69 o
  -6   8   7          5.19          4.16         4.16 o
  -5   8   7         46.04         47.22         4.84 o
  -4   8   7          2.82          3.64         1.34 o
  -3   8   7         27.34         29.36         2.19 o
  -2   8   7         43.80         31.39         1.98 o
  -1   8   7          0.61          0.18         0.78 o
   0   8   7          2.77          1.33         0.91 o
   1   8   7         11.51          9.10         1.06 o
   2   8   7         96.59         91.42         2.15 o
   3   8   7        127.65        123.43         3.18 o
   4   8   7          7.30          3.66         0.81 o
   6   8   7          0.26         -2.04         1.36 o
   7   8   7         12.74         15.13         1.69 o
   8   8   7         51.34         65.51         3.60 o
   9   8   7        187.07        217.94         7.10 o
  -5   9   7         67.17         82.19        12.48 o
  -4   9   7          2.58          5.16         1.20 o
  -3   9   7         28.77         27.92         2.36 o
  -2   9   7        631.01        677.47        16.50 o
  -1   9   7          0.37         -1.23         0.98 o
   0   9   7          1.40         -0.35         0.98 o
   1   9   7        474.16        493.69         9.46 o
   2   9   7        253.39        285.10         5.36 o
   3   9   7          6.47          1.60         0.88 o
   4   9   7          5.18          0.34         1.03 o
   5   9   7        150.56        123.16         4.63 o
   6   9   7         62.06         65.91         3.62 o
   7   9   7        198.91        198.53         6.56 o
   8   9   7         18.23         15.68         1.91 o
   9   9   7          2.83          6.51         1.69 o
  -4  10   7         86.92         90.67         3.27 o
  -3  10   7          6.51          3.23         1.48 o
  -2  10   7          9.52         10.58         1.58 o
  -1  10   7         43.02         42.98         2.47 o
   0  10   7         76.91         60.58         2.72 o
   1  10   7         23.91         18.32         1.49 o
   2  10   7          8.11          3.36         1.15 o
   3  10   7         68.69         59.95         2.16 o
   4  10   7        413.39        448.84         9.70 o
   5  10   7          4.90          0.42         1.46 o
   6  10   7         94.76         95.05         7.52 o
   7  10   7          0.13          1.13         1.46 o
   8  10   7         12.86         15.19         1.92 o
  -3  11   7         34.51         35.25         2.80 o
  -2  11   7         64.08         68.59         3.53 o
  -1  11   7         36.93         30.47         2.37 o
   0  11   7         86.85         90.71         3.26 o
   1  11   7         10.55          6.90         1.33 o
   2  11   7         23.27         15.67         1.50 o
   3  11   7         11.60          8.41         1.11 o
   4  11   7          2.97         -2.02         1.35 o
   5  11   7         59.58         45.50         5.28 o
   6  11   7         26.47         20.32         2.04 o
   7  11   7         32.85         37.32         3.68 o
   8  11   7          1.19          0.00         1.69 o
  -2  12   7         31.60         34.72         2.95 o
  -1  12   7          6.14          3.01         1.69 o
   0  12   7         43.19         54.00         2.88 o
   1  12   7          0.00         -1.90         1.27 o
   2  12   7          2.58          1.00         1.54 o
   3  12   7          0.20         -1.55         1.54 o
   4  12   7         25.65         22.47         2.00 o
   5  12   7         17.41          7.04         1.69 o
   6  12   7          0.04         -2.24         1.58 o
   7  12   7         17.10         10.57         2.08 o
   0  13   7          6.53          5.84         2.47 o
   1  13   7          6.75          2.61         1.68 o
   2  13   7          1.85         -1.61         1.56 o
   3  13   7         65.03         74.02         3.89 o
   4  13   7          0.44         -1.14         2.08 o
   5  13   7          1.72         -1.02         1.69 o
   6  13   7          6.41          1.64         1.76 o
   3  14   7          7.65          5.48         2.42 o
  -4 -12   8         59.60         76.69         3.88 o
  -3 -12   8          6.97          3.67         1.52 o
  -2 -12   8          4.74          3.67         1.54 o
  -1 -12   8         16.50         14.92         2.30 o
  -6 -11   8          0.01         -2.11         1.41 o
  -5 -11   8         22.80         15.88         1.93 o
  -4 -11   8         12.35          8.84         1.64 o
  -3 -11   8         13.82         10.12         1.61 o
  -2 -11   8         24.86         23.39         2.57 o
  -1 -11   8          1.21          0.47         1.33 o
   0 -11   8         73.14         87.10         5.03 o
   1 -11   8          0.29         -2.28         1.65 o
  -7 -10   8          2.87         -1.78         1.41 o
  -6 -10   8         20.58         14.43         1.71 o
  -5 -10   8          0.18          0.08         1.87 o
  -4 -10   8          3.52          6.38         1.52 o
  -3 -10   8         92.10        101.28         4.01 o
  -2 -10   8          0.19         -1.11         1.09 o
  -1 -10   8          6.09          1.03         1.25 o
   0 -10   8          1.48          2.88         1.05 o
   1 -10   8          0.23         -1.99         1.33 o
   2 -10   8          0.18         -1.80         1.38 o
  -8  -9   8         43.19         51.43         3.53 o
  -7  -9   8         15.43          9.84         1.61 o
  -6  -9   8        164.28        161.64         5.21 o
  -5  -9   8         65.38         62.84         3.30 o
  -4  -9   8         30.41         23.97         3.99 o
  -3  -9   8        207.49        244.27         7.01 o
  -2  -9   8        224.87        240.22         5.93 o
  -1  -9   8         38.24         32.93         2.18 o
   0  -9   8         79.85         85.48         3.02 o
   1  -9   8          1.01          0.38         1.33 o
   2  -9   8        150.72        185.09         5.80 o
   3  -9   8         11.12         10.54         1.68 o
   4  -9   8          0.01         -2.24         1.49 o
  -8  -8   8          0.09          0.41         1.27 o
  -7  -8   8          0.07         -1.99         1.33 o
  -6  -8   8          2.44          0.16         1.33 o
  -5  -8   8         21.82         15.62         1.52 o
  -4  -8   8         86.10         84.80         3.60 o
  -3  -8   8         82.24         87.79         3.05 o
  -2  -8   8          2.99          4.26         1.48 o
  -1  -8   8        204.37        194.96         4.40 o
   0  -8   8          7.56          7.86         1.22 o
   1  -8   8        555.25        616.64        12.86 o
   2  -8   8          5.88          3.14         1.49 o
   3  -8   8         18.27         10.93         1.71 o
   4  -8   8          5.73         -2.53         1.69 o
   5  -8   8          0.68         -3.84         2.56 o
  -8  -7   8        157.17        193.08         7.93 o
  -7  -7   8          0.05         -1.84         1.23 o
  -6  -7   8          4.22          2.00         1.02 o
  -5  -7   8          8.99         10.80         1.21 o
  -4  -7   8          7.32         -0.30         0.91 o
  -3  -7   8         96.85         86.77         5.56 o
  -2  -7   8        111.84        109.07         4.39 o
  -1  -7   8         29.74         33.06         2.16 o
   0  -7   8         12.12          5.38         1.50 o
   1  -7   8        218.58        277.51         5.07 o
   2  -7   8        467.16        478.48        10.45 o
   3  -7   8         96.64         84.58         3.38 o
   4  -7   8          3.93         -0.96         1.29 o
   5  -7   8          1.94         -2.38         1.58 o
  -9  -6   8         25.38         31.97         3.93 o
  -8  -6   8         11.58         13.60         1.83 o
  -7  -6   8          1.74          0.52         1.42 o
  -6  -6   8        105.81        109.50         4.66 o
  -5  -6   8        309.74        282.77         6.35 o
  -4  -6   8         61.02         62.09         2.06 o
  -3  -6   8        272.70        274.88         5.05 o
  -2  -6   8         17.58         17.42         2.35 o
  -1  -6   8       1228.75       1292.33        20.91 o
   0  -6   8        299.72        314.75         6.21 o
   1  -6   8         43.02         57.87         2.16 o
   2  -6   8        272.56        307.87         6.46 o
   3  -6   8          7.12          3.33         1.22 o
   4  -6   8        114.10        111.94         3.93 o
   5  -6   8         42.66         47.25         2.77 o
   6  -6   8          2.93          0.45         1.69 o
  -9  -5   8         17.41         14.49         1.76 o
  -8  -5   8         42.17         41.97         5.59 o
  -7  -5   8         53.90         47.63         5.34 o
  -6  -5   8        275.56        273.15         5.50 o
  -5  -5   8          5.48          1.37         0.98 o
  -4  -5   8        209.33        220.30         3.87 o
  -3  -5   8        105.84        105.29         2.29 o
  -2  -5   8        647.60        656.66        10.86 o
  -1  -5   8          0.78          2.70         0.65 o
   0  -5   8         29.14         30.98         1.53 o
   1  -5   8        110.97        115.65         2.90 o
   2  -5   8        420.90        459.19         8.14 o
   3  -5   8         37.58         34.47         2.69 o
   4  -5   8        139.64        156.86         4.55 o
   5  -5   8         15.57          9.73         1.41 o
   6  -5   8          0.01         -1.46         1.22 o
   7  -5   8          6.29          9.60         2.88 o
  -9  -4   8          1.15          1.04         1.75 o
  -8  -4   8        139.06        157.21         5.23 o
  -7  -4   8         14.11         13.38         1.38 o
  -6  -4   8        181.51        186.70         4.79 o
  -5  -4   8         44.55         22.50         1.30 o
  -4  -4   8        229.02        242.74         4.50 o
  -3  -4   8        284.08        269.15         4.51 o
  -2  -4   8        434.26        439.23         8.51 o
  -1  -4   8        131.32        131.86         2.75 o
   0  -4   8        237.63        267.08         4.82 o
   1  -4   8          6.52          4.78         0.76 o
   2  -4   8         10.04          7.47         0.87 o
   3  -4   8          3.24          5.47         1.15 o
   4  -4   8          8.30          7.37         1.58 o
   5  -4   8         61.76         63.01         2.96 o
   6  -4   8        164.80        180.74         5.80 o
   7  -4   8          1.19          1.29         1.35 o
  -9  -3   8         28.64         24.64         1.92 o
  -8  -3   8         23.61         16.13         1.36 o
  -7  -3   8         49.13         40.69         3.21 o
  -6  -3   8         69.29         71.18         2.65 o
  -5  -3   8         22.28         11.98         0.96 o
  -4  -3   8         19.92         23.87         1.23 o
  -3  -3   8          4.03          2.89         0.61 o
  -2  -3   8          9.96          6.72         0.60 o
  -1  -3   8        781.09        798.07        13.04 o
   0  -3   8         81.77         90.04         2.08 o
   1  -3   8         72.19         71.52         1.93 o
   2  -3   8        794.63        840.18        16.10 o
   3  -3   8        370.34        386.09         6.88 o
   4  -3   8        466.95        508.15        11.75 o
   5  -3   8        318.61        337.84        10.48 o
   6  -3   8          1.40         -1.04         1.16 o
   7  -3   8          4.33          4.81         1.41 o
   8  -3   8         12.10          8.96         2.88 o
  -9  -2   8          1.36          0.50         1.35 o
  -8  -2   8          4.16         -0.34         1.09 o
  -7  -2   8        211.74        224.24         5.04 o
  -6  -2   8         40.58         26.15         2.06 o
  -5  -2   8          0.18         -1.06         0.73 o
  -4  -2   8        270.92        287.65         5.78 o
  -3  -2   8          1.11         -0.02         0.50 o
  -2  -2   8        609.46        629.21         9.67 o
  -1  -2   8          8.28          9.27         0.68 o
   0  -2   8        330.24        366.34        10.02 o
   1  -2   8        698.47        637.53        17.52 o
   2  -2   8          0.09          0.88         0.64 o
   3  -2   8         77.19         64.47         2.45 o
   4  -2   8        529.06        535.95        10.50 o
   5  -2   8        176.39        190.91         6.16 o
   6  -2   8        471.10        487.99         9.99 o
   7  -2   8         54.85         55.62         2.66 o
   8  -2   8          6.77          5.44         1.81 o
  -9  -1   8          1.83         -0.50         1.35 o
  -8  -1   8          0.08         -1.35         1.26 o
  -7  -1   8         48.62         35.34         3.09 o
  -6  -1   8        400.28        403.28         7.93 o
  -5  -1   8         14.14         18.06         1.39 o
  -4  -1   8        422.48        457.91         8.73 o
  -3  -1   8        281.69        270.06         4.35 o
  -2  -1   8       1196.46       1182.70        17.79 o
  -1  -1   8        574.38        540.01         8.33 o
   0  -1   8        992.95       1107.24        18.76 o
   1  -1   8        706.41        691.18        11.96 o
   2  -1   8          5.52          5.69         0.65 o
   3  -1   8        338.84        338.56         5.73 o
   4  -1   8        429.06        416.83         6.82 o
   5  -1   8         92.46         94.80         3.00 o
   6  -1   8         79.53         86.21         3.50 o
   7  -1   8        117.89        117.82         4.06 o
   8  -1   8         16.65         16.28         2.14 o
  -9   0   8          3.05          6.54         1.38 o
  -8   0   8         24.79         17.44         1.46 o
  -7   0   8          0.02          2.18         1.18 o
  -6   0   8         10.73          3.35         3.66 o
  -5   0   8         40.43         29.26         1.86 o
  -4   0   8        406.50        460.48         8.75 o
  -3   0   8         38.37         39.92         1.57 o
  -2   0   8         41.10         25.08         0.99 o
  -1   0   8        291.72        261.80         4.03 o
   0   0   8         25.36         14.21         0.85 o
   1   0   8        423.19        449.34         7.89 o
   2   0   8         63.55         57.89         2.14 o
   3   0   8        182.62        155.92         3.20 o
   4   0   8        292.03        300.75         5.63 o
   5   0   8        266.92        250.80         4.82 o
   6   0   8          0.75         -0.96         1.66 o
   7   0   8        132.99        154.72         4.74 o
   8   0   8        118.92        129.23         5.42 o
   9   0   8          8.96          7.68         2.14 o
  -8   1   8        133.07        125.40         3.85 o
  -7   1   8         86.38         97.03         3.22 o
  -6   1   8          3.13          3.80         1.47 o
  -5   1   8        426.25        451.71         8.68 o
  -4   1   8          7.43          1.15         0.71 o
  -3   1   8        107.88        119.43         2.64 o
  -2   1   8          0.69          1.39         0.56 o
  -1   1   8        118.83        124.40         2.07 o
   0   1   8         79.96         88.56         1.77 o
   1   1   8        279.05        252.20         4.34 o
   2   1   8          0.58          0.69         0.49 o
   3   1   8        111.23        107.35         2.24 o
   4   1   8        427.13        402.60         7.26 o
   5   1   8        707.52        709.66        14.78 o
   6   1   8        133.87        149.22         6.73 o
   7   1   8        101.74        111.02         3.93 o
   8   1   8          5.18          3.22         1.91 o
   9   1   8         58.22         75.30         4.51 o
  -8   2   8         19.21         30.03         1.96 o
  -7   2   8          1.41          2.75         1.15 o
  -6   2   8        221.38        218.28         5.46 o
  -5   2   8        698.93        685.03        11.95 o
  -4   2   8        137.00        119.31         2.90 o
  -3   2   8          5.76          7.88         0.72 o
  -2   2   8        653.53        665.43        11.42 o
  -1   2   8         20.49         24.21         0.90 o
   0   2   8        100.13        102.66         1.95 o
   1   2   8        324.84        273.73         4.35 o
   2   2   8         11.10         14.02         0.88 o
   3   2   8        451.55        401.26         6.57 o
   4   2   8          0.67          0.46         0.68 o
   5   2   8        214.81        207.60         4.75 o
   6   2   8        276.11        305.51         6.57 o
   7   2   8         31.90         22.26         1.72 o
   8   2   8         16.87         12.69         2.04 o
   9   2   8         73.87         72.13         4.51 o
  -8   3   8         11.13         10.34         1.20 o
  -7   3   8          1.65          0.95         0.99 o
  -6   3   8          1.06          1.01         0.94 o
  -5   3   8        372.32        376.47         7.89 o
  -4   3   8         47.62         35.38         3.14 o
  -3   3   8          0.25         -0.49         0.60 o
  -2   3   8         37.31         29.06         1.41 o
  -1   3   8        731.65        788.54        12.31 o
   0   3   8        182.02        158.05         2.85 o
   1   3   8         71.01         59.86         1.57 o
   2   3   8       1287.84       1369.95        24.04 o
   3   3   8         46.92         43.41         1.57 o
   4   3   8       1050.39       1091.21        18.62 o
   5   3   8        460.64        450.95         8.15 o
   6   3   8        824.97        844.77        16.38 o
   7   3   8          1.25         -1.49         1.00 o
   8   3   8        141.51        184.63         7.20 o
   9   3   8          3.97          5.02         1.91 o
  -7   4   8         11.68         20.12         1.89 o
  -6   4   8        224.21        225.87         5.14 o
  -5   4   8          4.05          3.35         0.99 o
  -4   4   8          6.82          2.48         1.34 o
  -3   4   8         22.42         15.37         1.12 o
  -2   4   8         70.35         87.32         2.27 o
  -1   4   8          0.09          0.74         0.68 o
   0   4   8         17.01          9.69         0.62 o
   1   4   8        298.37        330.32         5.13 o
   2   4   8        112.76        112.76         2.54 o
   3   4   8         98.35        125.21         2.74 o
   4   4   8          0.84         -1.31         0.87 o
   5   4   8        483.53        461.99         8.38 o
   6   4   8          5.91          8.05         1.14 o
   7   4   8         11.12          5.46         1.36 o
   8   4   8          3.02          2.24         1.02 o
   9   4   8          1.15         -3.36         2.24 o
  -7   5   8          9.79         11.12         2.91 o
  -6   5   8         31.57         25.08         1.80 o
  -5   5   8        108.75        116.62         3.21 o
  -4   5   8         32.74         42.43         2.63 o
  -3   5   8        162.31        170.79         3.80 o
  -2   5   8          0.08          0.38         0.67 o
  -1   5   8         18.81         29.73         1.61 o
   0   5   8        199.61        226.07         4.71 o
   1   5   8          2.08         -0.34         0.48 o
   2   5   8          2.32          2.38         0.62 o
   3   5   8        168.51        131.91         3.99 o
   4   5   8         54.26         46.51         3.00 o
   5   5   8        441.88        434.35         7.92 o
   6   5   8         27.37         21.93         2.98 o
   7   5   8          5.07          6.03         1.16 o
   8   5   8         48.26         60.87         3.30 o
   9   5   8          4.08          2.24         2.56 o
  -6   6   8         26.23         26.21         3.30 o
  -5   6   8          0.01         -1.07         0.92 o
  -4   6   8         29.75         34.96         2.28 o
  -3   6   8       1011.56       1053.83        19.62 o
  -2   6   8         28.52         29.27         2.38 o
  -1   6   8         11.09         10.04         0.90 o
   0   6   8        551.34        600.20        11.19 o
   1   6   8        629.70        734.71        11.02 o
   2   6   8         10.90          5.73         0.80 o
   3   6   8         84.98         97.92         2.45 o
   4   6   8         88.31         88.22         2.75 o
   5   6   8        581.81        582.44        12.01 o
   6   6   8        544.62        555.72        22.17 o
   7   6   8        355.13        345.54        10.07 o
   8   6   8          5.58          3.67         1.46 o
   9   6   8          3.68          3.86         1.36 o
  -6   7   8          5.46          6.01         2.69 o
  -5   7   8          3.02          1.57         1.97 o
  -4   7   8          6.17          4.40         1.34 o
  -3   7   8         37.28         48.10         2.93 o
  -2   7   8          9.51          1.97         2.03 o
  -1   7   8         48.80         47.91         2.09 o
   0   7   8        289.14        317.81         6.11 o
   1   7   8        104.84        104.46         2.91 o
   2   7   8         12.26         11.89         0.97 o
   3   7   8         14.96          8.07         0.81 o
   4   7   8         29.91         20.29         1.16 o
   5   7   8        348.52        347.86        19.06 o
   6   7   8         53.95         54.87         3.27 o
   7   7   8         28.95         41.56         3.05 o
   8   7   8          1.86          0.15         1.46 o
   9   7   8          0.52          1.03         1.76 o
  -5   8   8         95.08         93.46         3.95 o
  -4   8   8        100.70         94.65         3.24 o
  -3   8   8         47.60         55.18         2.93 o
  -2   8   8         23.59         31.34         2.20 o
  -1   8   8         58.11         44.80         3.14 o
   0   8   8         26.69         23.35         1.60 o
   1   8   8        104.88        120.63         3.53 o
   2   8   8         85.15         84.34         2.33 o
   3   8   8         91.20         79.06         2.55 o
   5   8   8          8.81          4.33         1.92 o
   6   8   8        172.08        172.36         6.40 o
   7   8   8         50.13         48.48         3.17 o
   8   8   8         11.72          9.89         1.69 o
   9   8   8          6.88          6.36         1.69 o
  -5   9   8          6.91          6.69         1.78 o
  -4   9   8          5.72          6.11         1.39 o
  -3   9   8         43.93         42.02         2.69 o
  -2   9   8          0.09          5.35         1.48 o
  -1   9   8        257.67        287.41         6.56 o
   0   9   8          8.18          3.50         1.23 o
   1   9   8          3.92          0.21         1.14 o
   2   9   8         70.24         78.52         3.00 o
   3   9   8         59.27         62.19         2.82 o
   4   9   8         20.10         12.73         1.45 o
   5   9   8        132.43        117.52         4.63 o
   6   9   8         70.53         76.13         3.73 o
   7   9   8         40.01         36.17         3.05 o
   8   9   8         33.01         28.09         6.40 o
  -4  10   8         44.35         46.98         3.33 o
  -3  10   8         95.10         94.94         3.77 o
  -2  10   8         90.55         97.67         3.94 o
  -1  10   8         37.49         41.84         2.45 o
   0  10   8          9.61         10.30         1.39 o
   1  10   8         11.82          7.76         1.38 o
   2  10   8        526.30        541.39        11.47 o
   3  10   8         48.72         50.10         2.59 o
   4  10   8        123.78        125.29         4.04 o
   5  10   8         26.27         20.07         1.91 o
   6  10   8         58.20         43.47         3.27 o
   7  10   8        128.35        140.40         5.31 o
   8  10   8         11.55         10.29         1.91 o
  -3  11   8          4.61          5.96         1.58 o
  -2  11   8          0.07         -0.67         1.58 o
  -1  11   8          0.46         -1.71         1.56 o
   0  11   8          1.80         -0.09         1.32 o
   1  11   8          0.14         -0.11         1.32 o
   2  11   8         15.19         13.74         1.76 o
   3  11   8         44.80         40.17         2.49 o
   4  11   8          0.02         -3.36         2.24 o
   5  11   8        261.59        258.66        10.24 o
   6  11   8          3.32          2.40         1.58 o
   7  11   8         49.73         58.23         3.62 o
  -1  12   8          7.53          8.28         1.78 o
   0  12   8         18.69         15.06         1.63 o
   1  12   8         25.17         22.70         2.07 o
   2  12   8         58.68         70.57         3.74 o
   3  12   8         62.49         75.12         4.84 o
   4  12   8         56.65         51.85         3.46 o
   5  12   8         13.00          6.14         1.69 o
   6  12   8          4.58          1.75         1.69 o
   7  12   8          0.63          0.02         2.08 o
   0  13   8         13.77         13.53         2.76 o
   1  13   8          6.40          4.16         1.78 o
   2  13   8         19.25         17.09         2.07 o
   3  13   8          0.11          0.44         2.22 o
   4  13   8        145.20        135.97         8.00 o
   5  13   8         14.96         10.55         1.77 o
  -5 -11   9         61.53         74.69         3.81 o
  -4 -11   9          9.28          8.01         1.74 o
  -3 -11   9         22.51         18.43         1.83 o
  -2 -11   9         16.75         12.09         1.71 o
  -1 -11   9         50.87         79.06         3.69 o
   0 -11   9         13.57         14.40         2.30 o
  -6 -10   9          5.27          1.23         1.52 o
  -5 -10   9         11.42          7.14         1.54 o
  -4 -10   9         26.64         18.77         1.83 o
  -3 -10   9          0.52          0.34         1.44 o
  -2 -10   9          1.04         -0.55         1.42 o
  -1 -10   9          9.36          9.98         1.54 o
   0 -10   9         80.85        104.09         4.72 o
   1 -10   9         14.27         11.84         2.13 o
   2 -10   9          3.00          0.20         1.89 o
  -7  -9   9         15.99          9.98         1.63 o
  -6  -9   9          1.49          0.88         1.52 o
  -5  -9   9         30.23         18.58         1.83 o
  -4  -9   9        124.69        135.85         4.72 o
  -3  -9   9        151.23        165.00         5.33 o
  -2  -9   9         33.47         20.34         1.83 o
  -1  -9   9          8.89          6.10         1.58 o
   0  -9   9         11.50          7.79         1.35 o
   1  -9   9          4.68          3.62         1.52 o
   2  -9   9         26.88         22.34         3.15 o
   3  -9   9          9.89          5.12         1.68 o
  -7  -8   9          0.08         -1.92         1.35 o
  -6  -8   9          3.60          1.65         1.35 o
  -5  -8   9        183.72        186.79         5.70 o
  -4  -8   9         32.70         38.66         2.91 o
  -3  -8   9        111.18        116.69         4.54 o
  -2  -8   9        154.29        150.89         5.18 o
  -1  -8   9         26.32         14.45         1.61 o
   0  -8   9         20.57         19.19         1.36 o
   1  -8   9         99.21        122.11         3.63 o
   2  -8   9          1.45         -0.18         1.49 o
   3  -8   9         15.22         15.84         1.80 o
   4  -8   9         14.65          6.53         1.74 o
  -8  -7   9          3.46          1.54         2.13 o
  -7  -7   9         15.03          5.78         2.72 o
  -6  -7   9         27.42         31.99         3.36 o
  -5  -7   9         23.53         19.21         4.30 o
  -4  -7   9         14.53          9.20         1.22 o
  -3  -7   9        297.33        321.06         7.37 o
  -2  -7   9          2.24          1.50         1.46 o
  -1  -7   9        278.42        297.30         6.78 o
   0  -7   9        170.17        199.16         5.00 o
   1  -7   9        124.11        137.76         3.38 o
   2  -7   9         22.98         15.38         1.71 o
   3  -7   9         25.60         33.25         3.27 o
   4  -7   9          5.32          0.02         1.69 o
   5  -7   9         72.79         81.17         4.30 o
  -8  -6   9          0.65         -2.24         1.89 o
  -7  -6   9         12.56          5.46         3.62 o
  -6  -6   9         11.81         10.39         1.23 o
  -5  -6   9        386.06        360.99         7.17 o
  -4  -6   9          7.08          2.57         1.03 o
  -3  -6   9          2.69          3.19         0.99 o
  -2  -6   9        637.03        644.21        16.12 o
  -1  -6   9         26.24         20.89         3.19 o
   0  -6   9        228.51        264.77         5.52 o
   1  -6   9        726.77        751.36        13.84 o
   2  -6   9         93.31         81.33         2.97 o
   3  -6   9        150.09        143.46         5.54 o
   4  -6   9         81.72         73.45         3.95 o
   5  -6   9          5.47          5.92         1.81 o
  -8  -5   9          8.62          5.36         1.64 o
  -7  -5   9         69.09         55.79         3.21 o
  -6  -5   9        197.31        195.69         4.81 o
  -5  -5   9          2.23          1.54         0.94 o
  -4  -5   9        211.09        211.22         4.15 o
  -3  -5   9        100.34        107.05         2.52 o
  -2  -5   9        210.69        230.35         4.31 o
  -1  -5   9        246.45        257.56         5.92 o
   0  -5   9       2638.39       2718.49        43.44 o
   1  -5   9         73.36         69.55         2.55 o
   2  -5   9          4.80         -1.46         0.97 o
   3  -5   9        111.06         97.66         3.75 o
   4  -5   9         27.81         15.18         1.48 o
   5  -5   9          0.58         -2.19         1.46 o
   6  -5   9          0.56          1.00         1.69 o
  -8  -4   9          0.37         -2.17         1.44 o
  -7  -4   9         37.45         26.24         3.47 o
  -6  -4   9          3.46          1.04         1.09 o
  -5  -4   9         83.81         79.41         2.73 o
  -4  -4   9          0.11          1.42         0.74 o
  -3  -4   9         31.06         30.61         1.51 o
  -2  -4   9         61.11         68.51         2.00 o
  -1  -4   9         54.69         50.35         2.46 o
   0  -4   9          7.46          4.16         0.82 o
   1  -4   9          0.99         -1.13         0.76 o
   2  -4   9        764.20        814.26        15.75 o
   3  -4   9        128.58        132.04         3.41 o
   4  -4   9        144.12        109.78         3.75 o
   5  -4   9         12.69         16.79         1.53 o
   6  -4   9          9.51          6.24         1.81 o
   7  -4   9          8.47          5.92         2.04 o
  -8  -3   9          6.01         10.19         1.64 o
  -7  -3   9          5.18          2.17         1.40 o
  -6  -3   9          2.00         -1.07         1.09 o
  -5  -3   9          0.92         -1.30         0.87 o
  -4  -3   9        156.04        162.90         3.46 o
  -3  -3   9        130.48        124.18         3.62 o
  -2  -3   9        125.27        120.54         2.65 o
  -1  -3   9        559.50        570.31         9.50 o
   0  -3   9        484.76        494.34         8.33 o
   1  -3   9        700.16        742.80        11.83 o
   2  -3   9        229.10        231.21         5.11 o
   3  -3   9          0.65         -2.04         1.36 o
   4  -3   9        397.44        415.76         9.97 o
   5  -3   9         62.56         59.24         2.96 o
   6  -3   9         69.82         67.03         3.85 o
   7  -3   9         59.58         61.30         4.07 o
  -8  -2   9         37.11         38.72         2.35 o
  -7  -2   9        397.60        436.20         9.52 o
  -6  -2   9         42.83         28.34         2.03 o
  -5  -2   9          3.83          0.66         0.97 o
  -4  -2   9          0.65          1.32         0.85 o
  -3  -2   9          1.87          2.62         0.68 o
  -2  -2   9        186.24        198.86         3.73 o
  -1  -2   9         40.71         25.35         1.37 o
   0  -2   9         14.66         12.26         0.71 o
   1  -2   9        696.57        738.89        14.27 o
   2  -2   9          7.69          3.42         0.73 o
   3  -2   9        270.26        298.52         6.35 o
   4  -2   9        439.78        452.91         9.06 o
   5  -2   9         49.61         60.32         3.62 o
   6  -2   9          0.24         -1.83         1.22 o
   7  -2   9         37.02         44.15         3.62 o
   8  -2   9          0.10         -2.87         1.91 o
  -8  -1   9         17.66         26.21         2.20 o
  -7  -1   9          0.37         -1.10         1.95 o
  -6  -1   9         11.10         -1.92         1.80 o
  -5  -1   9         52.10         41.89         2.20 o
  -4  -1   9         40.03         54.21         2.15 o
  -3  -1   9         16.58          9.77         0.62 o
  -2  -1   9         48.80         58.04         1.73 o
  -1  -1   9        148.75        148.39         2.95 o
   0  -1   9         78.45         74.67         2.00 o
   1  -1   9        374.78        399.35         7.18 o
   2  -1   9        791.03        807.68        12.68 o
   3  -1   9       1116.67       1164.14        19.85 o
   4  -1   9        213.19        221.25         4.95 o
   5  -1   9        308.51        316.85         7.94 o
   6  -1   9         20.40         15.94         1.31 o
   7  -1   9          4.88          3.36         1.81 o
   8  -1   9          4.27          2.77         1.91 o
  -8   0   9          3.40          0.51         1.34 o
  -7   0   9         57.38         62.71         2.59 o
  -6   0   9         17.66         12.37         1.35 o
  -5   0   9        152.58        142.96         4.29 o
  -4   0   9          1.72          2.19         0.85 o
  -3   0   9         22.43         17.81         1.30 o
  -2   0   9         53.06         47.44         1.31 o
  -1   0   9        181.20        172.65         3.06 o
   0   0   9         17.47         21.76         1.14 o
   1   0   9        137.31        152.68         3.20 o
   2   0   9         13.86          6.77         0.72 o
   3   0   9         80.16         68.14         2.12 o
   4   0   9        937.82        954.25        18.35 o
   5   0   9        578.12        592.95        10.52 o
   6   0   9        134.47        134.15         4.43 o
   7   0   9         17.83         12.60         1.91 o
   8   0   9         10.53         10.37         2.14 o
  -8   1   9          0.43         -0.97         1.26 o
  -7   1   9        180.20        195.12         5.21 o
  -6   1   9         20.38         11.12         1.43 o
  -5   1   9         81.34         77.58         2.64 o
  -4   1   9         16.50         11.99         0.97 o
  -3   1   9        312.91        325.13         6.48 o
  -2   1   9        427.76        419.09         6.77 o
  -1   1   9        183.99        186.29         3.21 o
   0   1   9         28.09         25.66         1.48 o
   1   1   9         84.51         72.90         1.78 o
   2   1   9          1.66          0.45         0.54 o
   3   1   9         81.56         89.04         2.37 o
   4   1   9         41.75         43.30         1.81 o
   5   1   9        297.55        317.42         6.78 o
   6   1   9        159.35        170.54         4.16 o
   7   1   9         13.21          8.82         1.81 o
   8   1   9          5.60          5.59         1.91 o
  -8   2   9         14.26         12.94         1.45 o
  -7   2   9          8.93         10.26         1.48 o
  -6   2   9        234.28        238.53         5.98 o
  -5   2   9          0.07         -0.93         1.25 o
  -4   2   9          0.09         -1.40         0.93 o
  -3   2   9          7.19          5.94         0.80 o
  -2   2   9         16.88          9.66         0.92 o
  -1   2   9          9.55         12.96         0.81 o
   0   2   9       1109.77       1280.13        20.25 o
   1   2   9          2.20          4.19         0.58 o
   2   2   9          0.00         -0.47         0.31 o
   3   2   9        951.47       1011.96        15.84 o
   4   2   9        818.67        797.14        12.66 o
   5   2   9        478.62        489.16         9.83 o
   6   2   9         99.70         91.12         3.34 o
   7   2   9         10.08         10.63         1.20 o
   8   2   9         87.75        105.24         4.96 o
   9   2   9         61.10         84.78         6.40 o
  -7   3   9         11.08         11.12         1.35 o
  -6   3   9         14.22          8.46         1.30 o
  -5   3   9         82.99         74.80         3.56 o
  -4   3   9        139.43        140.28         3.43 o
  -3   3   9        210.71        207.87         4.48 o
  -2   3   9         62.25         61.11         2.21 o
  -1   3   9        629.18        692.68        10.98 o
   0   3   9         36.21         36.50         1.70 o
   1   3   9         21.76         13.65         0.77 o
   2   3   9         53.87         52.05         1.74 o
   3   3   9        551.76        515.84         9.98 o
   4   3   9          2.72          2.51         0.82 o
   5   3   9        533.24        540.91        13.58 o
   6   3   9         75.66         86.30         3.28 o
   7   3   9        192.35        214.67         7.39 o
   8   3   9          2.66          0.48         1.81 o
   9   3   9          7.18          5.44         2.88 o
  -7   4   9          6.13          3.48         1.16 o
  -6   4   9         18.35          8.94         1.22 o
  -5   4   9        133.66        136.59         4.35 o
  -4   4   9          3.90         -1.29         0.86 o
  -3   4   9         99.26         89.44         3.12 o
  -2   4   9         43.05         44.45         2.01 o
  -1   4   9        208.33        234.25         4.93 o
   0   4   9        345.71        378.76         7.38 o
   1   4   9         60.81         52.40         1.63 o
   2   4   9         38.18         33.77         1.57 o
   3   4   9        127.47        125.64         2.67 o
   4   4   9          5.28          5.12         0.82 o
   5   4   9          0.12          5.36         1.07 o
   6   4   9          0.20          0.73         1.08 o
   7   4   9         95.35         98.03         3.53 o
   8   4   9         11.14         11.16         1.60 o
   9   4   9         12.41         12.80         3.20 o
  -7   5   9         10.11         14.13         2.27 o
  -6   5   9         21.84         24.00         1.72 o
  -5   5   9        177.29        180.48         6.83 o
  -4   5   9          1.09          1.28         1.10 o
  -3   5   9         41.50         41.84         1.96 o
  -2   5   9        418.66        421.97         8.26 o
  -1   5   9        209.97        209.38         4.54 o
   0   5   9       1081.46       1152.76        22.89 o
   1   5   9        488.04        520.05         8.53 o
   2   5   9         34.13         40.33         1.65 o
   3   5   9        202.03        216.61         4.87 o
   4   5   9        280.37        273.16         7.33 o
   5   5   9        524.01        525.62        12.06 o
   6   5   9         51.36         54.30         2.76 o
   7   5   9         19.63         11.25         1.69 o
   8   5   9          8.86          6.66         1.54 o
   9   5   9          1.52          0.64         2.56 o
  -6   6   9          0.01         -0.70         1.19 o
  -5   6   9         15.05         12.07         1.39 o
  -4   6   9         37.67         20.26         1.69 o
  -3   6   9          5.50          6.14         1.09 o
  -2   6   9         26.45         30.51         2.36 o
  -1   6   9        218.95        225.01         4.88 o
   0   6   9        249.33        259.40         5.94 o
   1   6   9         54.80         54.75         1.67 o
   2   6   9          0.14         -1.21         0.80 o
   3   6   9         61.58         55.07         1.98 o
   4   6   9          5.91          3.32         0.91 o
   5   6   9        228.54        218.03         7.01 o
   6   6   9          6.62          3.84         2.08 o
   7   6   9         71.26         77.52         3.73 o
   8   6   9          4.16          0.15         1.46 o
   9   6   9          2.33          2.07         1.36 o
  -6   7   9         21.18         11.90         2.03 o
  -5   7   9         16.85         12.23         1.49 o
  -4   7   9         95.27         69.92         3.23 o
  -3   7   9          0.48          0.87         1.27 o
  -2   7   9        102.50        104.32         3.16 o
  -1   7   9        203.39        199.20         4.52 o
   0   7   9        123.23        141.13         3.38 o
   1   7   9         25.26         21.98         3.37 o
   2   7   9        751.74        804.97        14.31 o
   3   7   9         36.65         28.90         1.82 o
   4   7   9        210.39        198.77         5.40 o
   5   7   9        107.86        104.39         4.41 o
   6   7   9         44.45         54.16         3.27 o
   7   7   9         29.16         19.84         1.91 o
   8   7   9          7.34          1.19         1.54 o
   9   7   9          2.54          2.29         1.54 o
  -5   8   9         23.98         17.41         1.55 o
  -4   8   9         11.63          8.28         1.48 o
  -3   8   9         41.16         47.64         4.31 o
  -2   8   9         24.06         34.20         3.32 o
  -1   8   9         88.28         91.44         2.80 o
   0   8   9        380.31        424.60         9.11 o
   1   8   9         38.03         45.07         3.23 o
   2   8   9         11.34          8.67         0.99 o
   3   8   9         16.18         10.36         1.14 o
   4   8   9         17.77          9.94         1.96 o
   5   8   9        136.41        116.78         4.63 o
   6   8   9          7.90          5.76         1.58 o
   7   8   9          4.21          1.92         1.46 o
   8   8   9          1.03         -2.19         1.46 o
  -4   9   9         15.07         19.36         2.15 o
  -3   9   9         36.89         45.20         4.20 o
  -2   9   9        172.41        203.49         6.09 o
  -1   9   9         86.05        100.03         3.38 o
   0   9   9        135.28        145.33         4.06 o
   1   9   9        184.55        221.31         5.50 o
   2   9   9        228.25        245.94         5.05 o
   3   9   9         14.78          6.94         1.27 o
   4   9   9         57.90         56.06         2.91 o
   5   9   9          0.05         -3.36         2.24 o
   6   9   9         31.63         29.84         2.94 o
   7   9   9          0.41         -1.28         1.36 o
   8   9   9          0.04         -2.19         1.46 o
  -3  10   9         18.70         21.52         3.41 o
  -2  10   9        115.72        126.27         4.63 o
  -1  10   9        103.85        122.86         3.91 o
   0  10   9        250.27        287.76         6.75 o
   1  10   9         12.56         11.98         1.49 o
   2  10   9          5.31          4.93         1.54 o
   3  10   9         53.74         53.90         2.55 o
   4  10   9        233.31        233.46         7.46 o
   5  10   9          3.55         -2.04         1.60 o
   6  10   9          0.72         -0.96         1.58 o
   7  10   9          0.76          0.16         1.58 o
   8  10   9          5.07          1.00         1.69 o
  -2  11   9          4.87          5.82         1.69 o
  -1  11   9         45.39         50.61         4.69 o
   0  11   9          0.19          0.59         1.33 o
   1  11   9         55.15         66.83         4.31 o
   2  11   9         80.40         90.01         4.62 o
   3  11   9          3.97          2.17         1.14 o
   4  11   9         25.40         22.91         2.07 o
   5  11   9         52.03         49.70         3.50 o
   6  11   9          0.17         -2.38         1.58 o
   7  11   9          1.49          2.39         2.56 o
  -1  12   9         41.80         42.98         3.30 o
   0  12   9         81.37         97.08         4.36 o
   1  12   9         91.35        109.76         6.10 o
   2  12   9        106.47        133.42         9.05 o
   3  12   9          0.34         -3.11         2.40 o
   4  12   9        137.83        128.38         8.80 o
   5  12   9          2.60         -2.88         2.24 o
   6  12   9         69.91         71.63         5.28 o
   2  13   9         52.66         59.29         6.69 o
   3  13   9          3.97          5.88         2.47 o
   4  13   9         47.92         57.48         4.91 o
  -5 -10  10          0.12          0.88         1.54 o
  -4 -10  10         37.91         32.27         3.03 o
  -3 -10  10          2.30          2.87         1.54 o
  -2 -10  10         75.21         98.11         5.78 o
  -1 -10  10          9.35         12.89         1.74 o
   0 -10  10         15.61         12.32         1.61 o
   1 -10  10          3.08         -0.57         2.07 o
  -6  -9  10         11.46          8.27         1.74 o
  -5  -9  10          1.51          2.12         1.54 o
  -4  -9  10        110.87        116.43         4.61 o
  -3  -9  10        156.82        166.73         7.85 o
  -2  -9  10          4.31          4.57         1.44 o
  -1  -9  10          4.29          6.66         1.44 o
   0  -9  10          0.12          1.85         1.35 o
   1  -9  10          8.99         12.97         2.30 o
   2  -9  10         54.97         63.06         4.67 o
  -7  -8  10          1.28          0.71         1.60 o
  -6  -8  10          0.00          2.28         1.41 o
  -5  -8  10          0.16          1.05         1.41 o
  -4  -8  10         61.90         73.68         3.62 o
  -3  -8  10        147.56        154.00         8.93 o
  -2  -8  10        128.20        144.33         4.91 o
  -1  -8  10        113.41        116.16         4.36 o
   0  -8  10        152.63        165.20         5.21 o
   1  -8  10         54.57         54.27         2.98 o
   2  -8  10          1.25          2.09         1.52 o
   3  -8  10          2.64         -0.19         1.52 o
  -7  -7  10         66.13         58.69         3.27 o
  -6  -7  10          0.20          3.72         1.41 o
  -5  -7  10         42.90         51.52         3.19 o
  -4  -7  10          7.26          8.67         1.52 o
  -3  -7  10          0.04         -0.79         1.33 o
  -2  -7  10         59.25         63.37         5.59 o
  -1  -7  10          1.47         -1.33         1.33 o
   0  -7  10        267.18        307.75         8.21 o
   1  -7  10          2.56          2.23         1.21 o
   2  -7  10        187.18        203.99         5.12 o
   3  -7  10          0.02         -2.07         1.44 o
   4  -7  10         24.70         16.41         2.56 o
  -8  -6  10          0.65         -0.96         2.13 o
  -7  -6  10         26.60         17.28         4.48 o
  -6  -6  10        160.13        174.62         5.36 o
  -5  -6  10          6.27          6.56         1.35 o
  -4  -6  10         29.54         18.27         1.85 o
  -3  -6  10        131.75        148.37         4.60 o
  -2  -6  10        823.05        827.84        20.06 o
  -1  -6  10        196.46        217.69         6.30 o
   0  -6  10        136.05        128.90         3.93 o
   1  -6  10         66.76         54.49         2.68 o
   2  -6  10        216.75        230.92         5.61 o
   3  -6  10         14.61          8.29         1.91 o
   4  -6  10          5.94          2.13         1.69 o
   5  -6  10         36.63         44.15         4.32 o
  -8  -5  10          6.83          7.40         1.64 o
  -7  -5  10          5.69          2.92         2.10 o
  -6  -5  10         85.61         87.79         3.03 o
  -5  -5  10        100.29         97.62         2.96 o
  -4  -5  10         27.79         18.33         1.64 o
  -3  -5  10        182.53        189.43         4.61 o
  -2  -5  10          2.27          3.69         1.71 o
  -1  -5  10        146.28        156.73         4.38 o
   0  -5  10        117.78        127.59         3.83 o
   1  -5  10         28.84         16.94         1.49 o
   2  -5  10        313.68        286.90         7.13 o
   3  -5  10         77.99         59.84         2.67 o
   4  -5  10         43.17         39.19         3.39 o
   5  -5  10          0.02         -1.43         1.69 o
   6  -5  10         42.11         65.78         4.30 o
  -8  -4  10         16.63         20.51         1.85 o
  -7  -4  10          0.08         -1.44         1.58 o
  -6  -4  10         31.70         38.72         3.39 o
  -5  -4  10         27.99         33.59         2.35 o
  -4  -4  10          4.17          3.03         1.02 o
  -3  -4  10        299.52        316.98         6.15 o
  -2  -4  10         55.43         70.64         2.32 o
  -1  -4  10        577.02        564.96        10.53 o
   0  -4  10        347.89        370.21         6.64 o
   1  -4  10        483.20        470.58         8.99 o
   2  -4  10        746.90        730.77        14.27 o
   3  -4  10         88.48         71.66         2.96 o
   4  -4  10         27.20         22.57         2.04 o
   5  -4  10         88.84         84.99         4.30 o
   6  -4  10         22.65         18.96         2.26 o
  -8  -3  10         11.56          8.30         1.64 o
  -7  -3  10          5.77          1.61         1.44 o
  -6  -3  10        167.20        178.40         4.69 o
  -5  -3  10         27.36         22.52         3.57 o
  -4  -3  10          0.02          3.15         0.86 o
  -3  -3  10        293.49        298.89         5.49 o
  -2  -3  10        346.00        327.74         5.78 o
  -1  -3  10        124.65        117.16         3.02 o
   0  -3  10        225.39        216.39         4.20 o
   1  -3  10          0.52         -0.64         1.92 o
   2  -3  10         85.27         75.58         3.37 o
   3  -3  10         32.36         14.46         1.23 o
   4  -3  10        173.92        186.41         5.02 o
   5  -3  10         46.57         50.42         3.50 o
   6  -3  10          4.25          1.58         2.72 o
   7  -3  10        105.45        136.69         5.88 o
  -8  -2  10          0.93          2.12         1.46 o
  -7  -2  10        113.73        140.50         4.13 o
  -6  -2  10        121.76        111.43         3.50 o
  -5  -2  10         60.09         61.15         2.77 o
  -4  -2  10        290.59        275.65         5.46 o
  -3  -2  10          3.54          7.21         0.99 o
  -2  -2  10        105.95        124.12         3.79 o
  -1  -2  10        507.07        529.26         8.93 o
   0  -2  10          9.45         11.44         0.96 o
   1  -2  10          9.80          7.33         0.88 o
   2  -2  10          8.42          5.35         1.15 o
   3  -2  10         41.43         36.71         1.98 o
   4  -2  10         10.80          1.56         1.01 o
   5  -2  10        194.27        200.10         6.90 o
   6  -2  10         24.04         20.27         2.14 o
   7  -2  10         25.71         19.69         2.26 o
  -8  -1  10         27.83         16.25         1.76 o
  -7  -1  10          2.78          0.58         1.15 o
  -6  -1  10         42.08         36.00         2.23 o
  -5  -1  10         18.60         14.80         1.35 o
  -4  -1  10        330.45        331.72         7.40 o
  -3  -1  10        568.40        629.94        10.30 o
  -2  -1  10        286.62        301.62         5.47 o
  -1  -1  10          5.52          4.64         0.96 o
   0  -1  10        669.56        690.99        11.46 o
   1  -1  10          8.88          2.37         0.69 o
   2  -1  10         24.80         12.64         0.86 o
   3  -1  10          3.70          1.98         0.82 o
   4  -1  10        535.82        489.05         9.83 o
   5  -1  10        176.20        159.11         4.46 o
   6  -1  10         61.72         53.77         3.62 o
   7  -1  10         10.82          8.15         1.91 o
  -8   0  10         55.47         44.57         4.58 o
  -7   0  10          0.10         -1.86         1.42 o
  -6   0  10          1.61         -1.27         1.09 o
  -5   0  10          1.47          0.29         1.07 o
  -4   0  10         87.27        101.08         3.05 o
  -3   0  10         81.76        103.91         3.14 o
  -2   0  10        182.60        179.28         4.04 o
  -1   0  10        795.51        791.73        12.16 o
   0   0  10          0.81         -1.02         0.68 o
   1   0  10         26.37         19.39         1.14 o
   2   0  10        782.30        733.66        12.73 o
   3   0  10         19.44         13.31         0.98 o
   4   0  10          0.95         -0.68         1.03 o
   5   0  10        741.48        731.87        16.43 o
   6   0  10          0.07         -0.64         0.82 o
   7   0  10        149.27        172.47         6.44 o
   8   0  10         15.37         16.34         2.37 o
  -8   1  10          0.15          1.12         1.58 o
  -7   1  10         12.95         12.55         1.64 o
  -6   1  10          4.96          0.15         1.06 o
  -5   1  10         14.84          9.91         1.14 o
  -4   1  10        160.66        188.80         4.63 o
  -3   1  10        103.99        100.22         4.97 o
  -2   1  10         91.77        108.14         3.29 o
  -1   1  10         89.00         87.40         2.82 o
   0   1  10        218.80        227.81         3.82 o
   1   1  10       1145.14       1179.59        18.70 o
   2   1  10        214.61        224.96         4.13 o
   3   1  10        469.18        440.87         8.67 o
   4   1  10          5.28          1.13         0.91 o
   5   1  10          1.62         -1.73         1.15 o
   6   1  10         38.10         41.92         3.39 o
   7   1  10         19.73         15.68         2.14 o
   8   1  10          8.13          5.12         2.04 o
  -7   2  10          7.26          6.35         1.44 o
  -6   2  10          0.01         -2.05         2.24 o
  -5   2  10         16.73         13.41         1.09 o
  -4   2  10        131.58        131.01         3.36 o
  -3   2  10        408.55        420.17         8.29 o
  -2   2  10       1086.01       1090.88        20.14 o
  -1   2  10        590.97        624.70        11.11 o
   0   2  10          6.25          3.47         0.79 o
   1   2  10       1370.70       1369.26        21.68 o
   2   2  10        120.64        124.02         3.20 o
   3   2  10          1.87         -1.34         1.04 o
   4   2  10        337.68        339.67         6.43 o
   5   2  10         15.97          7.60         1.27 o
   6   2  10        144.91        147.98         4.40 o
   7   2  10         35.82         39.33         2.43 o
   8   2  10          0.44          0.96         2.56 o
  -7   3  10          0.28         -1.87         1.25 o
  -6   3  10         79.74         56.07         3.34 o
  -5   3  10         16.72         14.64         1.51 o
  -4   3  10         20.49         20.51         1.44 o
  -3   3  10         19.67         10.87         1.22 o
  -2   3  10        157.35        158.88         3.77 o
  -1   3  10          6.84          1.24         0.90 o
   0   3  10        154.22        142.48         3.17 o
   1   3  10        229.58        228.77         4.20 o
   2   3  10         92.69        106.71         2.49 o
   3   3  10          4.25         -0.50         0.64 o
   4   3  10          0.32          0.65         0.82 o
   5   3  10         44.97         36.04         2.49 o
   6   3  10         76.01         90.48         3.47 o
   7   3  10        242.45        243.24         7.56 o
   8   3  10        134.13        149.41         8.32 o
  -7   4  10         26.22         20.62         2.97 o
  -6   4  10         26.77         21.41         1.74 o
  -5   4  10          8.98          7.90         1.33 o
  -4   4  10          0.02         -1.40         0.93 o
  -3   4  10         33.08         25.00         1.64 o
  -2   4  10        499.96        531.93         9.28 o
  -1   4  10         45.40         40.92         2.06 o
   0   4  10          1.09         -0.01         0.55 o
   1   4  10        445.26        446.77         7.47 o
   2   4  10         72.25         63.05         1.94 o
   3   4  10         28.16         14.40         1.05 o
   4   4  10        398.02        400.28         9.47 o
   5   4  10         81.67         81.68         3.72 o
   6   4  10         34.60         24.96         4.64 o
   7   4  10        115.49        130.64         4.96 o
   8   4  10          3.83          7.74         1.36 o
  -6   5  10          6.64          2.00         1.30 o
  -5   5  10          2.69          0.44         1.16 o
  -4   5  10         50.47         41.78         2.45 o
  -3   5  10         87.60         97.36         2.51 o
  -2   5  10         72.81         78.06         2.60 o
  -1   5  10        268.01        273.39         5.78 o
   0   5  10        164.67        165.31         4.18 o
   1   5  10        126.74        129.13         2.77 o
   2   5  10         52.02         40.70         2.05 o
   3   5  10        116.53        101.62         2.79 o
   4   5  10          0.00         -1.74         1.16 o
   5   5  10        183.49        193.42         6.33 o
   6   5  10          2.22          1.12         1.36 o
   7   5  10         17.98         20.36         4.64 o
   8   5  10         15.05         13.20         1.77 o
  -6   6  10          0.00         -1.34         1.48 o
  -5   6  10          9.73          9.11         1.49 o
  -4   6  10          2.88          3.63         1.11 o
  -3   6  10          0.27          0.30         0.92 o
  -2   6  10         14.32         12.13         1.15 o
  -1   6  10          2.52          1.37         0.97 o
   0   6  10         21.55         12.12         1.24 o
   1   6  10        161.60        152.44         3.40 o
   2   6  10         40.81         42.70         2.13 o
   3   6  10         95.75         85.01         2.89 o
   4   6  10         83.42         59.09         3.13 o
   5   6  10        422.35        420.68        12.10 o
   6   6  10         10.16          7.37         1.58 o
   7   6  10          2.94          0.96         1.46 o
   8   6  10         70.66         84.10         4.05 o
  -5   7  10          0.21         -0.70         1.28 o
  -4   7  10         14.31         13.04         1.49 o
  -3   7  10          0.11         -0.94         1.09 o
  -2   7  10         47.40         53.40         2.29 o
  -1   7  10        410.61        436.04         8.72 o
   0   7  10         13.67         10.22         1.07 o
   1   7  10         31.60         33.02         2.26 o
   2   7  10         19.86         14.89         1.11 o
   3   7  10        287.77        280.67         7.06 o
   4   7  10        590.13        579.32        16.06 o
   5   7  10         72.40         83.52         3.95 o
   6   7  10         67.35         73.20         3.73 o
   7   7  10         34.79         38.20         3.17 o
   8   7  10        144.81        159.85         5.87 o
  -4   8  10         38.00         32.43         2.59 o
  -3   8  10          2.57          2.59         1.46 o
  -2   8  10          7.61          4.61         1.06 o
  -1   8  10          0.17          1.05         1.05 o
   0   8  10          3.50          2.69         1.14 o
   1   8  10        188.39        207.54         5.22 o
   2   8  10         11.18          8.64         1.01 o
   3   8  10         48.83         53.36         2.91 o
   4   8  10          8.44          3.16         1.69 o
   5   8  10         26.89         16.80         1.91 o
   6   8  10          4.62          1.92         1.58 o
   7   8  10          9.84          6.08         1.58 o
   8   8  10          2.12         -0.26         1.69 o
  -4   9  10          0.08         -0.83         1.36 o
  -3   9  10         38.12         38.53         2.85 o
  -2   9  10        102.40         97.99         4.01 o
  -1   9  10         15.99         12.17         1.85 o
   0   9  10         16.92         16.31         1.36 o
   1   9  10         75.82         86.04         3.23 o
   2   9  10          1.37          1.72         1.44 o
   3   9  10          0.22         -2.26         2.41 o
   4   9  10        181.23        192.03         6.55 o
   5   9  10         91.76         93.89         4.28 o
   6   9  10         17.93         10.08         1.81 o
   7   9  10          1.07         -1.92         1.58 o
  -3  10  10         22.54         17.62         1.91 o
  -2  10  10          0.36          2.16         1.58 o
  -1  10  10         31.80         38.06         2.58 o
   0  10  10          2.00          2.48         1.57 o
   1  10  10         97.68        111.37         4.41 o
   2  10  10         67.40         71.02         3.77 o
   3  10  10          1.32         -1.39         1.61 o
   4  10  10         41.84         34.24         3.04 o
   5  10  10         29.74         23.39         2.14 o
   6  10  10         34.92         37.41         3.27 o
   7  10  10          1.06         -1.12         1.58 o
  -1  11  10         18.98         15.55         1.99 o
   0  11  10        104.36        128.80         4.88 o
   1  11  10         51.49         60.89         3.74 o
   2  11  10          5.09          1.91         1.74 o
   3  11  10         43.38         46.30         4.44 o
   4  11  10         12.99          4.20         1.77 o
   5  11  10          2.45         -2.53         1.69 o
   6  11  10          0.15         -2.22         1.69 o
   0  12  10          2.16          3.69         1.78 o
   1  12  10         50.60         57.16         3.76 o
   2  12  10          0.10         -1.64         1.74 o
   3  12  10         34.29         35.20         3.83 o
   4  12  10         53.04         59.45         3.31 o
   5  12  10          5.30         -0.44         1.77 o
  -3 -10  11        106.27        120.59         4.82 o
  -2 -10  11          0.16          0.00         1.64 o
  -1 -10  11         19.13         17.09         1.93 o
  -5  -9  11         37.44         22.32         2.12 o
  -4  -9  11         39.70         41.80         3.65 o
  -3  -9  11        135.66        143.24         5.13 o
  -2  -9  11          0.65          1.54         1.54 o
  -1  -9  11          3.26         -0.68         1.67 o
   0  -9  11         76.56         83.54         4.61 o
   1  -9  11          1.15         -1.50         2.07 o
  -6  -8  11         56.25         60.62         3.96 o
  -5  -8  11         22.87         19.21         1.93 o
  -4  -8  11         17.38         10.37         1.74 o
  -3  -8  11         38.74         44.37         4.80 o
  -2  -8  11         41.05         36.83         4.46 o
  -1  -8  11         27.74         20.17         2.56 o
   0  -8  11          3.45          2.33         1.44 o
   1  -8  11          0.20         -1.81         1.21 o
   2  -8  11         70.22         58.10         4.55 o
  -7  -7  11          0.51          3.27         1.43 o
  -6  -7  11          0.35          6.38         1.61 o
  -5  -7  11         27.80         28.70         4.70 o
  -4  -7  11         43.60         40.30         3.10 o
  -3  -7  11         99.86        113.14         4.39 o
  -2  -7  11          9.78          7.38         1.61 o
  -1  -7  11         61.87         70.30         5.79 o
   0  -7  11         65.30         68.03         3.97 o
   1  -7  11          7.79          2.53         1.10 o
   2  -7  11         13.88         12.90         1.98 o
   3  -7  11         23.68         20.87         2.60 o
  -7  -6  11          0.13          2.50         2.13 o
  -6  -6  11         17.70         22.97         4.96 o
  -5  -6  11         43.28         66.78         4.96 o
  -4  -6  11          0.57          2.07         1.55 o
  -3  -6  11         70.47         70.54         3.03 o
  -2  -6  11         28.46         21.83         2.04 o
  -1  -6  11        166.90        179.94         7.43 o
   0  -6  11         18.87         12.53         2.02 o
   1  -6  11         63.42         50.07         3.13 o
   2  -6  11         12.99          9.00         1.43 o
   3  -6  11         25.38         16.96         2.88 o
   4  -6  11          0.28          1.28         2.56 o
  -7  -5  11         12.72          5.50         2.13 o
  -6  -5  11        188.12        203.15         8.17 o
  -5  -5  11        283.33        311.16         8.37 o
  -4  -5  11         98.19         97.74         3.81 o
  -3  -5  11        180.37        177.90         4.82 o
  -2  -5  11       1415.18       1503.12        35.53 o
  -1  -5  11          6.96          4.70         2.08 o
   0  -5  11          0.10         -0.77         5.28 o
   1  -5  11          0.28         -2.88         3.20 o
   2  -5  11         10.28          7.13         1.20 o
   3  -5  11          4.01         -2.38         1.58 o
   4  -5  11         74.43         69.49         4.18 o
   5  -5  11         38.34         45.19         3.85 o
  -7  -4  11          0.60         -0.72         1.52 o
  -6  -4  11        106.44        112.56         4.39 o
  -5  -4  11          9.19         10.88         1.25 o
  -4  -4  11        117.38        126.43         3.74 o
  -3  -4  11        244.85        277.04         6.45 o
  -2  -4  11          0.56          4.37         1.29 o
  -1  -4  11        993.54       1050.69        25.19 o
   0  -4  11        629.64        648.78        16.02 o
   1  -4  11         41.34         27.36         1.77 o
   2  -4  11          0.06         -2.41         1.61 o
   3  -4  11          4.06         -2.38         1.58 o
   4  -4  11         17.15         13.07         1.91 o
   5  -4  11        139.24        162.47         6.22 o
   6  -4  11          0.16         -0.94         1.91 o
  -7  -3  11         35.61         33.68         3.67 o
  -6  -3  11         47.91         50.71         3.58 o
  -5  -3  11         63.51         60.50         4.16 o
  -4  -3  11         32.39         64.51         4.71 o
  -3  -3  11          3.91          8.82         1.58 o
  -2  -3  11         11.80         11.21         1.41 o
  -1  -3  11        852.23        854.81        20.23 o
   0  -3  11        160.45        166.45         6.72 o
   1  -3  11        282.98        277.89         7.01 o
   2  -3  11         16.43         14.34         2.10 o
   3  -3  11         49.97         44.69         2.49 o
   4  -3  11          8.06          3.07         1.13 o
   5  -3  11         45.05         54.39         3.85 o
   6  -3  11          0.48         -0.16         1.81 o
  -7  -2  11         55.00         53.84         3.21 o
  -6  -2  11         47.69         45.28         3.10 o
  -5  -2  11          7.76         13.38         1.54 o
  -4  -2  11        971.75       1026.58        18.51 o
  -3  -2  11        365.24        380.91         7.35 o
  -2  -2  11        263.24        265.02         5.42 o
  -1  -2  11        602.15        627.68        10.56 o
   0  -2  11       3534.22       3603.42        57.39 o
   1  -2  11         22.92          5.69         1.14 o
   2  -2  11         58.42         50.81         3.95 o
   3  -2  11          5.95         -1.55         1.03 o
   4  -2  11         44.92         30.41         2.25 o
   5  -2  11         17.86         12.44         1.23 o
   6  -2  11         21.69         18.09         2.26 o
   7  -2  11          1.07          3.84         2.88 o
  -7  -1  11          2.14          1.09         1.19 o
  -6  -1  11          1.37         -1.71         1.14 o
  -5  -1  11         32.53         45.99         2.55 o
  -4  -1  11          0.09          7.43         1.61 o
  -3  -1  11        208.26        226.22         4.75 o
  -2  -1  11        116.43        115.07         3.01 o
  -1  -1  11         19.00         23.63         2.10 o
   0  -1  11       1068.27       1127.21        16.99 o
   1  -1  11        244.51        207.36         5.72 o
   2  -1  11        243.67        250.16         5.47 o
   3  -1  11          0.20         -2.24         1.76 o
   4  -1  11          8.77         10.88         1.54 o
   5  -1  11          1.85          5.18         1.16 o
   6  -1  11          0.14         -2.53         1.69 o
   7  -1  11         39.32         42.55         5.44 o
  -7   0  11         13.37          8.86         1.64 o
  -6   0  11          4.31         -1.71         1.14 o
  -5   0  11        136.99        133.59         4.16 o
  -4   0  11        323.10        329.89         7.45 o
  -3   0  11         35.98         35.94         2.62 o
  -2   0  11          4.75          3.92         1.29 o
  -1   0  11         16.75         14.43         0.98 o
   0   0  11         60.75         72.02         2.35 o
   1   0  11         19.48         10.90         1.31 o
   2   0  11        218.30        201.00         4.31 o
   3   0  11         96.70         82.61         3.13 o
   4   0  11        101.24        106.48         3.56 o
   5   0  11          0.86          0.43         1.38 o
   6   0  11          0.14         -0.98         1.02 o
   7   0  11         70.67         68.47         5.76 o
  -7   1  11        144.91        168.33         5.51 o
  -6   1  11          2.70          0.79         1.14 o
  -5   1  11          4.10          3.34         1.14 o
  -4   1  11        238.93        261.77         6.20 o
  -3   1  11         87.81        106.28         3.09 o
  -2   1  11        931.47        953.81        15.90 o
  -1   1  11         41.49         35.70         1.64 o
   0   1  11         83.38         84.85         2.26 o
   1   1  11          5.97          3.81         1.05 o
   2   1  11        274.49        258.08         4.71 o
   3   1  11         40.54         28.93         2.20 o
   4   1  11        822.21        838.31        29.81 o
   5   1  11         96.80         98.04         5.09 o
   6   1  11          7.99          4.31         1.36 o
   7   1  11         49.14         48.95         5.44 o
  -7   2  11          3.86          4.32         1.64 o
  -6   2  11          2.36         -0.38         1.42 o
  -5   2  11          3.98         -0.60         0.97 o
  -4   2  11         75.36         73.29         2.60 o
  -3   2  11          0.85          1.11         0.98 o
  -2   2  11         32.13         12.74         1.29 o
  -1   2  11          0.02         -1.44         0.96 o
   0   2  11         44.03         50.19         1.95 o
   1   2  11       1302.58       1339.56        26.25 o
   2   2  11       1159.94       1151.57        20.23 o
   3   2  11         24.37         19.20         2.72 o
   4   2  11          0.18         -0.82         1.32 o
   5   2  11         32.91         25.99         3.20 o
   6   2  11        126.01        142.70         5.19 o
   7   2  11          0.32         -1.39         1.30 o
   8   2  11          7.98          4.80         2.88 o
  -6   3  11         48.73         56.62         3.27 o
  -5   3  11         33.10         23.23         2.40 o
  -4   3  11         99.65        101.48         2.99 o
  -3   3  11         16.14         12.96         1.23 o
  -2   3  11        210.78        219.81         4.91 o
  -1   3  11          2.39          0.19         1.30 o
   0   3  11         80.35         96.06         2.53 o
   1   3  11        359.09        357.27         6.88 o
   2   3  11          5.07          0.66         0.97 o
   3   3  11         54.69         44.77         2.59 o
   4   3  11        710.42        687.59        18.78 o
   5   3  11         66.27         60.21         3.37 o
   6   3  11        103.58        101.03         4.28 o
   7   3  11         14.90         12.38         1.60 o
   8   3  11          2.23          1.28         2.56 o
  -6   4  11          0.01          1.83         1.33 o
  -5   4  11          5.86          2.02         1.29 o
  -4   4  11         10.95         12.32         1.33 o
  -3   4  11        227.13        224.86         5.01 o
  -2   4  11        317.29        329.10         6.14 o
  -1   4  11          8.69          6.06         1.05 o
   0   4  11         25.01         19.96         1.70 o
   1   4  11        159.66        151.28         3.16 o
   2   4  11         49.38         29.71         1.87 o
   3   4  11        186.58        178.78         5.15 o
   4   4  11         87.38         92.48         6.56 o
   5   4  11          0.89          2.24         1.36 o
   6   4  11         95.25         97.63         4.28 o
   7   4  11         54.69         54.04         3.46 o
   8   4  11          0.01          0.96         1.36 o
  -6   5  11         76.64         87.85         5.91 o
  -5   5  11          1.77         -1.49         1.30 o
  -4   5  11         20.57         17.33         1.47 o
  -3   5  11          0.97         -0.02         0.91 o
  -2   5  11         86.54         87.76         2.87 o
  -1   5  11        125.86        122.21         3.30 o
   0   5  11        223.48        229.54         5.50 o
   1   5  11         72.19         74.56         2.11 o
   2   5  11        160.91        176.05         4.01 o
   3   5  11       1692.31       1655.37        36.00 o
   4   5  11         88.69         83.77         3.95 o
   5   5  11         16.28         12.26         1.69 o
   6   5  11        239.18        250.85         7.92 o
   7   5  11         61.44         70.03         3.83 o
   8   5  11         19.47         20.61         5.28 o
  -5   6  11          0.82         -1.80         1.46 o
  -4   6  11         15.21         13.18         1.48 o
  -3   6  11        105.98        110.87         3.17 o
  -2   6  11          0.07         -0.56         0.98 o
  -1   6  11         11.17          7.33         1.07 o
   0   6  11          1.63         -0.05         1.05 o
   1   6  11         21.51         17.19         1.20 o
   2   6  11         54.86         50.12         2.50 o
   3   6  11       1024.43       1092.23        24.18 o
   4   6  11         14.64         11.32         1.81 o
   5   6  11          1.43          3.67         1.46 o
   6   6  11          1.10          3.84         1.58 o
   7   6  11         95.12        108.86         4.63 o
   8   6  11         14.73         12.69         1.83 o
  -4   7  11          9.77          8.65         1.68 o
  -3   7  11          5.87          6.34         1.30 o
  -2   7  11         17.24         15.44         1.23 o
  -1   7  11          1.41         -1.14         1.04 o
   0   7  11         11.35          5.26         0.97 o
   1   7  11          9.02          5.98         1.24 o
   2   7  11          3.67          2.25         1.08 o
   3   7  11          0.30         -1.15         1.36 o
   4   7  11          3.71          4.65         1.69 o
   5   7  11          6.83          6.90         2.08 o
   6   7  11        107.19         96.37         4.30 o
   7   7  11         17.85         26.06         5.92 o
   8   7  11          5.35          0.49         1.69 o
  -4   8  11          7.71          5.61         1.58 o
  -3   8  11         46.49         51.63         3.30 o
  -2   8  11         23.64         16.57         1.45 o
  -1   8  11         44.26         47.15         2.33 o
   0   8  11         62.08         54.11         2.48 o
   1   8  11          2.93          2.35         1.21 o
   2   8  11         26.20         19.95         1.57 o
   3   8  11        479.06        512.38        10.83 o
   4   8  11        183.11        188.53         6.42 o
   5   8  11          4.37          2.40         1.58 o
   6   8  11         35.54         48.70         4.16 o
   7   8  11         60.98         67.11         3.85 o
  -3   9  11          0.44         -0.20         1.56 o
  -2   9  11         12.85          6.83         1.68 o
  -1   9  11         23.89         21.16         1.67 o
   0   9  11         16.37         11.56         1.35 o
   1   9  11         55.94         50.46         3.39 o
   2   9  11         44.44         49.42         3.39 o
   3   9  11        231.61        262.05         7.14 o
   4   9  11        153.51        157.75         5.74 o
   5   9  11         92.60         91.01         4.28 o
   6   9  11          1.57          0.00         1.58 o
   7   9  11         10.46         10.29         1.92 o
  -2  10  11          7.34          9.56         1.87 o
  -1  10  11         58.87         67.43         3.15 o
   0  10  11         19.39         15.46         1.95 o
   1  10  11          0.13         -0.56         1.54 o
   2  10  11          0.49          0.03         1.71 o
   3  10  11        218.34        226.53         6.41 o
   4  10  11         32.87         24.07         2.23 o
   5  10  11         13.36         16.23         2.04 o
   6  10  11          0.05         -1.92         2.56 o
   0  11  11         46.77         63.56         3.86 o
   1  11  11          2.65          1.05         1.74 o
   2  11  11         16.51         14.73         2.12 o
   3  11  11          0.10         -2.38         5.28 o
   4  11  11          0.97         -2.99         2.31 o
   5  11  11        125.58        131.90         5.28 o
   3  12  11         26.42         24.39         2.95 o
  -3  -9  12         48.94         57.64         3.79 o
  -2  -9  12          4.85          8.84         1.93 o
  -1  -9  12         62.17         84.15         5.28 o
  -5  -8  12         13.42          9.07         1.74 o
  -4  -8  12          4.10          2.81         1.54 o
  -3  -8  12         43.64         40.54         3.32 o
  -2  -8  12          0.28         -0.12         1.64 o
  -1  -8  12         30.76         30.95         5.76 o
   0  -8  12         15.24         11.28         1.74 o
   1  -8  12          3.00          2.21         1.41 o
  -6  -7  12          0.00         -2.14         1.43 o
  -5  -7  12          3.49          1.81         1.54 o
  -4  -7  12          1.35         -2.17         1.44 o
  -3  -7  12         39.72         36.06         3.21 o
  -2  -7  12         39.00         45.72         5.57 o
  -1  -7  12         53.13         55.63         5.35 o
   0  -7  12          3.70          2.38         1.70 o
   1  -7  12         61.11         61.15         2.76 o
   2  -7  12          1.99          0.39         1.28 o
  -6  -6  12          1.53          1.74         1.69 o
  -5  -6  12         63.58         67.16         3.61 o
  -4  -6  12          0.05         -1.99         1.33 o
  -3  -6  12          0.17         -2.17         1.44 o
  -2  -6  12        154.45        158.86         6.52 o
  -1  -6  12         19.00         18.26         2.04 o
   0  -6  12          2.46         -0.39         1.44 o
   1  -6  12         84.38         89.12         3.79 o
   2  -6  12         13.00          8.56         1.44 o
   3  -6  12         19.52         15.57         2.60 o
  -6  -5  12         42.18         44.71         8.32 o
  -5  -5  12         35.79         32.52         3.23 o
  -4  -5  12          5.77          0.67         1.59 o
  -3  -5  12         32.33         23.49         1.93 o
  -2  -5  12         48.22         60.21         3.38 o
  -1  -5  12        262.22        265.08         7.51 o
   0  -5  12          1.79          0.12         1.25 o
   1  -5  12        112.71        110.10         4.20 o
   2  -5  12         38.08         31.33         2.53 o
   3  -5  12        117.70        109.10         4.37 o
   4  -5  12         49.86         61.43         5.76 o
  -7  -4  12          0.06          0.69         1.93 o
  -6  -4  12         11.47          9.67         2.30 o
  -5  -4  12          2.66         -2.10         2.08 o
  -4  -4  12          8.90          3.86         1.73 o
  -3  -4  12         28.58         21.18         1.83 o
  -2  -4  12         78.83         92.74         3.98 o
  -1  -4  12        345.81        322.79         8.81 o
   0  -4  12         66.29         77.15         4.39 o
   1  -4  12          2.87         -1.17         1.33 o
   2  -4  12          4.80          3.45         1.46 o
   3  -4  12        111.97        112.05         4.60 o
   4  -4  12         26.34         18.24         3.20 o
   5  -4  12          7.16          3.84         2.56 o
  -7  -3  12          5.60         10.00         2.66 o
  -6  -3  12         46.12         48.77         3.32 o
  -5  -3  12        322.32        330.96         9.11 o
  -4  -3  12         20.80         15.85         1.71 o
  -3  -3  12         82.37         71.23         2.93 o
  -2  -3  12         11.75          8.57         1.38 o
  -1  -3  12        372.88        376.48        10.04 o
   0  -3  12        244.79        241.08         8.48 o
   1  -3  12         45.39         19.84         1.74 o
   2  -3  12         74.27         85.85         3.95 o
   3  -3  12          3.94          4.48         1.46 o
   4  -3  12         11.82          7.68         1.54 o
   5  -3  12          0.83         -1.28         2.56 o
  -7  -2  12          0.20          0.30         1.74 o
  -6  -2  12         93.29         88.87         3.98 o
  -5  -2  12         12.42         15.72         1.83 o
  -4  -2  12        283.71        293.87         8.29 o
  -3  -2  12        151.74        146.63         4.07 o
  -2  -2  12        392.67        378.46        11.91 o
  -1  -2  12        229.87        251.50         6.10 o
   0  -2  12        342.95        342.18         9.33 o
   1  -2  12         22.53         14.15         2.08 o
   2  -2  12          5.34          1.23         1.46 o
   3  -2  12        109.11        108.90         4.51 o
   4  -2  12         14.29          9.44         1.92 o
   5  -2  12         36.28         22.88         2.72 o
   6  -2  12         39.01         41.27         5.44 o
  -7  -1  12          9.67          8.97         2.11 o
  -6  -1  12          1.09         -1.38         1.35 o
  -5  -1  12        193.45        183.54         5.78 o
  -4  -1  12          3.89          0.02         1.52 o
  -3  -1  12         56.61         36.01         2.63 o
  -2  -1  12         15.57         13.87         1.36 o
  -1  -1  12        666.36        671.50        14.06 o
   0  -1  12       1502.38       1556.27        27.80 o
   1  -1  12        463.75        416.49        11.99 o
   2  -1  12          7.83          2.00         1.53 o
   3  -1  12        174.77        191.43         6.32 o
   4  -1  12        150.23        121.81         4.73 o
   5  -1  12         31.69         26.06         3.52 o
   6  -1  12         24.78         18.24         3.20 o
  -7   0  12         22.10         33.69         8.00 o
  -6   0  12         55.46         54.87         3.51 o
  -5   0  12          0.37         -1.83         1.22 o
  -4   0  12         58.71         56.44         2.88 o
  -3   0  12         33.70         24.19         1.94 o
  -2   0  12         28.59         19.68         1.87 o
  -1   0  12         25.65         16.04         1.24 o
   0   0  12        542.99        554.18        11.33 o
   1   0  12         69.71         43.70         2.68 o
   2   0  12        218.22        213.49         5.60 o
   3   0  12          1.48          3.60         2.40 o
   4   0  12         12.91         17.48         1.77 o
   5   0  12         75.73         79.34         3.92 o
   6   0  12          0.05         -2.03         1.36 o
   7   0  12         17.86         16.64         3.20 o
  -6   1  12          5.76          6.15         2.08 o
  -5   1  12          1.83         -1.11         1.55 o
  -4   1  12         15.00          3.49         1.22 o
  -3   1  12         37.38         28.94         3.02 o
  -2   1  12          2.75         -0.07         1.71 o
  -1   1  12         61.73         53.56         1.87 o
   0   1  12        121.12         90.24         2.79 o
   1   1  12         16.51         -2.11         1.41 o
   2   1  12          9.86          6.25         2.23 o
   3   1  12         56.98         45.56         3.05 o
   4   1  12          4.06          1.94         1.76 o
   5   1  12         14.28         13.40         2.08 o
   6   1  12          1.08         -1.28         1.36 o
   7   1  12         15.36         15.04         3.20 o
  -6   2  12         35.29         34.99         3.19 o
  -5   2  12          4.84          3.68         1.19 o
  -4   2  12         41.34         33.06         2.05 o
  -3   2  12         67.39         49.95         2.38 o
  -2   2  12          1.18         -1.08         1.03 o
  -1   2  12         80.26         77.88         2.12 o
   0   2  12         28.13         15.31         1.06 o
   1   2  12        628.46        609.36        12.51 o
   2   2  12        460.52        446.42         9.43 o
   3   2  12        135.08        124.80         4.06 o
   4   2  12         13.69         10.51         1.69 o
   5   2  12        113.86        102.74         4.41 o
   6   2  12         55.67         48.27         3.37 o
   7   2  12         10.39          9.89         2.56 o
  -6   3  12          0.04         -2.18         1.61 o
  -5   3  12          0.23         -0.30         1.35 o
  -4   3  12          1.07          0.67         1.06 o
  -3   3  12          0.60         -1.18         1.05 o
  -2   3  12         38.81         31.50         1.85 o
  -1   3  12         32.79         27.44         2.82 o
   0   3  12          7.40          8.02         0.90 o
   1   3  12        106.90        110.25         3.33 o
   2   3  12       1806.64       1841.13        50.33 o
   3   3  12          0.13         -0.96         1.92 o
   4   3  12         89.56         76.25         3.85 o
   5   3  12        143.70        145.16         5.60 o
   6   3  12        210.00        199.06         6.78 o
   7   3  12         28.87         30.61         3.36 o
  -5   4  12         14.66         16.17         1.67 o
  -4   4  12         10.22          8.09         1.17 o
  -3   4  12         99.82         97.89         2.80 o
  -2   4  12          0.02         -1.34         0.94 o
  -1   4  12         10.65          8.12         1.14 o
   0   4  12         10.17          7.08         0.88 o
   1   4  12          2.54          1.59         0.90 o
   2   4  12         74.24         43.09         4.10 o
   3   4  12        226.80        200.33         5.73 o
   4   4  12          3.11          3.62         1.46 o
   5   4  12          1.38          0.71         1.46 o
   6   4  12         33.92         43.10         3.37 o
   7   4  12         15.37         13.95         2.08 o
  -5   5  12          0.15         -0.29         1.46 o
  -4   5  12          1.79         -0.24         1.17 o
  -3   5  12          4.96          8.58         1.10 o
  -2   5  12        216.96        221.52         5.08 o
  -1   5  12        130.69        127.94         3.48 o
   0   5  12         84.32         83.43         2.84 o
   1   5  12        115.88        129.02         3.21 o
   2   5  12        241.46        222.74         5.44 o
   3   5  12        203.66        204.52         5.81 o
   4   5  12         11.94         11.34         1.81 o
   5   5  12          0.01         -1.87         1.46 o
   6   5  12          6.54          7.41         1.92 o
   7   5  12         38.86         49.40         3.60 o
  -4   6  12          6.03          4.40         1.47 o
  -3   6  12        159.87        176.39         4.38 o
  -2   6  12          4.58          1.56         1.13 o
  -1   6  12         30.15         21.71         1.58 o
   0   6  12          8.75          5.01         1.23 o
   1   6  12          2.63          0.96         0.95 o
   2   6  12        158.27        172.08         4.59 o
   3   6  12        151.50        152.76         4.87 o
   4   6  12        541.91        529.68        14.93 o
   5   6  12          0.41         -0.32         1.58 o
   6   6  12         14.40          8.81         2.08 o
   7   6  12        130.83        125.17         5.09 o
  -4   7  12          0.92         -1.36         1.66 o
  -3   7  12         28.38         28.47         2.39 o
  -2   7  12         49.49         43.03         2.44 o
  -1   7  12         92.67         94.41         3.16 o
   0   7  12         16.85         15.83         1.22 o
   1   7  12         16.03         12.21         1.71 o
   2   7  12        198.79        217.70         5.33 o
   3   7  12        299.03        326.07         8.47 o
   4   7  12          6.65          7.65         1.69 o
   5   7  12         49.46         44.26         3.27 o
   6   7  12         10.56          8.16         1.81 o
   7   7  12        100.61        118.98         5.09 o
  -3   8  12          9.65          6.19         1.76 o
  -2   8  12          4.91          4.73         1.33 o
  -1   8  12          2.37          0.97         1.20 o
   0   8  12         12.16          9.14         1.54 o
   1   8  12        224.89        253.81         7.27 o
   2   8  12          0.04          0.95         1.17 o
   3   8  12         99.27        112.11         5.31 o
   4   8  12          7.37          5.67         1.69 o
   5   8  12          5.35          7.06         1.81 o
   6   8  12         10.84          8.60         1.81 o
  -2   9  12          7.69          5.54         1.85 o
  -1   9  12          9.73          9.16         1.74 o
   0   9  12         14.24         15.47         1.71 o
   1   9  12          2.70          1.45         1.71 o
   2   9  12         13.64         15.62         2.02 o
   3   9  12         27.79         19.59         1.84 o
   4   9  12         59.82         76.56         4.14 o
   5   9  12         24.05         21.26         2.14 o
   6   9  12         47.78         42.31         3.50 o
  -1  10  12          3.56          6.75         2.88 o
   0  10  12         11.90          9.63         1.95 o
   1  10  12         10.62         10.48         1.93 o
   2  10  12        165.71        206.20         8.30 o
   3  10  12         49.80         49.02         3.11 o
   4  10  12          6.41          4.89         1.64 o
   5  10  12         95.87        106.54         4.83 o
   1  11  12         50.86         56.96         3.90 o
   2  11  12          5.27          2.42         2.42 o
   3  11  12          0.01          0.79         2.42 o
  -2  -8  13        129.09        139.58         5.29 o
  -1  -8  13         60.89         69.95         5.63 o
  -4  -7  13          8.41          5.54         1.74 o
  -3  -7  13         11.83         13.89         1.93 o
  -2  -7  13         96.38        114.85         5.96 o
  -1  -7  13         83.31         88.74         6.29 o
   0  -7  13          0.60         -1.59         1.54 o
   1  -7  13          2.20         -0.63         1.54 o
  -5  -6  13          5.04          1.54         1.61 o
  -4  -6  13         14.28          9.27         1.74 o
  -3  -6  13         49.97         51.73         3.40 o
  -2  -6  13        119.20        122.64         5.53 o
  -1  -6  13         35.90         31.83         4.94 o
   0  -6  13         92.50         88.74         4.87 o
   1  -6  13         44.09         39.23         2.55 o
   2  -6  13         14.74         12.76         2.10 o
  -5  -5  13          0.01         -2.80         2.07 o
  -4  -5  13          2.88         -0.69         1.41 o
  -3  -5  13          0.77          1.16         1.52 o
  -2  -5  13          7.47          8.36         1.67 o
  -1  -5  13          1.04         -3.23         2.15 o
   0  -5  13         27.93         21.42         4.75 o
   1  -5  13         54.18         64.13         3.48 o
   2  -5  13          3.33         -1.32         2.12 o
   3  -5  13         82.88        106.02         4.60 o
  -6  -4  13         11.22          5.48         2.30 o
  -5  -4  13          2.77         -2.24         3.52 o
  -4  -4  13          1.88         -2.08         1.39 o
  -3  -4  13         95.39         97.14         3.98 o
  -2  -4  13         56.25         49.18         3.27 o
  -1  -4  13         49.96         49.72         5.01 o
   0  -4  13         59.49         40.93         3.39 o
   1  -4  13          0.15         -1.99         1.35 o
   2  -4  13          7.00          7.62         1.56 o
   3  -4  13        242.74        278.17         8.69 o
   4  -4  13          0.10         -2.03         1.36 o
  -6  -3  13         22.20         17.85         3.20 o
  -5  -3  13          0.05         -3.25         2.40 o
  -4  -3  13         16.50          9.51         2.47 o
  -3  -3  13          0.08         -1.81         1.33 o
  -2  -3  13         81.20         84.68         4.10 o
  -1  -3  13         31.07         21.61         2.04 o
   0  -3  13         52.23         42.43         3.08 o
   1  -3  13         16.98         12.46         1.66 o
   2  -3  13          0.15          0.02         1.46 o
   3  -3  13         30.59         27.33         3.52 o
   4  -3  13         16.68         10.54         1.83 o
   5  -3  13          3.91          4.16         2.88 o
  -6  -2  13          1.09          2.76         1.64 o
  -5  -2  13         71.58         65.38         3.69 o
  -4  -2  13          0.75         -2.34         1.56 o
  -3  -2  13         49.63         46.46         2.63 o
  -2  -2  13        429.67        467.85        11.98 o
  -1  -2  13         85.69         80.44         5.46 o
   0  -2  13          9.98          0.43         1.68 o
   1  -2  13          7.48          0.37         1.36 o
   2  -2  13          9.42          7.47         1.69 o
   3  -2  13         63.06         70.20         3.83 o
   4  -2  13         81.42         85.97         4.14 o
   5  -2  13         12.08          6.75         1.92 o
  -6  -1  13         23.61         23.44         5.53 o
  -5  -1  13         81.89         79.02         3.89 o
  -4  -1  13         37.18         19.36         1.93 o
  -3  -1  13         27.50         36.53         2.45 o
  -2  -1  13        243.22        255.49         6.16 o
  -1  -1  13         19.17          7.52         1.81 o
   0  -1  13          0.09         -2.48         2.36 o
   1  -1  13         43.45         31.74         3.05 o
   2  -1  13         99.38         88.40         7.04 o
   3  -1  13        129.38        127.15         4.96 o
   4  -1  13          0.01          0.12         1.46 o
   5  -1  13        265.77        257.81         8.24 o
   6  -1  13         52.77         46.71         5.76 o
  -6   0  13          1.38          0.83         2.74 o
  -5   0  13         39.76         39.16         5.02 o
  -4   0  13         37.55         39.21         3.58 o
  -3   0  13        145.89        158.26         5.37 o
  -2   0  13        229.21        215.56         5.36 o
  -1   0  13         10.74         14.09         1.31 o
   0   0  13        157.55        135.40         4.72 o
   1   0  13          4.86         -1.92         1.92 o
   2   0  13         35.97         46.44         3.27 o
   3   0  13          7.37          6.75         1.76 o
   4   0  13          0.69         -0.55         1.60 o
   5   0  13        100.51         95.23         4.37 o
   6   0  13         25.04         27.63         4.00 o
  -6   1  13          2.58          1.38         1.54 o
  -5   1  13         31.24         45.87         3.50 o
  -4   1  13          0.18          2.83         1.52 o
  -3   1  13        624.64        654.37        16.52 o
  -2   1  13        212.88        212.99         4.80 o
  -1   1  13        577.29        610.63        10.62 o
   0   1  13        500.57        504.93        10.84 o
   1   1  13        105.41         89.59         4.07 o
   2   1  13        248.29        261.75         8.14 o
   3   1  13         24.79         14.34         1.91 o
   4   1  13         21.30         18.56         2.56 o
   5   1  13         14.41          9.21         1.77 o
   6   1  13         39.00         39.91         3.30 o
  -5   2  13          8.93         12.87         2.47 o
  -4   2  13        133.88        147.23         4.33 o
  -3   2  13          0.14         -2.02         1.34 o
  -2   2  13        297.71        290.87         7.52 o
  -1   2  13         99.27         93.75         2.96 o
   0   2  13         92.11         77.78         2.85 o
   1   2  13          0.33         -2.88         2.24 o
   2   2  13          0.12         -0.75         1.11 o
   3   2  13         13.36         10.10         1.35 o
   4   2  13         44.56         45.67         4.00 o
   5   2  13         56.39         57.57         3.60 o
   6   2  13          0.70          1.23         1.54 o
  -5   3  13         19.87         17.18         2.02 o
  -4   3  13         18.43         14.73         1.73 o
  -3   3  13         29.07         34.58         3.27 o
  -2   3  13          0.94         -1.68         1.12 o
  -1   3  13         77.63         67.66         4.57 o
   0   3  13          1.04         -1.98         1.32 o
   1   3  13         18.67         13.58         1.38 o
   2   3  13         19.61         26.54         2.49 o
   3   3  13          7.60          4.05         1.29 o
   4   3  13        115.48        113.22         4.75 o
   5   3  13          7.67          5.48         1.69 o
   6   3  13         12.01          5.86         1.77 o
  -5   4  13         78.34         91.78         4.34 o
  -4   4  13         34.04         30.01         3.30 o
  -3   4  13         43.47         48.38         2.38 o
  -2   4  13          7.08          2.77         1.21 o
  -1   4  13         63.26         58.36         3.28 o
   0   4  13          0.30         -1.49         0.99 o
   1   4  13        123.66        140.75         3.53 o
   2   4  13          3.69         -0.73         1.20 o
   3   4  13        144.66        137.84         4.46 o
   4   4  13        168.91        184.12         6.56 o
   5   4  13          0.00          0.96         1.58 o
   6   4  13         13.72          9.16         1.77 o
  -4   5  13          5.91          3.12         1.41 o
  -3   5  13          4.23          5.18         1.27 o
  -2   5  13          6.82          3.70         1.26 o
  -1   5  13          1.67          2.23         1.35 o
   0   5  13        140.85        148.02         4.59 o
   1   5  13        308.02        332.69         6.57 o
   2   5  13         75.75         77.48         3.36 o
   3   5  13        113.96        116.00         4.05 o
   4   5  13         23.71         24.49         3.52 o
   5   5  13         68.60         66.94         3.85 o
   6   5  13         59.67         70.42         4.32 o
  -4   6  13         16.75         18.60         2.07 o
  -3   6  13         28.58         21.21         2.22 o
  -2   6  13         28.78         21.00         1.53 o
  -1   6  13          3.13          3.17         1.37 o
   0   6  13         33.23         22.45         1.82 o
   1   6  13          0.23         -0.64         1.43 o
   2   6  13         35.74         33.37         2.49 o
   3   6  13         34.29         34.58         2.82 o
   4   6  13         19.27         17.65         2.04 o
   5   6  13          3.66          5.37         1.69 o
   6   6  13          6.30          6.24         1.81 o
  -3   7  13         90.30         98.47         4.45 o
  -2   7  13          7.28          3.68         1.45 o
  -1   7  13         10.22          6.97         1.56 o
   0   7  13         51.98         54.05         2.74 o
   1   7  13        159.23        188.38         6.47 o
   2   7  13        197.63        196.08         5.77 o
   3   7  13          6.27          4.06         1.61 o
   4   7  13        160.14        190.81         6.55 o
   5   7  13         19.58         19.22         2.04 o
   6   7  13          4.42          0.98         1.69 o
  -2   8  13         15.63         10.61         3.04 o
  -1   8  13          1.38          1.97         1.28 o
   0   8  13          0.85          0.46         1.54 o
   1   8  13         19.55         15.56         1.93 o
   2   8  13         33.21         38.96         2.83 o
   3   8  13         34.53         30.30         2.99 o
   4   8  13          5.66          2.75         1.54 o
   5   8  13        103.25        110.21         5.12 o
   6   8  13         41.29         45.75         4.64 o
  -1   9  13          0.04         -0.36         1.56 o
   0   9  13        106.64        132.64         5.17 o
   1   9  13         74.61         86.94         4.34 o
   2   9  13         95.22         98.65         5.74 o
   3   9  13         57.86         72.71         3.65 o
   4   9  13         35.62         40.03         3.61 o
   5   9  13        183.56        185.12         6.55 o
   1  10  13          1.80          3.49         1.93 o
   2  10  13          0.70          3.23         2.42 o
   3  10  13         32.10         44.62         3.58 o
  -3  -6  14          7.36         10.85         1.85 o
  -2  -6  14          5.06          2.85         1.66 o
  -1  -6  14         34.09         26.08         3.81 o
   0  -6  14          2.35         -1.72         1.64 o
   1  -6  14        120.72        139.38         4.32 o
  -4  -5  14          3.14         -2.28         1.52 o
  -3  -5  14         10.73          9.95         1.83 o
  -2  -5  14         17.56         11.52         1.83 o
  -1  -5  14         17.95          7.96         1.74 o
   0  -5  14         57.53         56.88         3.60 o
   1  -5  14          2.29         -0.03         1.27 o
   2  -5  14         45.53         72.93         3.82 o
  -5  -4  14          0.67         -1.92         1.28 o
  -4  -4  14          2.16         -2.11         1.41 o
  -3  -4  14         14.32         13.40         1.74 o
  -2  -4  14         21.78         16.74         1.83 o
  -1  -4  14         10.68          5.00         1.76 o
   0  -4  14          1.41         -2.83         1.89 o
   1  -4  14          1.79         -2.31         1.54 o
   2  -4  14         38.21         33.58         2.87 o
   3  -4  14          2.27          0.13         1.60 o
  -5  -3  14          0.24         -3.19         2.13 o
  -4  -3  14          1.03         -2.02         1.35 o
  -3  -3  14          9.38          9.44         1.64 o
  -2  -3  14          3.49          4.90         1.52 o
  -1  -3  14          4.86         -0.06         1.44 o
   0  -3  14          4.26         -0.68         1.44 o
   1  -3  14        148.88        141.13         4.99 o
   2  -3  14          3.65          2.02         1.56 o
   3  -3  14          4.66          2.11         2.24 o
   4  -3  14         84.37         84.33         4.23 o
  -5  -2  14          4.68         -1.54         3.52 o
  -4  -2  14          1.67         -2.08         1.89 o
  -3  -2  14         56.20         54.73         3.28 o
  -2  -2  14         11.54         13.12         1.66 o
  -1  -2  14         45.36         46.62         3.08 o
   0  -2  14          1.11         -1.25         1.35 o
   1  -2  14        173.20        167.77         5.51 o
   2  -2  14         19.04         13.35         1.91 o
   3  -2  14         58.34         56.71         3.69 o
   4  -2  14         23.26         26.16         3.84 o
  -5  -1  14          7.94          4.93         1.74 o
  -4  -1  14         14.26          8.49         1.74 o
  -3  -1  14          1.32          0.11         1.22 o
  -2  -1  14        220.32        216.78         6.32 o
  -1  -1  14          8.30          5.86         1.44 o
   0  -1  14         34.35         36.49         2.89 o
   1  -1  14         14.58          6.73         1.56 o
   2  -1  14          0.14         -2.19         1.46 o
   3  -1  14         90.55         87.44         4.28 o
   4  -1  14          4.57          6.03         1.77 o
   5  -1  14          5.04          3.52         1.60 o
  -5   0  14         77.69         88.09         4.27 o
  -4   0  14         69.07         79.49         4.08 o
  -3   0  14         15.81         16.82         1.90 o
  -2   0  14         14.79         15.45         1.63 o
  -1   0  14         31.93         26.41         1.93 o
   0   0  14         24.38         16.56         1.66 o
   1   0  14         61.49         62.39         3.62 o
   2   0  14          0.84          2.56         1.58 o
   3   0  14          4.95          4.05         1.69 o
   4   0  14          0.95         -0.53         1.69 o
   5   0  14         13.10         12.01         2.00 o
  -5   1  14          6.09          4.88         1.94 o
  -4   1  14         12.82         11.47         1.90 o
  -3   1  14        112.46        117.50         4.66 o
  -2   1  14        103.29        120.80         4.07 o
  -1   1  14        125.60        110.36         4.13 o
   0   1  14        127.25        119.73         4.39 o
   1   1  14         10.35          4.32         1.58 o
   2   1  14         37.63         32.87         3.14 o
   3   1  14         23.85         17.45         2.14 o
   4   1  14          0.73         -0.55         1.54 o
   5   1  14          0.99         -1.42         1.54 o
  -5   2  14          1.31          1.82         2.47 o
  -4   2  14         73.51         70.93         3.89 o
  -3   2  14          5.06          8.35         1.80 o
  -2   2  14         89.92         88.62         3.61 o
  -1   2  14         13.21         10.76         1.19 o
   0   2  14        279.07        283.40         6.88 o
   1   2  14         36.67         39.13         3.17 o
   2   2  14         19.04         12.81         1.81 o
   3   2  14        267.52        238.03         7.69 o
   4   2  14         10.38          4.82         1.69 o
   5   2  14         77.81         76.25         4.14 o
  -4   3  14         12.56          7.76         1.61 o
  -3   3  14        177.04        169.85         4.55 o
  -2   3  14         23.09         20.86         1.59 o
  -1   3  14         32.78         20.76         1.77 o
   0   3  14         57.86         42.24         2.48 o
   1   3  14         70.14         45.93         2.42 o
   2   3  14         12.92          3.10         1.35 o
   3   3  14          5.43          3.05         1.69 o
   4   3  14          1.22          2.22         1.69 o
   5   3  14         59.58         54.78         3.73 o
   6   3  14          4.12          2.14         1.77 o
  -4   4  14          0.52          0.06         1.30 o
  -3   4  14         10.13          7.77         1.44 o
  -2   4  14         52.01         51.29         3.19 o
  -1   4  14          9.18          6.60         1.51 o
   0   4  14         38.03         24.26         1.59 o
   1   4  14         13.68          6.64         1.22 o
   2   4  14        176.09        184.62         5.42 o
   3   4  14          1.49         -1.50         1.35 o
   4   4  14         14.63         16.51         1.76 o
   5   4  14          4.84          3.52         1.81 o
   6   4  14          8.79          0.87         1.91 o
  -3   5  14          0.75         -2.16         1.44 o
  -2   5  14          0.29         -2.09         1.40 o
  -1   5  14         32.83         32.53         3.09 o
   0   5  14         17.47         12.42         1.63 o
   1   5  14         99.27         99.46         3.25 o
   2   5  14         24.10         23.33         3.46 o
   3   5  14         63.33         71.51         3.41 o
   4   5  14        143.77        129.23         4.54 o
   5   5  14         22.79         15.01         2.14 o
  -3   6  14          5.47          2.50         1.96 o
  -2   6  14          7.58          6.11         1.58 o
  -1   6  14         61.13         57.50         3.24 o
   0   6  14         11.53          9.32         1.36 o
   1   6  14         92.44         99.09         3.71 o
   2   6  14        385.90        406.20        10.23 o
   3   6  14          7.14          2.69         2.84 o
   4   6  14         75.45         69.85         3.52 o
   5   6  14        105.59         97.27         4.52 o
  -2   7  14          2.86         -0.33         1.57 o
  -1   7  14         22.91         23.19         2.19 o
   0   7  14          2.05          0.72         1.32 o
   1   7  14         28.21         25.80         2.84 o
   2   7  14          8.76          4.69         1.43 o
   3   7  14          3.10          2.65         1.52 o
   4   7  14          0.03         -1.43         1.52 o
   5   7  14          1.34          0.48         1.81 o
  -1   8  14         10.74          6.96         1.42 o
   0   8  14         15.63         11.12         1.82 o
   1   8  14         71.59         69.92         4.97 o
   2   8  14         55.67         51.27         3.11 o
   3   8  14         77.70         77.24         3.76 o
   4   8  14         27.14         19.09         1.95 o
   2   9  14         61.54         56.56         4.79 o
  -1  -5  15          7.55          3.82         1.68 o
  -3  -4  15          4.51          2.67         1.63 o
  -2  -4  15          0.31         -2.31         1.54 o
  -1  -4  15         42.26         30.37         2.78 o
   0  -4  15          7.46          2.93         1.66 o
   1  -4  15          3.92          5.22         1.45 o
  -3  -3  15          3.89          3.82         1.56 o
  -2  -3  15         20.12         18.35         1.93 o
  -1  -3  15          0.25         -2.17         1.44 o
   0  -3  15          7.23          5.11         1.66 o
   1  -3  15         96.36        113.89         3.87 o
   2  -3  15         61.11         77.68         4.02 o
  -4  -2  15         16.48         16.23         3.04 o
  -3  -2  15          7.83          6.99         1.63 o
  -2  -2  15        103.96        114.43         4.49 o
  -1  -2  15          0.38         -0.56         1.44 o
   0  -2  15          8.50          6.76         1.64 o
   1  -2  15        140.71        149.02         5.32 o
   2  -2  15          6.31          7.95         1.78 o
   3  -2  15         82.92         99.62         4.83 o
  -4  -1  15         35.38         35.59         7.20 o
  -3  -1  15         10.73          8.64         1.49 o
  -2  -1  15          1.83          0.90         1.54 o
  -1  -1  15         47.30         47.48         3.21 o
   0  -1  15          3.50          3.11         1.54 o
   1  -1  15          1.74          2.27         1.54 o
   2  -1  15        107.93        106.55         4.86 o
   3  -1  15        123.21        150.65         5.87 o
  -4   0  15         37.58         51.20         4.80 o
  -3   0  15         18.99         14.92         2.42 o
  -2   0  15          5.75          7.39         1.43 o
  -1   0  15         24.44         23.02         4.75 o
   0   0  15         22.36         16.53         1.85 o
   1   0  15         12.92          9.83         1.74 o
   2   0  15          2.68          4.64         1.81 o
   3   0  15         13.17          9.20         1.91 o
   4   0  15        115.06        121.60         6.56 o
  -4   1  15          1.38          3.81         1.74 o
  -3   1  15        117.69        112.45         5.86 o
  -2   1  15         30.60         34.01         3.50 o
  -1   1  15         29.51         18.43         1.76 o
   0   1  15         64.09         68.76         3.62 o
   1   1  15        100.70         92.81         3.36 o
   2   1  15         18.33         19.65         2.14 o
   3   1  15         99.21         80.27         4.41 o
   4   1  15         93.55        104.74         5.06 o
  -3   2  15        114.13        149.33         4.80 o
  -2   2  15          1.91          0.12         1.93 o
  -1   2  15        132.97        138.71         4.70 o
   0   2  15         48.75         55.40         3.30 o
   1   2  15          1.69         -0.12         1.23 o
   2   2  15          0.81         -0.32         1.58 o
   3   2  15         47.93         31.08         3.04 o
   4   2  15         65.61         70.25         4.28 o
  -3   3  15          2.63         -0.11         1.43 o
  -2   3  15         26.42         20.15         1.94 o
  -1   3  15          2.41          7.02         1.80 o
   0   3  15         18.96         13.41         1.64 o
   1   3  15         10.42          6.85         1.41 o
   2   3  15         68.89         74.38         4.07 o
   3   3  15          3.60          4.16         1.81 o
   4   3  15         76.59         73.47         4.30 o
  -3   4  15         53.70         52.65         3.48 o
  -2   4  15         81.90         94.60         3.98 o
  -1   4  15        255.68        265.25         8.33 o
   0   4  15         27.34         16.07         1.41 o
   1   4  15         24.52         19.02         1.51 o
   2   4  15        137.19        133.61         5.31 o
   3   4  15         17.49         10.25         1.91 o
   4   4  15         14.04         13.60         2.14 o
  -2   5  15         89.74         86.07         3.91 o
  -1   5  15         68.30         65.16         3.57 o
   0   5  15          2.25         -2.52         2.50 o
   1   5  15         34.92         38.89         2.68 o
   2   5  15         14.10          9.17         1.52 o
   3   5  15         42.98         35.65         3.27 o
   4   5  15         61.28         65.28         4.07 o
  -1   6  15         27.56         22.10         1.97 o
   0   6  15         13.21         11.94         1.73 o
   1   6  15         67.09         87.79         3.56 o
   2   6  15          0.46         -1.81         1.38 o
   3   6  15         20.21         15.21         1.74 o
   4   6  15          3.15          1.51         1.61 o
   0   7  15          1.16          3.01         1.52 o
   1   7  15         53.52         59.21         4.26 o
   2   7  15         27.02         21.40         1.90 o
   3   7  15        154.27        166.66         5.39 o
  -1  -2  16          1.38          1.83         1.66 o
   0  -2  16          4.72          3.98         1.74 o
  -2  -1  16         65.21         75.68         3.80 o
  -1  -1  16         68.36         69.71         3.81 o
   0  -1  16          1.02          0.79         1.66 o
   1  -1  16         23.63         17.36         1.72 o
  -2   0  16         14.45         13.34         2.36 o
  -1   0  16         27.82         24.06         2.15 o
   0   0  16         25.10         23.67         2.05 o
   1   0  16        137.56        133.05         4.20 o
   2   0  16          5.80          1.51         1.91 o
  -2   1  16         24.68         19.42         5.92 o
  -1   1  16        122.63        142.33         5.02 o
   0   1  16         67.85         73.19         3.83 o
   1   1  16         46.90         47.15         2.80 o
   2   1  16         12.49          8.97         2.04 o
  -2   2  16         43.33         49.93         4.65 o
  -1   2  16          1.92          2.20         1.44 o
   0   2  16         83.52        110.14         4.43 o
   1   2  16         26.76         19.05         1.68 o
   2   2  16         21.75          9.02         2.04 o
   3   2  16        151.96        164.40         6.32 o
  -1   3  16          2.09          3.93         2.18 o
   0   3  16         65.09         62.79         3.43 o
   1   3  16         30.35         23.41         1.78 o
   2   3  16          1.58          1.76         2.40 o
   3   3  16         20.38         16.75         2.14 o
  -1   4  16         17.45         15.46         3.20 o
   0   4  16          1.61          1.85         1.29 o
   1   4  16        102.25        108.23         3.75 o
   2   4  16         20.43         18.09         2.14 o
   1   5  16          6.47          2.99         1.50 o
                                                
